# Supplementary material for: Multiomic analysis of familial adenomatous polyposis reveals molecular pathways associated with early tumorigenesis
Source: Nat Cancer. 2024 Oct 30;5(11):1737–53. doi: 10.1038/s43018-024-00831-z (PMC11584401; doi:10.1038/s43018-024-00831-z)
Supplement: Supplementary file 2 — Supplementary Tables 1–5. [file 43018_2024_831_MOESM2_ESM.xlsx]

## Sheet: Legends
Table	Legend
Supplementary Table 1A	Differentially abundant genes (two-sided wald test) and with Log2FC and -Log10FDR for each of three possible transitions (M-B, M-D, B-D).
Supplementary Table 1B	Differentially abundant proteins (one-sided F test) and with Log2FC and -Log10FDR for each of three possible transitions (M-B, M-D, B-D).
Supplementary Table 1C	Differentially abundant lipids (two-sided wald test) and with Log2FC and Pval for each of three possible transitions (M-B, M-D, B-D).
Supplementary Table 1D	Differentially abundant metabolites (two-sided wald test) and with Log2FC and Pval for each of three possible transitions (M-B, M-D, B-D).
Supplementary Table 2	Enriched Pathways for each (Omic, Source) with -Log10FDR.
Supplementary Table 3A	Transcriptomic raw sample metadata consisting of synapse file names, synapse folder, synapse name, sample tracking name, synapse ID, HTAN portal parent biospecimen ID, and HTAN file ID.
Supplementary Table 3B	Proteomic raw sample metadata consisting of synapse file path, synapse ID, and HTAN file ID.
Supplementary Table 3C	Lipidomic raw sample metadata consisting of synapse file names, synapse folder, synapse name, sample tracking name, synapse ID, HTAN portal parent biospecimen ID, and HTAN file ID.
Supplementary Table 3D	Metabolomic raw sample metadata consisting of synapse file names, synapse folder, synapse name, sample tracking name, synapse ID, HTAN portal parent biospecimen ID, and HTAN file ID.
Supplementary Table 4A	Patient specific samples and differential analysis for each of the three stages (M, B, D), three transitions (M-B, M-D, B-D) and each -ome. A '-' indicates the analysis did not identify any differential molecules.
Supplementary Table 4B	Intersection within patient and batch specific differential transcripts, stratified by direction of regulation (U = upregulated and D = downregulated).
Supplementary Table 4C	Intersection between differential transcripts inferred from all patients (global) and patient specific differential transcripts, stratified by direction of regulation (U = upregulated and D = downregulated).
Supplementary Table 4D	Intersection within patient specific differential proteins, stratified by direction of regulation (U = upregulated and D = downregulated).
Supplementary Table 4E	Intersection between differential proteins inferred from all patients (global) and patient specific differential proteins, stratified by direction of regulation (U = upregulated and D = downregulated).
Supplementary Table 4F	Intersection between differential lipids inferred from all patients (global) and patient specific differential lipids, stratified by direction of regulation (U = upregulated and D = downregulated).
Supplementary Table 4G	Intersection between differential metabolites inferred from all patients (global) and patient specific differential metabolites, stratified by direction of regulation (U = upregulated and D = downregulated).
Supplementary Table 5A	Differentially abundant genes (two-sided wald test) inferred by Patient and Batch with Log2FC and -Log10FDR for each of three possible transitions (M-B, M-D, B-D).
Supplementary Table 5B	Differentially abundant proteins (one-sided F test) inferred by Patient and with Log2FC and -Log10FDR for each of three possible transitions (M-B, M-D, B-D).
Supplementary Table 5C	Differentially abundant lipids (two-sided wald test) inferred by Patient and with Log2FC and Pval for each of three possible transitions (M-B, M-D, B-D).
Supplementary Table 5D	Differentially abundant metabolites (two-sided wald test) inferred by Patient and with Log2FC and Pval for each of three possible transitions (M-B, M-D, B-D).

## Sheet: Supplementary Table S1A
Ensembl	Symbol	Log2FC	-Log10FDR	Contr
ENSG00000145416.13	MARCHF1	-1.5085	2.57161	M-D
ENSG00000128274.16	A4GALT	-1.15227	1.8655	M-D
ENSG00000144452.14	ABCA12	5.78092	1.70041	M-D
ENSG00000167972.13	ABCA3	-1.07149	1.70825	M-D
ENSG00000154265.15	ABCA5	-0.802013	1.59943	M-D
ENSG00000154262.12	ABCA6	-1.98754	2.99839	M-D
ENSG00000141338.13	ABCA8	-2.36766	3.60683	M-D
ENSG00000154258.16	ABCA9	-3.14564	5.2943	M-D
ENSG00000073734.9	ABCB11	-3.42065	1.96599	M-D
ENSG00000004846.16	ABCB5	-6.97227	2.47609	M-D
ENSG00000124574.14	ABCC10	0.459787	1.78415	M-D
ENSG00000006071.13	ABCC8	-2.73434	1.75504	M-D
ENSG00000069431.11	ABCC9	-0.717821	1.52298	M-D
ENSG00000173208.3	ABCD2	-1.14762	2.27505	M-D
ENSG00000118777.11	ABCG2	-2.56849	2.23438	M-D
ENSG00000108798.8	ABI3	-1.21262	1.79516	M-D
ENSG00000154175.16	ABI3BP	-2.12473	2.8491	M-D
ENSG00000099204.19	ABLIM1	0.435558	2.08152	M-D
ENSG00000159239.13	AC005041.1	2.20405	1.79553	M-D
ENSG00000285901.1	AC008012.1	0.697545	3.58942	M-D
ENSG00000176593.7	AC008969.1	-2.71542	1.36775	M-D
ENSG00000260807.6	AC009041.2	-4.00336	1.9358	M-D
ENSG00000204876.4	AC021218.1	4.99497	3.09329	M-D
ENSG00000260244.1	AC104083.1	-2.06078	1.6673	M-D
ENSG00000263264.1	AC119396.1	-5.02708	2.32478	M-D
ENSG00000253414.2	AC124067.2	3.72808	2.89818	M-D
ENSG00000254290.1	AC124067.4	1.58799	3.30493	M-D
ENSG00000246596.7	AC139795.1	-3.02939	1.50644	M-D
ENSG00000275131.3	AC241952.1	-2.45523	1.43429	M-D
ENSG00000072818.11	ACAP1	-2.17481	3.2279	M-D
ENSG00000075239.13	ACAT1	-0.873347	1.63282	M-D
ENSG00000177076.5	ACER2	1.11938	1.66329	M-D
ENSG00000087085.14	ACHE	-1.83656	1.42722	M-D
ENSG00000213088.10	ACKR1	-1.51503	1.68065	M-D
ENSG00000144476.5	ACKR3	-0.957419	1.85027	M-D
ENSG00000197142.10	ACSL5	0.495432	1.78089	M-D
ENSG00000164398.12	ACSL6	2.55671	4.11076	M-D
ENSG00000131069.19	ACSS2	-1.04747	1.67377	M-D
ENSG00000107796.13	ACTA2	-1.24456	1.78033	M-D
ENSG00000159251.7	ACTC1	3.13283	1.8029	M-D
ENSG00000163017.13	ACTG2	-1.33921	2.60809	M-D
ENSG00000182584.4	ACTL10	1.21356	1.64181	M-D
ENSG00000149451.17	ADAM33	-1.76692	2.46165	M-D
ENSG00000134028.14	ADAMDEC1	-2.09789	2.57049	M-D
ENSG00000154734.14	ADAMTS1	-1.62149	3.40107	M-D
ENSG00000166106.3	ADAMTS15	-1.5894	1.60761	M-D
ENSG00000145536.15	ADAMTS16	-4.64425	2.58887	M-D
ENSG00000156218.12	ADAMTSL3	-2.08807	2.49036	M-D
ENSG00000143382.14	ADAMTSL4	-1.65553	2.19749	M-D
ENSG00000184060.10	ADAP2	-1.49346	1.61453	M-D
ENSG00000197381.15	ADARB1	-0.691772	2.44815	M-D
ENSG00000164742.15	ADCY1	-1.15877	1.60095	M-D
ENSG00000078295.16	ADCY2	-2.04813	3.03837	M-D
ENSG00000129467.13	ADCY4	-0.703066	1.43072	M-D
ENSG00000121281.12	ADCY7	-0.621565	1.43691	M-D
ENSG00000075340.22	ADD2	-2.42713	1.87575	M-D
ENSG00000020181.17	ADGRA2	-1.69787	2.4243	M-D
ENSG00000181790.11	ADGRB1	-1.75534	1.99627	M-D
ENSG00000135298.13	ADGRB3	-2.4622	2.04693	M-D
ENSG00000111452.12	ADGRD1	-1.85703	2.50162	M-D
ENSG00000069122.18	ADGRF5	-1.07484	1.82794	M-D
ENSG00000205336.11	ADGRG1	0.742059	2.42237	M-D
ENSG00000117114.19	ADGRL2	-1.9197	2.51199	M-D
ENSG00000162618.13	ADGRL4	-1.084	1.74537	M-D
ENSG00000196616.13	ADH1B	-2.3624	2.66756	M-D
ENSG00000198099.8	ADH4	1.44072	1.53554	M-D
ENSG00000181092.9	ADIPOQ	-7.41061	2.45198	M-D
ENSG00000120907.17	ADRA1A	-3.81004	1.55747	M-D
ENSG00000181026.14	AEN	1.00635	2.27079	M-D
ENSG00000157510.13	AFAP1L1	-0.940244	1.47856	M-D
ENSG00000144218.18	AFF3	-1.34278	2.12577	M-D
ENSG00000144891.17	AGTR1	-4.32503	2.72602	M-D
ENSG00000158467.16	AHCYL2	-1.25159	1.71581	M-D
ENSG00000163568.14	AIM2	-2.27372	2.38171	M-D
ENSG00000129474.15	AJUBA	1.33665	2.3524	M-D
ENSG00000154027.18	AK5	-2.12197	1.46068	M-D
ENSG00000131016.16	AKAP12	-1.46265	2.37475	M-D
ENSG00000241978.9	AKAP2	-0.780792	2.36563	M-D
ENSG00000085662.13	AKR1B1	-1.01655	1.40636	M-D
ENSG00000198074.9	AKR1B10	-1.73282	1.67485	M-D
ENSG00000117020.16	AKT3	-0.987869	1.85334	M-D
ENSG00000255330.9	AL096711.2	-2.06663	2.31957	M-D
ENSG00000275216.2	AL161431.1	5.59807	1.94508	M-D
ENSG00000137124.7	ALDH1B1	1.10705	1.90065	M-D
ENSG00000136010.13	ALDH1L2	-1.24	1.45544	M-D
ENSG00000164904.17	ALDH7A1	0.643851	1.70906	M-D
ENSG00000189366.9	ALG1L	3.62294	2.0945	M-D
ENSG00000214160.9	ALG3	0.519375	1.66086	M-D
ENSG00000012779.10	ALOX5	1.42544	1.7616	M-D
ENSG00000242110.7	AMACR	0.713237	2.03444	M-D
ENSG00000144233.9	AMMECR1L	0.559765	2.10157	M-D
ENSG00000126016.15	AMOT	0.838139	2.93763	M-D
ENSG00000166025.17	AMOTL1	-1.11768	1.94586	M-D
ENSG00000116748.21	AMPD1	-1.79563	1.75367	M-D
ENSG00000013523.9	ANGEL1	0.556591	1.68055	M-D
ENSG00000154188.9	ANGPT1	-1.71028	3.32339	M-D
ENSG00000116194.12	ANGPTL1	-2.61102	2.36716	M-D
ENSG00000145362.17	ANK2	-1.74701	3.73071	M-D
ENSG00000154122.13	ANKH	0.845019	2.83873	M-D
ENSG00000101745.16	ANKRD12	-1.12879	1.40573	M-D
ENSG00000076513.16	ANKRD13A	-0.763688	2.84365	M-D
ENSG00000152766.5	ANKRD22	1.60347	3.31731	M-D
ENSG00000164236.11	ANKRD33B	-2.71847	1.62193	M-D
ENSG00000065413.19	ANKRD44	-1.58005	2.41449	M-D
ENSG00000171714.11	ANO5	-2.74368	1.97474	M-D
ENSG00000138772.12	ANXA3	2.01564	4.07827	M-D
ENSG00000131471.6	AOC3	-1.77943	3.11526	M-D
ENSG00000138356.13	AOX1	-1.84127	4.34221	M-D
ENSG00000255517.6	AP002748.3	1.1052	1.55987	M-D
ENSG00000129354.11	AP1M2	0.470147	1.57527	M-D
ENSG00000182287.14	AP1S2	-0.805452	3.82424	M-D
ENSG00000103723.13	AP3B2	-1.65458	1.62072	M-D
ENSG00000166313.18	APBB1	-0.863958	1.97856	M-D
ENSG00000077420.15	APBB1IP	-2.10048	1.55413	M-D
ENSG00000115266.11	APC2	-3.23431	2.71436	M-D
ENSG00000154856.12	APCDD1	2.42075	2.67015	M-D
ENSG00000100823.11	APEX1	0.750947	1.6473	M-D
ENSG00000134817.10	APLNR	-1.24506	2.18731	M-D
ENSG00000105290.11	APLP1	-2.67624	1.85961	M-D
ENSG00000178878.12	APOLD1	-0.916125	2.25836	M-D
ENSG00000184945.13	AQP12A	-3.00696	1.44971	M-D
ENSG00000165272.15	AQP3	1.04372	1.64581	M-D
ENSG00000165269.12	AQP7	-1.34471	1.70083	M-D
ENSG00000169083.16	AR	-1.98114	1.97629	M-D
ENSG00000071205.11	ARHGAP10	-1.85756	2.13528	M-D
ENSG00000075884.13	ARHGAP15	-1.7151	2.40479	M-D
ENSG00000137727.12	ARHGAP20	-1.62126	2.39143	M-D
ENSG00000128805.14	ARHGAP22	-1.90863	3.14253	M-D
ENSG00000163219.11	ARHGAP25	-1.64433	1.67156	M-D
ENSG00000159314.11	ARHGAP27	-0.842143	1.92468	M-D
ENSG00000186517.13	ARHGAP30	-1.87093	2.18701	M-D
ENSG00000165895.18	ARHGAP42	-1.11018	1.96501	M-D
ENSG00000180448.10	ARHGAP45	-0.843201	2.04287	M-D
ENSG00000241484.9	ARHGAP8	0.65089	1.64641	M-D
ENSG00000123329.17	ARHGAP9	-1.72893	2.32694	M-D
ENSG00000198844.11	ARHGEF15	-0.834138	1.90242	M-D
ENSG00000240771.6	ARHGEF25	-1.43534	1.65884	M-D
ENSG00000137135.17	ARHGEF39	0.806239	1.88913	M-D
ENSG00000129675.15	ARHGEF6	-1.58136	1.62803	M-D
ENSG00000116017.10	ARID3A	1.06112	2.54822	M-D
ENSG00000169379.15	ARL13B	-0.833512	2.77434	M-D
ENSG00000179674.3	ARL14	-0.849813	1.61445	M-D
ENSG00000188042.7	ARL4C	-0.965545	2.03024	M-D
ENSG00000170632.13	ARMC10	1.05974	1.53413	M-D
ENSG00000126947.12	ARMCX1	-1.62563	1.9482	M-D
ENSG00000184867.13	ARMCX2	-0.917474	2.65367	M-D
ENSG00000029153.14	ARNTL2	1.03616	1.3829	M-D
ENSG00000157399.14	ARSE	1.09307	2.64818	M-D
ENSG00000156219.16	ART3	2.36229	3.86332	M-D
ENSG00000111339.11	ART4	-3.18164	1.40228	M-D
ENSG00000183734.4	ASCL2	4.04882	11.4721	M-D
ENSG00000108381.10	ASPA	-2.345	2.72596	M-D
ENSG00000174939.10	ASPHD1	2.06578	2.97012	M-D
ENSG00000106819.11	ASPN	-1.74595	2.71009	M-D
ENSG00000162174.12	ASRGL1	1.18683	2.49826	M-D
ENSG00000167654.17	ATCAY	-5.10987	1.58571	M-D
ENSG00000123395.14	ATG101	0.504113	1.81031	M-D
ENSG00000138363.14	ATIC	0.541889	1.85692	M-D
ENSG00000149311.18	ATM	-0.349179	1.39672	M-D
ENSG00000168874.12	ATOH8	2.30467	6.2779	M-D
ENSG00000018625.14	ATP1A2	-1.56104	2.79818	M-D
ENSG00000105409.18	ATP1A3	-1.96651	2.3492	M-D
ENSG00000017260.19	ATP2C1	0.503564	1.99419	M-D
ENSG00000132932.16	ATP8A2	-1.83308	1.38429	M-D
ENSG00000143515.16	ATP8B2	-1.76916	1.81686	M-D
ENSG00000054793.13	ATP9A	0.421586	1.74262	M-D
ENSG00000107518.17	ATRNL1	-1.8839	2.74992	M-D
ENSG00000169857.7	AVEN	0.726226	1.47895	M-D
ENSG00000166148.3	AVPR1A	-1.58831	1.75909	M-D
ENSG00000168646.12	AXIN2	2.68168	7.95996	M-D
ENSG00000167601.11	AXL	-1.0851	1.91523	M-D
ENSG00000160862.12	AZGP1	2.12202	1.59199	M-D
ENSG00000176022.5	B3GALT6	0.632544	1.52474	M-D
ENSG00000175711.8	B3GNTL1	1.48937	2.19519	M-D
ENSG00000135454.13	B4GALNT1	-3.18485	1.6983	M-D
ENSG00000164929.16	BAALC	-1.89517	2.06288	M-D
ENSG00000182240.15	BACE2	1.55162	3.48317	M-D
ENSG00000112182.14	BACH2	-2.2782	3.46821	M-D
ENSG00000006453.13	BAIAP2L1	0.64307	1.43595	M-D
ENSG00000007516.13	BAIAP3	-0.813686	1.49637	M-D
ENSG00000153064.11	BANK1	-2.86329	4.66457	M-D
ENSG00000043039.6	BARX2	-1.31567	1.71795	M-D
ENSG00000087088.19	BAX	0.597579	1.5782	M-D
ENSG00000105327.17	BBC3	1.05272	2.91459	M-D
ENSG00000187244.11	BCAM	-0.830208	1.63715	M-D
ENSG00000137936.17	BCAR3	-0.809249	1.66661	M-D
ENSG00000124243.17	BCAS4	-1.73583	1.85275	M-D
ENSG00000060982.14	BCAT1	-1.92987	2.38893	M-D
ENSG00000114200.9	BCHE	-3.55495	2.27715	M-D
ENSG00000171552.12	BCL2L1	0.620318	1.45597	M-D
ENSG00000153094.22	BCL2L11	-0.946586	1.72824	M-D
ENSG00000188848.15	BEND4	-3.08536	2.15203	M-D
ENSG00000162373.12	BEND5	-2.84942	1.76169	M-D
ENSG00000142959.4	BEST4	-4.40886	3.23911	M-D
ENSG00000162069.15	BICDL2	-1.17887	1.76145	M-D
ENSG00000015475.18	BID	0.516878	1.63304	M-D
ENSG00000023445.13	BIRC3	-1.37628	3.20954	M-D
ENSG00000136573.13	BLK	-3.74494	2.61796	M-D
ENSG00000152785.6	BMP3	-4.10851	2.13031	M-D
ENSG00000112175.7	BMP5	-1.4722	2.25096	M-D
ENSG00000153162.8	BMP6	-1.2478	1.45102	M-D
ENSG00000140299.11	BNIP2	-0.715659	2.03165	M-D
ENSG00000144857.14	BOC	-0.783788	1.52654	M-D
ENSG00000145919.10	BOD1	0.903642	1.57536	M-D
ENSG00000176720.5	BOK	0.930029	1.92215	M-D
ENSG00000261236.7	BOP1	0.755033	1.87624	M-D
ENSG00000160469.16	BRSK1	-2.76741	1.65734	M-D
ENSG00000164061.4	BSN	-1.51879	2.29394	M-D
ENSG00000119411.10	BSPRY	0.813147	2.0327	M-D
ENSG00000010671.15	BTK	-1.78545	2.22194	M-D
ENSG00000186265.9	BTLA	-2.43262	2.42837	M-D
ENSG00000112578.9	BYSL	0.766488	1.76734	M-D
ENSG00000165863.16	C10orf82	1.77258	1.50376	M-D
ENSG00000149179.13	C11orf49	0.546187	1.7534	M-D
ENSG00000150750.7	C11orf53	1.33477	1.7686	M-D
ENSG00000187479.6	C11orf96	-1.3906	3.37555	M-D
ENSG00000185306.12	C12orf56	-5.16005	1.62059	M-D
ENSG00000166780.10	C16orf45	-1.25641	1.85081	M-D
ENSG00000185905.3	C16orf54	-2.08844	1.91661	M-D
ENSG00000153446.15	C16orf89	-1.77421	1.75438	M-D
ENSG00000256806.5	C17orf100	0.9858	1.88283	M-D
ENSG00000182352.8	C17orf77	4.05396	1.87799	M-D
ENSG00000278505.4	C17orf78	5.41193	1.74844	M-D
ENSG00000228300.13	C19orf24	0.672497	1.3832	M-D
ENSG00000167747.14	C19orf48	1.21036	2.6251	M-D
ENSG00000132016.11	C19orf57	1.09262	1.77749	M-D
ENSG00000143110.11	C1orf162	-1.96673	2.63289	M-D
ENSG00000119280.16	C1orf198	0.734411	2.41147	M-D
ENSG00000116667.13	C1orf21	-0.67753	1.67917	M-D
ENSG00000088854.12	C20orf194	-1.18326	2.2761	M-D
ENSG00000172375.13	C2CD2L	-1.31304	1.60836	M-D
ENSG00000198535.5	C2CD4A	3.07385	4.48921	M-D
ENSG00000205502.3	C2CD4B	2.01168	1.82861	M-D
ENSG00000119147.9	C2orf40	-3.12638	2.37165	M-D
ENSG00000173557.14	C2orf70	1.76096	1.96677	M-D
ENSG00000125730.16	C3	-2.45929	2.43495	M-D
ENSG00000181751.9	C5orf30	-0.851986	1.33017	M-D
ENSG00000186493.12	C5orf38	5.4091	1.98667	M-D
ENSG00000188112.8	C6orf132	0.718782	2.23037	M-D
ENSG00000181577.15	C6orf223	1.97695	1.96555	M-D
ENSG00000112936.18	C7	-2.96768	11.0154	M-D
ENSG00000171159.4	C9orf16	1.05201	1.48676	M-D
ENSG00000063180.8	CA11	-0.929193	1.42043	M-D
ENSG00000104267.9	CA2	-2.65754	1.89433	M-D
ENSG00000107159.12	CA9	3.18198	2.23293	M-D
ENSG00000151067.21	CACNA1C	0.994375	1.63392	M-D
ENSG00000196557.12	CACNA1H	-1.42185	1.52947	M-D
ENSG00000153956.15	CACNA2D1	-1.7737	1.56658	M-D
ENSG00000007402.11	CACNA2D2	2.09996	1.73008	M-D
ENSG00000084774.13	CAD	0.527767	1.51161	M-D
ENSG00000175161.13	CADM2	-3.96819	2.14448	M-D
ENSG00000162706.12	CADM3	-3.24534	3.78157	M-D
ENSG00000163618.17	CADPS	1.99653	4.48761	M-D
ENSG00000110680.12	CALCA	4.10081	2.29934	M-D
ENSG00000136436.14	CALCOCO2	-0.450108	1.56196	M-D
ENSG00000064989.12	CALCRL	-0.790709	2.16555	M-D
ENSG00000122786.19	CALD1	-0.708477	3.02312	M-D
ENSG00000130643.8	CALY	-5.82112	1.61104	M-D
ENSG00000152495.10	CAMK4	-1.10145	2.18394	M-D
ENSG00000130559.18	CAMSAP1	0.400178	1.56917	M-D
ENSG00000112186.11	CAP2	-1.76222	1.52532	M-D
ENSG00000042493.15	CAPG	1.13691	2.16161	M-D
ENSG00000182472.8	CAPN12	1.45658	1.7107	M-D
ENSG00000077274.8	CAPN6	-2.64723	1.94002	M-D
ENSG00000135387.20	CAPRIN1	0.424046	1.57235	M-D
ENSG00000159753.13	CARMIL2	-2.63804	2.93226	M-D
ENSG00000254166.2	CASC19	4.6319	2.17819	M-D
ENSG00000235505.7	CASP17P	1.78079	1.68887	M-D
ENSG00000165806.19	CASP7	-0.797492	1.66054	M-D
ENSG00000118729.11	CASQ2	-2.69148	2.89551	M-D
ENSG00000036828.16	CASR	-2.74337	1.98323	M-D
ENSG00000087589.16	CASS4	-1.47956	1.43324	M-D
ENSG00000177469.12	CAVIN1	-0.798463	1.79336	M-D
ENSG00000168497.4	CAVIN2	-1.48661	3.95578	M-D
ENSG00000141668.9	CBLN2	-2.20009	1.36314	M-D
ENSG00000141570.10	CBX8	0.734272	2.55036	M-D
ENSG00000048342.15	CC2D2A	-0.928995	1.61032	M-D
ENSG00000183287.14	CCBE1	-2.8816	1.64179	M-D
ENSG00000103021.9	CCDC113	1.57313	3.28432	M-D
ENSG00000198624.12	CCDC69	-1.92168	2.01017	M-D
ENSG00000169515.6	CCDC8	-1.11781	1.91151	M-D
ENSG00000091986.15	CCDC80	-2.72018	6.7833	M-D
ENSG00000115355.16	CCDC88A	-2.04299	2.17966	M-D
ENSG00000276409.4	CCL14	-2.86861	2.05926	M-D
ENSG00000172724.11	CCL19	-3.71537	2.12593	M-D
ENSG00000115009.12	CCL20	1.45303	1.43875	M-D
ENSG00000137077.7	CCL21	-3.99889	3.26345	M-D
ENSG00000274736.4	CCL23	-3.15853	2.46092	M-D
ENSG00000106178.6	CCL24	1.47945	1.61894	M-D
ENSG00000271503.5	CCL5	-1.7857	1.86302	M-D
ENSG00000108700.4	CCL8	-3.1312	2.09215	M-D
ENSG00000101331.15	CCM2L	-1.22481	1.53955	M-D
ENSG00000100814.17	CCNB1IP1	1.13702	2.13532	M-D
ENSG00000205089.7	CCNI2	0.860483	2.36747	M-D
ENSG00000152669.8	CCNO	2.27215	5.70649	M-D
ENSG00000163249.11	CCNYL1	-1.07249	1.87523	M-D
ENSG00000126353.3	CCR7	-2.49849	2.87249	M-D
ENSG00000166226.12	CCT2	0.572734	1.48338	M-D
ENSG00000163468.14	CCT3	0.550849	1.98242	M-D
ENSG00000115484.14	CCT4	0.726224	1.40506	M-D
ENSG00000150753.11	CCT5	0.37577	1.49294	M-D
ENSG00000156535.14	CD109	-0.933104	2.06237	M-D
ENSG00000177575.12	CD163	-1.25235	1.50689	M-D
ENSG00000177455.12	CD19	-3.49057	3.70165	M-D
ENSG00000158481.12	CD1C	-1.93442	2.76425	M-D
ENSG00000158473.6	CD1D	-0.762153	1.52418	M-D
ENSG00000158488.15	CD1E	-1.36778	1.62819	M-D
ENSG00000012124.16	CD22	-3.66376	3.93542	M-D
ENSG00000198821.10	CD247	-1.19651	1.78777	M-D
ENSG00000174807.3	CD248	-2.04254	3.40107	M-D
ENSG00000139193.3	CD27	-1.11212	1.72898	M-D
ENSG00000241399.6	CD302	-0.944858	1.64328	M-D
ENSG00000174059.16	CD34	-1.17117	2.86988	M-D
ENSG00000135218.18	CD36	-1.65911	5.13418	M-D
ENSG00000104894.11	CD37	-1.93766	2.88349	M-D
ENSG00000198851.9	CD3E	-1.77518	1.85169	M-D
ENSG00000160654.10	CD3G	-2.08701	2.00995	M-D
ENSG00000101017.13	CD40	-1.47416	2.17895	M-D
ENSG00000102245.7	CD40LG	-1.62284	1.64836	M-D
ENSG00000026508.18	CD44	1.578	4.31882	M-D
ENSG00000117335.19	CD46	0.776732	1.55372	M-D
ENSG00000117091.9	CD48	-0.936722	1.51629	M-D
ENSG00000169442.8	CD52	-1.84317	2.48532	M-D
ENSG00000013725.14	CD6	-1.61235	1.5347	M-D
ENSG00000110848.8	CD69	-1.49956	1.61977	M-D
ENSG00000173762.7	CD7	-1.97253	2.18035	M-D
ENSG00000137101.12	CD72	-2.60833	3.43408	M-D
ENSG00000105369.9	CD79A	-2.27848	1.96957	M-D
ENSG00000007312.12	CD79B	-3.27418	2.58674	M-D
ENSG00000112149.9	CD83	-1.0846	2.42902	M-D
ENSG00000066294.14	CD84	-1.42646	1.61761	M-D
ENSG00000153563.15	CD8A	-1.87209	1.94311	M-D
ENSG00000153283.12	CD96	-1.77759	1.88033	M-D
ENSG00000079335.19	CDC14A	-0.936727	1.56705	M-D
ENSG00000101224.17	CDC25B	0.714948	1.548	M-D
ENSG00000071991.8	CDH19	-3.50545	2.64433	M-D
ENSG00000170558.8	CDH2	-3.07818	1.80843	M-D
ENSG00000107736.20	CDH23	-2.06583	3.97381	M-D
ENSG00000062038.13	CDH3	4.20869	10.2849	M-D
ENSG00000089486.16	CDIP1	-1.20853	1.71168	M-D
ENSG00000058091.16	CDK14	-1.77368	2.5828	M-D
ENSG00000164885.12	CDK5	0.626715	1.40181	M-D
ENSG00000176749.8	CDK5R1	-1.3071	1.55574	M-D
ENSG00000134058.11	CDK7	0.7426	1.91248	M-D
ENSG00000100490.9	CDKL1	-0.917041	1.62418	M-D
ENSG00000147883.10	CDKN2B	-2.46205	1.61454	M-D
ENSG00000129596.4	CDO1	-3.09149	1.35721	M-D
ENSG00000221869.4	CEBPD	-0.733761	1.94778	M-D
ENSG00000159409.14	CELF3	-2.40004	1.83543	M-D
ENSG00000103888.16	CEMIP	4.51458	4.16198	M-D
ENSG00000135048.13	CEMIP2	0.615517	1.79252	M-D
ENSG00000143702.15	CEP170	-0.410221	1.73089	M-D
ENSG00000101624.10	CEP76	0.923784	2.07818	M-D
ENSG00000111860.13	CEP85L	-1.25073	3.80151	M-D
ENSG00000100422.13	CERK	-1.17561	1.71851	M-D
ENSG00000090661.11	CERS4	-1.08428	1.67327	M-D
ENSG00000172292.14	CERS6	0.60424	1.8102	M-D
ENSG00000198848.12	CES1	-1.91322	6.28697	M-D
ENSG00000159079.18	CFAP298	0.696753	2.40003	M-D
ENSG00000243649.8	CFB	1.29741	1.70313	M-D
ENSG00000197766.7	CFD	-2.01301	3.33865	M-D
ENSG00000000971.15	CFH	-1.18022	2.38782	M-D
ENSG00000165410.14	CFL2	-0.77568	1.65947	M-D
ENSG00000126759.13	CFP	-1.44671	2.1494	M-D
ENSG00000111642.15	CHD4	0.349369	1.41574	M-D
ENSG00000016391.10	CHDH	0.498708	2.55788	M-D
ENSG00000100604.12	CHGA	-4.20384	2.64801	M-D
ENSG00000089199.9	CHGB	-3.37614	2.29303	M-D
ENSG00000064886.13	CHI3L2	-1.90774	1.89598	M-D
ENSG00000164695.4	CHMP4C	0.921357	2.22171	M-D
ENSG00000106069.22	CHN2	1.12009	3.22519	M-D
ENSG00000101938.14	CHRDL1	-3.57411	3.08271	M-D
ENSG00000181072.11	CHRM2	-5.02346	1.62856	M-D
ENSG00000080644.15	CHRNA3	-3.18042	1.56758	M-D
ENSG00000140835.9	CHST4	4.10655	1.99876	M-D
ENSG00000147119.3	CHST7	-0.916557	1.93054	M-D
ENSG00000179583.19	CIITA	-1.84801	2.95653	M-D
ENSG00000138615.5	CILP	-2.67486	3.49331	M-D
ENSG00000198894.7	CIPC	-0.643889	1.74665	M-D
ENSG00000131730.15	CKMT2	2.61194	1.59684	M-D
ENSG00000163347.5	CLDN1	2.4995	3.22083	M-D
ENSG00000013297.11	CLDN11	-2.82098	3.02115	M-D
ENSG00000157224.15	CLDN12	0.836564	1.50308	M-D
ENSG00000106404.13	CLDN15	-1.92173	1.69369	M-D
ENSG00000165376.10	CLDN2	4.81717	5.93701	M-D
ENSG00000184113.9	CLDN5	-1.5359	2.09166	M-D
ENSG00000132514.13	CLEC10A	-1.89905	2.24849	M-D
ENSG00000176435.6	CLEC14A	-1.15165	2.17698	M-D
ENSG00000187912.11	CLEC17A	-4.9299	4.62896	M-D
ENSG00000150048.10	CLEC1A	-1.54495	1.7533	M-D
ENSG00000110852.4	CLEC2B	-0.848316	1.41298	M-D
ENSG00000069493.14	CLEC2D	-2.18693	5.70301	M-D
ENSG00000163815.5	CLEC3B	-2.24016	5.33729	M-D
ENSG00000182566.13	CLEC4G	-3.52383	2.00903	M-D
ENSG00000197992.6	CLEC9A	-2.91912	1.82536	M-D
ENSG00000155962.12	CLIC2	-0.955248	2.26673	M-D
ENSG00000169583.12	CLIC3	1.73595	1.79353	M-D
ENSG00000115295.19	CLIP4	-1.29396	2.61219	M-D
ENSG00000166250.11	CLMP	-1.6721	2.10839	M-D
ENSG00000158258.16	CLSTN2	-1.41825	1.89628	M-D
ENSG00000120885.21	CLU	-1.48589	3.06642	M-D
ENSG00000092009.10	CMA1	-2.36915	1.63175	M-D
ENSG00000168405.17	CMAHP	-1.4634	2.2241	M-D
ENSG00000164237.8	CMBL	-0.919233	1.42298	M-D
ENSG00000170293.8	CMTM8	1.027	2.66216	M-D
ENSG00000144191.11	CNGA3	-3.62408	2.4438	M-D
ENSG00000149970.15	CNKSR2	-3.01414	2.12013	M-D
ENSG00000130176.7	CNN1	-1.54565	2.41253	M-D
ENSG00000064666.14	CNN2	0.654564	1.65634	M-D
ENSG00000257727.5	CNPY2	0.599737	1.86539	M-D
ENSG00000188822.7	CNR2	-3.84316	2.6526	M-D
ENSG00000162852.13	CNST	-0.663588	1.72788	M-D
ENSG00000122756.14	CNTFR	-3.36891	1.40313	M-D
ENSG00000018236.14	CNTN1	-2.51802	2.4148	M-D
ENSG00000184144.11	CNTN2	-3.33863	2.73304	M-D
ENSG00000181924.6	COA4	0.451095	1.87864	M-D
ENSG00000197467.14	COL13A1	-1.95353	1.82591	M-D
ENSG00000204291.10	COL15A1	-0.930867	1.82207	M-D
ENSG00000188517.15	COL25A1	-4.05136	1.5093	M-D
ENSG00000169031.19	COL4A3	-4.21113	2.09039	M-D
ENSG00000196167.9	COLCA1	2.19266	2.17236	M-D
ENSG00000214290.8	COLCA2	1.17724	1.94035	M-D
ENSG00000158270.11	COLEC12	-1.92729	4.66492	M-D
ENSG00000093010.13	COMT	0.692578	2.06867	M-D
ENSG00000163050.16	COQ8A	0.731349	1.73601	M-D
ENSG00000102879.15	CORO1A	-1.70655	2.07888	M-D
ENSG00000106789.12	CORO2A	-1.07737	1.55356	M-D
ENSG00000103647.12	CORO2B	-1.24862	2.16108	M-D
ENSG00000214575.9	CPEB1	-1.82582	1.54743	M-D
ENSG00000106034.17	CPED1	-1.29143	2.61014	M-D
ENSG00000214078.12	CPNE1	0.559384	1.46293	M-D
ENSG00000139117.13	CPNE8	-2.30167	2.83045	M-D
ENSG00000110090.12	CPT1A	-1.39031	1.60217	M-D
ENSG00000121898.12	CPXM2	-2.25404	1.70852	M-D
ENSG00000203710.11	CR1	-1.87817	2.27496	M-D
ENSG00000117322.17	CR2	-3.77211	2.7315	M-D
ENSG00000182809.10	CRIP2	-1.01721	1.61822	M-D
ENSG00000095713.13	CRTAC1	-3.16223	1.68392	M-D
ENSG00000109846.7	CRYAB	-1.57334	2.991	M-D
ENSG00000163499.11	CRYBA2	-4.17006	1.77154	M-D
ENSG00000080200.9	CRYBG3	-0.420969	1.84369	M-D
ENSG00000103316.10	CRYM	1.89199	2.84829	M-D
ENSG00000198223.16	CSF2RA	-1.41679	2.24599	M-D
ENSG00000183117.18	CSMD1	-3.11595	1.72178	M-D
ENSG00000144655.14	CSRNP1	-0.730318	2.0137	M-D
ENSG00000178662.15	CSRNP3	-2.24903	2.09049	M-D
ENSG00000170373.8	CST1	5.85142	2.81263	M-D
ENSG00000101138.11	CSTF1	0.508822	1.59761	M-D
ENSG00000118523.5	CTGF	-1.67172	1.63372	M-D
ENSG00000183230.16	CTNNA3	-2.81449	3.91966	M-D
ENSG00000047230.14	CTPS2	0.542621	1.66493	M-D
ENSG00000174080.10	CTSF	-0.867072	1.79112	M-D
ENSG00000172543.7	CTSW	-1.23448	1.62362	M-D
ENSG00000174177.12	CTU2	0.684134	1.41183	M-D
ENSG00000168329.13	CX3CR1	-1.00118	1.36576	M-D
ENSG00000154639.18	CXADR	0.687595	1.70608	M-D
ENSG00000169248.12	CXCL11	2.77779	4.45669	M-D
ENSG00000107562.16	CXCL12	-1.87356	3.46624	M-D
ENSG00000156234.7	CXCL13	-4.34456	1.83054	M-D
ENSG00000161921.14	CXCL16	1.29267	2.43179	M-D
ENSG00000081041.8	CXCL2	1.6151	2.19101	M-D
ENSG00000163734.4	CXCL3	1.81705	3.06816	M-D
ENSG00000169429.10	CXCL8	2.85086	3.52341	M-D
ENSG00000186810.7	CXCR3	-1.46566	1.5432	M-D
ENSG00000121966.6	CXCR4	-1.23923	2.6744	M-D
ENSG00000160683.4	CXCR5	-2.49331	1.66742	M-D
ENSG00000120280.5	CXorf21	-1.69202	1.93358	M-D
ENSG00000147113.16	CXorf36	-1.11505	1.75695	M-D
ENSG00000168772.10	CXXC4	1.28182	1.61537	M-D
ENSG00000171604.11	CXXC5	0.665267	1.99304	M-D
ENSG00000071967.11	CYBRD1	-1.1576	3.75038	M-D
ENSG00000083799.17	CYLD	-0.86786	1.85194	M-D
ENSG00000138061.11	CYP1B1	-1.45989	1.72861	M-D
ENSG00000019186.9	CYP24A1	4.29111	2.68099	M-D
ENSG00000167600.13	CYP2S1	0.848927	2.00913	M-D
ENSG00000146233.7	CYP39A1	1.41638	1.94388	M-D
ENSG00000160870.13	CYP3A7	2.3237	2.5485	M-D
ENSG00000142973.13	CYP4B1	-5.20478	3.09193	M-D
ENSG00000186115.12	CYP4F2	-2.61045	1.79045	M-D
ENSG00000186377.7	CYP4X1	3.49585	6.12024	M-D
ENSG00000142871.16	CYR61	-2.34461	1.61714	M-D
ENSG00000108669.16	CYTH1	-0.736419	2.14278	M-D
ENSG00000146122.16	DAAM2	-1.50547	1.64906	M-D
ENSG00000276644.4	DACH1	1.71636	2.35093	M-D
ENSG00000197380.10	DACT3	-1.67239	1.55634	M-D
ENSG00000115866.10	DARS	0.716155	1.45782	M-D
ENSG00000105516.10	DBP	-0.944193	1.53992	M-D
ENSG00000164934.13	DCAF13	0.727622	1.43912	M-D
ENSG00000197410.13	DCHS2	-2.95345	1.66481	M-D
ENSG00000133083.14	DCLK1	-1.91703	4.43321	M-D
ENSG00000011465.16	DCN	-1.4889	4.33085	M-D
ENSG00000129187.14	DCTD	0.879916	1.82075	M-D
ENSG00000188215.9	DCUN1D3	0.451355	1.58109	M-D
ENSG00000134574.11	DDB2	0.717736	1.55147	M-D
ENSG00000168209.4	DDIT4	-0.603882	1.78763	M-D
ENSG00000162733.17	DDR2	-1.05087	2.08175	M-D
ENSG00000198171.12	DDRGK1	0.60553	1.91544	M-D
ENSG00000125485.17	DDX31	0.880358	1.86148	M-D
ENSG00000136271.10	DDX56	0.635139	1.5605	M-D
ENSG00000184014.7	DENND5A	-0.6524	2.53051	M-D
ENSG00000065357.19	DGKA	-1.02198	1.54504	M-D
ENSG00000153933.9	DGKE	-0.758312	1.81385	M-D
ENSG00000058866.14	DGKG	-2.67698	1.55554	M-D
ENSG00000278535.4	DHRS11	-1.38502	1.64753	M-D
ENSG00000162496.8	DHRS3	0.479382	1.98624	M-D
ENSG00000150990.7	DHX37	0.47424	1.77724	M-D
ENSG00000108406.9	DHX40	0.549712	1.52999	M-D
ENSG00000162946.22	DISC1	-1.14984	1.57287	M-D
ENSG00000140323.5	DISP2	-1.62804	1.58645	M-D
ENSG00000130826.17	DKC1	0.573611	1.6171	M-D
ENSG00000177337.7	DLGAP1-AS1	1.44739	2.9257	M-D
ENSG00000262001.1	DLGAP1-AS2	2.65299	3.41112	M-D
ENSG00000198947.15	DMD	-0.823346	1.83148	M-D
ENSG00000104093.13	DMXL2	-0.852492	1.53446	M-D
ENSG00000132002.7	DNAJB1	0.627089	2.03561	M-D
ENSG00000162616.8	DNAJB4	-0.589396	2.7861	M-D
ENSG00000137094.14	DNAJB5	-1.64666	1.60828	M-D
ENSG00000187957.7	DNER	-3.68611	1.98584	M-D
ENSG00000106976.20	DNM1	-0.813376	1.55536	M-D
ENSG00000227695.5	DNMBP-AS1	-1.73647	1.90487	M-D
ENSG00000135905.19	DOCK10	-1.06454	2.44345	M-D
ENSG00000134516.16	DOCK2	-1.9359	1.98397	M-D
ENSG00000088538.12	DOCK3	-2.013	2.0155	M-D
ENSG00000128512.20	DOCK4	-0.823096	2.32118	M-D
ENSG00000107099.15	DOCK8	-1.43445	1.80908	M-D
ENSG00000146094.14	DOK3	-1.71344	1.77918	M-D
ENSG00000175920.17	DOK7	2.1262	2.16719	M-D
ENSG00000166171.12	DPCD	0.726893	1.90508	M-D
ENSG00000015413.9	DPEP1	4.82526	5.6894	M-D
ENSG00000130226.16	DPP6	-2.77333	1.52352	M-D
ENSG00000143196.4	DPT	-3.78393	3.48313	M-D
ENSG00000173852.14	DPY19L1	0.819249	1.60359	M-D
ENSG00000188641.13	DPYD	-1.00624	1.80017	M-D
ENSG00000111817.17	DSE	-1.16451	1.84217	M-D
ENSG00000171451.13	DSEL	-1.70932	1.83385	M-D
ENSG00000134769.21	DTNA	-1.55588	1.61009	M-D
ENSG00000138101.18	DTNB	0.75405	1.76238	M-D
ENSG00000135144.7	DTX1	-2.62435	3.25837	M-D
ENSG00000091073.19	DTX2	0.60935	1.99196	M-D
ENSG00000137857.17	DUOX1	2.85528	1.95644	M-D
ENSG00000140279.12	DUOX2	3.19241	1.96918	M-D
ENSG00000140254.12	DUOXA1	2.72181	1.5296	M-D
ENSG00000140274.13	DUOXA2	4.17312	3.06816	M-D
ENSG00000120129.5	DUSP1	-1.7735	2.0795	M-D
ENSG00000167065.13	DUSP18	1.05546	4.47517	M-D
ENSG00000198842.9	DUSP27	5.64727	1.74705	M-D
ENSG00000138166.5	DUSP5	-0.9169	2.128	M-D
ENSG00000187240.14	DYNC2H1	-0.93714	1.88591	M-D
ENSG00000010219.13	DYRK4	0.842736	1.9034	M-D
ENSG00000134874.17	DZIP1	-0.806735	1.47963	M-D
ENSG00000169016.16	E2F6	0.741563	1.47697	M-D
ENSG00000164330.16	EBF1	-1.84002	2.88565	M-D
ENSG00000106823.12	ECM2	-1.45457	2.55285	M-D
ENSG00000114346.13	ECT2	0.664284	1.67492	M-D
ENSG00000135960.9	EDAR	1.43886	2.07747	M-D
ENSG00000164176.12	EDIL3	-1.41627	2.69784	M-D
ENSG00000124205.16	EDN3	-1.83656	1.58633	M-D
ENSG00000284753.1	EEF1AKMT4	0.727084	1.56604	M-D
ENSG00000124802.11	EEF1E1	0.696072	1.56258	M-D
ENSG00000122547.10	EEPD1	0.960974	3.28894	M-D
ENSG00000115380.19	EFEMP1	-1.93145	2.11134	M-D
ENSG00000115468.11	EFHD1	-1.89618	1.56294	M-D
ENSG00000100842.12	EFS	-1.30698	1.44514	M-D
ENSG00000108883.12	EFTUD2	0.404453	1.76768	M-D
ENSG00000138798.11	EGF	1.10195	2.04037	M-D
ENSG00000172889.15	EGFL7	-0.905394	2.24235	M-D
ENSG00000161960.14	EIF4A1	0.519213	1.42942	M-D
ENSG00000187840.4	EIF4EBP1	0.89158	1.91517	M-D
ENSG00000049540.16	ELN	-1.57393	1.68149	M-D
ENSG00000170522.9	ELOVL6	-1.05206	1.48875	M-D
ENSG00000161671.16	EMC10	0.480078	1.68268	M-D
ENSG00000164035.9	EMCN	-1.74105	3.12545	M-D
ENSG00000066629.17	EML1	-1.66768	1.67161	M-D
ENSG00000171617.13	ENC1	1.48072	4.65913	M-D
ENSG00000120658.13	ENOX1	-2.24395	1.66684	M-D
ENSG00000197594.12	ENPP1	-1.03684	1.67656	M-D
ENSG00000154269.14	ENPP3	0.744729	1.50235	M-D
ENSG00000112796.9	ENPP5	1.42866	2.88456	M-D
ENSG00000165689.16	ENTR1	0.680954	1.53762	M-D
ENSG00000163508.12	EOMES	-2.0839	1.42023	M-D
ENSG00000116016.13	EPAS1	-1.04462	1.55412	M-D
ENSG00000082397.17	EPB41L3	-1.8701	1.4776	M-D
ENSG00000086289.11	EPDR1	1.16609	2.72475	M-D
ENSG00000146904.8	EPHA1	1.14103	2.79909	M-D
ENSG00000044524.10	EPHA3	-2.03569	1.66549	M-D
ENSG00000145242.13	EPHA5	-5.64879	2.93844	M-D
ENSG00000135333.13	EPHA7	-1.69013	1.89478	M-D
ENSG00000182580.2	EPHB3	1.99382	3.05228	M-D
ENSG00000196411.9	EPHB4	0.799959	1.68213	M-D
ENSG00000106123.11	EPHB6	-1.16176	2.1855	M-D
ENSG00000172031.6	EPHX4	3.47827	5.26493	M-D
ENSG00000164308.16	ERAP2	-0.798003	1.84556	M-D
ENSG00000124882.3	EREG	-1.42699	1.576	M-D
ENSG00000157554.18	ERG	-0.703364	1.33643	M-D
ENSG00000139055.6	ERP27	2.90937	1.83956	M-D
ENSG00000171503.11	ETFDH	-0.766784	1.67359	M-D
ENSG00000139163.15	ETNK1	-1.22324	1.7408	M-D
ENSG00000134954.14	ETS1	-1.07754	1.86336	M-D
ENSG00000157557.11	ETS2	1.27086	3.88841	M-D
ENSG00000006468.13	ETV1	-0.896686	1.53033	M-D
ENSG00000175832.12	ETV4	2.60618	2.90781	M-D
ENSG00000115363.13	EVA1A	2.25706	2.33429	M-D
ENSG00000173040.12	EVC2	-2.11563	1.52632	M-D
ENSG00000126860.11	EVI2A	-1.07638	1.58784	M-D
ENSG00000196405.12	EVL	-2.1179	3.17338	M-D
ENSG00000167880.7	EVPL	0.889803	1.49545	M-D
ENSG00000205436.7	EXOC3L4	-1.01946	1.55049	M-D
ENSG00000178896.8	EXOSC4	0.881094	1.88825	M-D
ENSG00000077348.8	EXOSC5	0.959403	1.84168	M-D
ENSG00000075914.12	EXOSC7	0.494482	1.41471	M-D
ENSG00000126218.11	F10	-2.78617	2.69973	M-D
ENSG00000131187.9	F12	1.05633	1.47926	M-D
ENSG00000124491.15	F13A1	-2.48426	3.7412	M-D
ENSG00000185010.14	F8	-0.829755	1.90679	M-D
ENSG00000165591.6	FAAH2	1.05151	2.37042	M-D
ENSG00000145384.3	FABP2	-0.927567	1.38021	M-D
ENSG00000170323.8	FABP4	-3.32377	3.05761	M-D
ENSG00000234964.4	FABP5P7	-1.31039	1.93099	M-D
ENSG00000170231.15	FABP6	3.73939	1.63793	M-D
ENSG00000158234.12	FAIM	1.12457	2.41402	M-D
ENSG00000168309.17	FAM107A	-2.87543	4.58907	M-D
ENSG00000065809.13	FAM107B	-1.38228	2.86673	M-D
ENSG00000197245.5	FAM110D	-1.3967	1.54809	M-D
ENSG00000121104.7	FAM117A	-0.817443	2.18655	M-D
ENSG00000122591.11	FAM126A	-0.879728	2.04715	M-D
ENSG00000135842.16	FAM129A	-1.33183	2.96359	M-D
ENSG00000167483.17	FAM129C	-5.77454	2.2008	M-D
ENSG00000159784.17	FAM131B	1.79246	1.62465	M-D
ENSG00000148541.12	FAM13C	-2.29442	1.92984	M-D
ENSG00000144369.12	FAM171B	-1.2645	1.62521	M-D
ENSG00000189320.8	FAM180A	-4.02441	1.48866	M-D
ENSG00000111879.19	FAM184A	-1.81845	1.78304	M-D
ENSG00000214447.4	FAM187A	1.18945	2.28938	M-D
ENSG00000144649.8	FAM198A	-1.5908	1.98744	M-D
ENSG00000171224.8	FAM241B	1.34298	1.748	M-D
ENSG00000197872.11	FAM49A	-1.40446	2.01848	M-D
ENSG00000167695.14	FAM57A	1.04814	2.01687	M-D
ENSG00000165716.10	FAM69B	-1.88675	1.78411	M-D
ENSG00000126882.12	FAM78A	-1.60239	1.98522	M-D
ENSG00000162981.13	FAM84A	1.18577	4.13042	M-D
ENSG00000179115.10	FARSA	0.542766	1.97593	M-D
ENSG00000083857.13	FAT1	0.730523	1.67192	M-D
ENSG00000077942.18	FBLN1	-1.63252	3.01196	M-D
ENSG00000163520.13	FBLN2	-2.2487	4.12325	M-D
ENSG00000140092.14	FBLN5	-1.35326	1.73583	M-D
ENSG00000144152.12	FBLN7	-1.91592	1.59202	M-D
ENSG00000112234.8	FBXL4	0.681232	3.05078	M-D
ENSG00000162897.14	FCAMR	-2.35011	2.09922	M-D
ENSG00000104921.14	FCER2	-2.81224	2.67825	M-D
ENSG00000072694.20	FCGR2B	-1.18175	1.62797	M-D
ENSG00000244682.7	FCGR2C	-1.21053	1.86206	M-D
ENSG00000104870.12	FCGRT	-0.982298	1.67094	M-D
ENSG00000162894.11	FCMR	-2.51177	2.79942	M-D
ENSG00000085265.10	FCN1	-2.66198	2.3229	M-D
ENSG00000163534.14	FCRL1	-4.40704	3.07058	M-D
ENSG00000132704.15	FCRL2	-1.76079	1.71558	M-D
ENSG00000160856.20	FCRL3	-4.5051	4.24691	M-D
ENSG00000163518.10	FCRL4	-4.15439	2.67204	M-D
ENSG00000132185.16	FCRLA	-3.09342	2.02312	M-D
ENSG00000181617.5	FDCSP	-5.32947	8.91804	M-D
ENSG00000101311.15	FERMT1	1.50584	4.39177	M-D
ENSG00000073712.14	FERMT2	-1.38197	2.9573	M-D
ENSG00000149557.13	FEZ1	-0.940952	1.63585	M-D
ENSG00000171564.11	FGB	6.46053	1.67472	M-D
ENSG00000146192.14	FGD2	-1.84036	2.13598	M-D
ENSG00000127084.18	FGD3	-1.35512	1.95149	M-D
ENSG00000102466.15	FGF14	-6.34709	2.06634	M-D
ENSG00000162344.3	FGF19	6.11105	1.65827	M-D
ENSG00000138685.15	FGF2	-0.919373	1.58527	M-D
ENSG00000102678.6	FGF9	-1.50677	1.85073	M-D
ENSG00000077782.20	FGFR1	-1.12452	2.56291	M-D
ENSG00000127418.14	FGFRL1	1.29959	2.34715	M-D
ENSG00000172456.17	FGGY	0.976993	1.65856	M-D
ENSG00000127951.6	FGL2	-1.22866	2.09491	M-D
ENSG00000022267.16	FHL1	-1.41787	4.23278	M-D
ENSG00000112214.10	FHL5	-1.74483	2.03323	M-D
ENSG00000118407.14	FILIP1	-1.19323	1.78383	M-D
ENSG00000096060.14	FKBP5	-1.24638	2.42686	M-D
ENSG00000106692.14	FKTN	0.473315	1.48641	M-D
ENSG00000151702.16	FLI1	-1.78514	2.10373	M-D
ENSG00000196924.15	FLNA	-1.43494	1.71711	M-D
ENSG00000128591.15	FLNC	-2.19259	2.23673	M-D
ENSG00000185070.10	FLRT2	-1.45616	2.78591	M-D
ENSG00000122025.14	FLT3	-2.25752	2.70205	M-D
ENSG00000037280.15	FLT4	-1.30746	1.82104	M-D
ENSG00000184922.13	FMNL1	-1.87368	1.7858	M-D
ENSG00000161791.13	FMNL3	-1.36698	1.68567	M-D
ENSG00000094963.13	FMO2	-2.29147	1.78108	M-D
ENSG00000076258.9	FMO4	-0.87512	1.41928	M-D
ENSG00000187239.16	FNBP1	-0.828504	2.16091	M-D
ENSG00000137942.16	FNBP1L	0.461358	1.51024	M-D
ENSG00000052795.12	FNIP2	-0.747543	1.62445	M-D
ENSG00000188352.12	FOCAD	0.934547	4.097	M-D
ENSG00000110195.12	FOLR1	4.16754	2.50527	M-D
ENSG00000170345.9	FOS	-1.70828	1.88001	M-D
ENSG00000175592.8	FOSL1	3.30358	3.4153	M-D
ENSG00000170608.2	FOXA3	0.741301	2.1387	M-D
ENSG00000187140.5	FOXD3	-3.83515	1.4725	M-D
ENSG00000103241.6	FOXF1	-0.84226	1.69115	M-D
ENSG00000137273.5	FOXF2	-0.941271	2.07608	M-D
ENSG00000150907.7	FOXO1	-0.939226	2.04877	M-D
ENSG00000164379.6	FOXQ1	2.98211	2.9753	M-D
ENSG00000136877.14	FPGS	0.660936	1.65064	M-D
ENSG00000139926.15	FRMD6	-0.944454	2.96721	M-D
ENSG00000162998.4	FRZB	-0.850921	1.99648	M-D
ENSG00000163430.11	FSTL1	-0.771796	1.8896	M-D
ENSG00000053108.16	FSTL4	-1.82707	1.32177	M-D
ENSG00000010361.13	FUZ	0.851038	1.53114	M-D
ENSG00000266964.5	FXYD1	-2.74039	5.56501	M-D
ENSG00000137726.16	FXYD6	-1.48247	1.64522	M-D
ENSG00000082074.16	FYB1	-1.56869	2.34115	M-D
ENSG00000010810.17	FYN	-0.954412	2.0521	M-D
ENSG00000157240.3	FZD1	-0.737491	1.81226	M-D
ENSG00000104290.10	FZD3	1.30803	2.40958	M-D
ENSG00000174804.3	FZD4	-0.938401	3.86857	M-D
ENSG00000188763.4	FZD9	4.14144	4.03538	M-D
ENSG00000160219.11	GAB3	-0.752216	1.63068	M-D
ENSG00000204681.10	GABBR1	-1.28475	1.57819	M-D
ENSG00000163288.13	GABRB1	3.50295	3.58872	M-D
ENSG00000166206.14	GABRB3	-3.03623	1.73803	M-D
ENSG00000094755.16	GABRP	2.29074	1.55487	M-D
ENSG00000099860.8	GADD45B	-1.20431	2.62809	M-D
ENSG00000054983.16	GALC	0.768152	1.54273	M-D
ENSG00000119514.6	GALNT12	-0.675417	1.65415	M-D
ENSG00000144278.14	GALNT13	-5.07162	1.96819	M-D
ENSG00000131386.18	GALNT15	-2.30502	2.20937	M-D
ENSG00000100626.16	GALNT16	-1.60887	1.97443	M-D
ENSG00000257594.3	GALNT4	1.03009	2.4093	M-D
ENSG00000139629.15	GALNT6	1.81235	2.30715	M-D
ENSG00000172020.12	GAP43	-5.16998	2.26834	M-D
ENSG00000109534.16	GAR1	0.749611	1.59576	M-D
ENSG00000159131.16	GART	0.60491	2.21497	M-D
ENSG00000180447.6	GAS1	-2.6027	3.89875	M-D
ENSG00000007237.18	GAS7	-1.07682	1.7254	M-D
ENSG00000100116.16	GCAT	0.87264	1.81002	M-D
ENSG00000089154.10	GCN1	0.531448	2.42182	M-D
ENSG00000130513.6	GDF15	1.83059	3.48387	M-D
ENSG00000164949.7	GEM	-1.15878	1.79923	M-D
ENSG00000131459.12	GFPT2	-1.42411	1.86449	M-D
ENSG00000151892.14	GFRA1	-2.36293	4.20267	M-D
ENSG00000168546.10	GFRA2	-1.95573	1.49537	M-D
ENSG00000146013.10	GFRA3	-3.00778	1.94991	M-D
ENSG00000103365.15	GGA2	-0.547248	1.9273	M-D
ENSG00000137563.11	GGH	1.65283	3.78655	M-D
ENSG00000112964.13	GHR	-1.25331	1.60159	M-D
ENSG00000141034.9	GID4	0.676383	1.89382	M-D
ENSG00000134812.7	GIF	4.04761	3.30029	M-D
ENSG00000213203.2	GIMAP1	-1.59942	1.95012	M-D
ENSG00000133574.9	GIMAP4	-0.991214	2.29335	M-D
ENSG00000196329.11	GIMAP5	-1.34146	1.68996	M-D
ENSG00000133561.15	GIMAP6	-1.31084	1.71888	M-D
ENSG00000179144.4	GIMAP7	-1.62203	1.99221	M-D
ENSG00000171115.3	GIMAP8	-1.84922	1.86465	M-D
ENSG00000010310.8	GIPR	-3.26926	2.01921	M-D
ENSG00000187513.8	GJA4	-1.09114	1.89958	M-D
ENSG00000188910.7	GJB3	1.65687	1.75711	M-D
ENSG00000189433.5	GJB4	3.61997	1.94287	M-D
ENSG00000198814.12	GK	-1.32901	1.76951	M-D
ENSG00000170266.15	GLB1	0.500333	1.63437	M-D
ENSG00000149328.14	GLB1L2	0.829125	1.55784	M-D
ENSG00000138604.9	GLCE	1.01576	3.34949	M-D
ENSG00000111087.9	GLI1	-0.689656	1.52924	M-D
ENSG00000106571.13	GLI3	-2.47328	1.55339	M-D
ENSG00000122694.15	GLIPR2	-1.15417	1.76315	M-D
ENSG00000065325.12	GLP2R	-1.24945	2.87331	M-D
ENSG00000139433.9	GLTP	-1.07679	1.60198	M-D
ENSG00000137198.9	GMPR	1.39277	2.14076	M-D
ENSG00000120063.9	GNA13	-0.573127	1.46139	M-D
ENSG00000060558.3	GNA15	1.06325	1.8297	M-D
ENSG00000087258.14	GNAO1	-2.06534	1.60362	M-D
ENSG00000128266.8	GNAZ	-2.59784	1.70169	M-D
ENSG00000114450.9	GNB4	-0.80447	3.37965	M-D
ENSG00000186469.8	GNG2	-1.19829	2.23777	M-D
ENSG00000162188.5	GNG3	-3.32719	1.69938	M-D
ENSG00000176533.12	GNG7	-1.87783	2.22462	M-D
ENSG00000115523.16	GNLY	-1.4343	1.97494	M-D
ENSG00000175265.17	GOLGA8A	-2.81355	1.54858	M-D
ENSG00000125166.12	GOT2	0.442381	1.66933	M-D
ENSG00000169347.16	GP2	-2.36372	2.26058	M-D
ENSG00000138678.10	GPAT3	-1.4683	1.60003	M-D
ENSG00000179399.14	GPC5	-1.60579	1.55167	M-D
ENSG00000183098.10	GPC6	-1.07041	2.84361	M-D
ENSG00000125772.12	GPCPD1	0.697314	2.11907	M-D
ENSG00000167588.12	GPD1	-1.47196	1.62881	M-D
ENSG00000150625.16	GPM6A	-3.08494	1.57581	M-D
ENSG00000046653.14	GPM6B	-2.77518	2.26334	M-D
ENSG00000136235.16	GPNMB	-1.47673	1.64593	M-D
ENSG00000183671.12	GPR1	-4.90962	2.30599	M-D
ENSG00000101850.12	GPR143	1.63642	2.45912	M-D
ENSG00000163328.13	GPR155	-0.887867	1.57165	M-D
ENSG00000125245.12	GPR18	-2.58708	2.18771	M-D
ENSG00000169508.6	GPR183	-1.22487	1.63958	M-D
ENSG00000170837.2	GPR27	-3.18489	1.53693	M-D
ENSG00000198932.12	GPRASP1	-1.05336	2.15479	M-D
ENSG00000247498.9	GPRC5D-AS1	1.41736	1.61308	M-D
ENSG00000121957.13	GPSM2	1.02704	2.08782	M-D
ENSG00000167701.13	GPT	-1.70774	2.01924	M-D
ENSG00000166123.13	GPT2	1.16796	2.84669	M-D
ENSG00000176153.11	GPX2	1.56111	4.57794	M-D
ENSG00000211445.11	GPX3	-1.97183	3.80809	M-D
ENSG00000089351.14	GRAMD1A	1.07946	1.89697	M-D
ENSG00000075240.16	GRAMD4	-1.47588	1.77603	M-D
ENSG00000161835.10	GRASP	-1.17833	1.97072	M-D
ENSG00000141738.13	GRB7	0.982126	2.06726	M-D
ENSG00000180875.4	GREM2	-2.18553	5.17332	M-D
ENSG00000134317.17	GRHL1	1.62009	2.0562	M-D
ENSG00000158055.15	GRHL3	3.54745	2.90712	M-D
ENSG00000164418.20	GRIK2	-2.47784	3.03643	M-D
ENSG00000105737.9	GRIK5	-3.24405	1.91397	M-D
ENSG00000105464.3	GRIN2D	3.95662	3.08494	M-D
ENSG00000179603.17	GRM8	2.48638	4.45262	M-D
ENSG00000103342.12	GSPT1	0.447042	1.32222	M-D
ENSG00000213366.12	GSTM2	-1.7011	3.84775	M-D
ENSG00000134201.11	GSTM5	-1.65495	1.32786	M-D
ENSG00000065621.14	GSTO2	0.893936	1.63695	M-D
ENSG00000188342.11	GTF2F2	0.724763	1.95892	M-D
ENSG00000006704.10	GTF2IRD1	1.42152	1.94356	M-D
ENSG00000061918.12	GUCY1B1	-1.68401	1.62957	M-D
ENSG00000254838.5	GVINP1	-1.05035	1.9248	M-D
ENSG00000172986.12	GXYLT2	-1.85693	2.21165	M-D
ENSG00000136732.15	GYPC	-1.53733	2.03367	M-D
ENSG00000113088.5	GZMK	-1.9899	2.1935	M-D
ENSG00000164107.8	HAND2	-3.04685	4.78401	M-D
ENSG00000237125.9	HAND2-AS1	-4.30779	1.8846	M-D
ENSG00000145681.10	HAPLN1	-1.77038	2.79521	M-D
ENSG00000103044.10	HAS3	0.869844	2.15237	M-D
ENSG00000111727.11	HCFC2	-0.579013	2.16074	M-D
ENSG00000180353.10	HCLS1	-1.43234	2.02375	M-D
ENSG00000126264.9	HCST	-1.33739	1.71309	M-D
ENSG00000196591.11	HDAC2	0.581184	1.9219	M-D
ENSG00000048052.21	HDAC9	-1.33369	1.62305	M-D
ENSG00000166503.8	HDGFL3	-1.36195	3.48003	M-D
ENSG00000181333.11	HEPHL1	5.08485	2.04882	M-D
ENSG00000138641.16	HERC3	-0.836192	2.6816	M-D
ENSG00000135547.8	HEY2	-1.78941	1.422	M-D
ENSG00000152804.10	HHEX	-1.2335	2.27531	M-D
ENSG00000182218.9	HHIPL1	-2.03184	1.857	M-D
ENSG00000106049.8	HIBADH	0.814511	1.70537	M-D
ENSG00000198130.15	HIBCH	-0.405272	1.40525	M-D
ENSG00000177374.12	HIC1	-1.35563	1.95457	M-D
ENSG00000181218.5	HIST3H2A	1.10836	1.44449	M-D
ENSG00000242574.8	HLA-DMB	-1.06029	1.40659	M-D
ENSG00000204252.13	HLA-DOA	-1.63354	2.35257	M-D
ENSG00000241106.7	HLA-DOB	-2.32714	2.69972	M-D
ENSG00000231389.7	HLA-DPA1	-1.11558	1.42419	M-D
ENSG00000196735.11	HLA-DQA1	-1.22793	1.53834	M-D
ENSG00000108924.13	HLF	-1.70048	3.86736	M-D
ENSG00000148357.16	HMCN2	-2.50814	2.66002	M-D
ENSG00000137309.19	HMGA1	0.941602	2.47433	M-D
ENSG00000113716.12	HMGXB3	0.428831	1.79971	M-D
ENSG00000215271.7	HOMEZ	0.582022	1.87939	M-D
ENSG00000078399.17	HOXA9	1.32251	2.95504	M-D
ENSG00000173917.10	HOXB2	-1.61402	2.6443	M-D
ENSG00000120068.6	HOXB8	1.57187	2.11323	M-D
ENSG00000170689.9	HOXB9	1.01236	3.09012	M-D
ENSG00000128710.5	HOXD10	-2.24335	1.55819	M-D
ENSG00000105707.13	HPN	2.83473	1.92183	M-D
ENSG00000176387.6	HSD11B2	-1.16599	1.55065	M-D
ENSG00000096384.19	HSP90AB1	0.642088	1.83615	M-D
ENSG00000132622.10	HSPA12B	-1.10444	1.56238	M-D
ENSG00000173641.17	HSPB7	-1.73461	1.59939	M-D
ENSG00000152137.6	HSPB8	-1.9398	4.5312	M-D
ENSG00000120694.19	HSPH1	0.601	1.5405	M-D
ENSG00000179546.4	HTR1D	5.1495	2.67679	M-D
ENSG00000166736.11	HTR3A	-4.71489	1.71391	M-D
ENSG00000166033.12	HTRA1	-1.16907	1.779	M-D
ENSG00000170801.9	HTRA3	-1.27777	2.98415	M-D
ENSG00000142149.8	HUNK	0.999493	1.91815	M-D
ENSG00000122986.13	HVCN1	-1.53136	1.60452	M-D
ENSG00000196305.17	IARS	0.533438	1.60904	M-D
ENSG00000003147.18	ICA1	1.057	2.66491	M-D
ENSG00000125968.8	ID1	0.933231	2.18658	M-D
ENSG00000117318.8	ID3	0.806803	2.27074	M-D
ENSG00000172201.11	ID4	1.46144	2.12135	M-D
ENSG00000166411.13	IDH3A	-0.535327	1.32809	M-D
ENSG00000188483.7	IER5L	1.14529	1.85423	M-D
ENSG00000010295.19	IFFO1	-1.17903	1.66194	M-D
ENSG00000126709.14	IFI6	2.26353	2.42517	M-D
ENSG00000185885.15	IFITM1	0.842854	1.48382	M-D
ENSG00000142089.15	IFITM3	0.6913	1.75757	M-D
ENSG00000214706.10	IFRD2	0.541053	1.68324	M-D
ENSG00000128581.15	IFT22	1.09804	1.88609	M-D
ENSG00000017427.16	IGF1	-1.49142	1.79277	M-D
ENSG00000146674.14	IGFBP3	-1.51713	1.9113	M-D
ENSG00000167779.8	IGFBP6	-1.92186	2.22395	M-D
ENSG00000211898.7	IGHD	-5.26938	2.77366	M-D
ENSG00000211942.3	IGHV3-13	-2.03551	1.66703	M-D
ENSG00000211938.2	IGHV3-7	-1.5632	1.95953	M-D
ENSG00000211976.2	IGHV3-73	-1.74399	1.6198	M-D
ENSG00000224650.2	IGHV3-74	-1.57085	1.51996	M-D
ENSG00000241294.1	IGKV2-24	-1.37494	1.70693	M-D
ENSG00000211675.2	IGLC1	-1.29477	1.52032	M-D
ENSG00000254709.7	IGLL5	-1.37796	1.94826	M-D
ENSG00000211637.2	IGLV4-69	-1.76585	1.83925	M-D
ENSG00000152580.8	IGSF10	-2.77798	3.49286	M-D
ENSG00000185811.18	IKZF1	-2.01968	1.92384	M-D
ENSG00000161405.16	IKZF3	-3.08089	1.5188	M-D
ENSG00000110324.10	IL10RA	-1.63253	2.13542	M-D
ENSG00000081985.11	IL12RB2	-1.09107	1.62714	M-D
ENSG00000172349.17	IL16	-2.20255	2.34131	M-D
ENSG00000188263.10	IL17REL	-4.50793	2.27334	M-D
ENSG00000115590.13	IL1R2	-1.47224	1.71575	M-D
ENSG00000016402.13	IL20RA	1.08958	2.01691	M-D
ENSG00000103522.15	IL21R	-2.01995	1.78687	M-D
ENSG00000110944.8	IL23A	2.47552	1.41533	M-D
ENSG00000100385.13	IL2RB	-1.473	1.45767	M-D
ENSG00000160712.12	IL6R	-1.91907	1.64812	M-D
ENSG00000134352.19	IL6ST	-0.490958	1.47757	M-D
ENSG00000168685.14	IL7R	-1.31077	1.6775	M-D
ENSG00000178035.11	IMPDH2	1.00502	2.10718	M-D
ENSG00000068383.18	INPP5A	-0.688441	1.69772	M-D
ENSG00000173404.4	INSM1	-3.80032	4.0485	M-D
ENSG00000205363.5	INSYN1	-2.89312	1.55131	M-D
ENSG00000064102.14	INTS13	0.722841	2.26369	M-D
ENSG00000138614.14	INTS14	0.501618	1.34275	M-D
ENSG00000185085.2	INTS5	0.63082	1.60784	M-D
ENSG00000165359.15	INTS6L	-0.868138	1.50719	M-D
ENSG00000086200.16	IPO11	0.534201	1.55406	M-D
ENSG00000196497.16	IPO4	0.914525	2.17116	M-D
ENSG00000205339.9	IPO7	0.653568	2.01368	M-D
ENSG00000203499.11	IQANK1	1.67228	1.90298	M-D
ENSG00000106012.17	IQCE	0.419444	1.91171	M-D
ENSG00000145703.15	IQGAP2	-0.62236	1.46462	M-D
ENSG00000137265.14	IRF4	-1.69404	1.78059	M-D
ENSG00000128604.19	IRF5	-1.31377	1.60664	M-D
ENSG00000140968.10	IRF8	-0.75278	1.7466	M-D
ENSG00000167378.8	IRGQ	0.342209	1.65255	M-D
ENSG00000170561.12	IRX2	7.36299	2.62849	M-D
ENSG00000129009.12	ISLR	-1.77428	2.21067	M-D
ENSG00000164171.10	ITGA2	1.13518	1.72711	M-D
ENSG00000115232.13	ITGA4	-1.31851	1.85809	M-D
ENSG00000091409.14	ITGA6	1.32874	2.51115	M-D
ENSG00000135424.16	ITGA7	-1.1894	3.01573	M-D
ENSG00000005844.17	ITGAL	-1.91873	1.91963	M-D
ENSG00000169896.17	ITGAM	-1.61052	1.54504	M-D
ENSG00000160255.17	ITGB2	-1.48175	1.7538	M-D
ENSG00000132470.13	ITGB4	0.687367	1.7449	M-D
ENSG00000123243.14	ITIH5	-1.87002	2.21219	M-D
ENSG00000113263.12	ITK	-1.92937	3.03279	M-D
ENSG00000078596.10	ITM2A	-1.34083	2.15966	M-D
ENSG00000150995.19	ITPR1	-0.823972	1.91202	M-D
ENSG00000009765.14	IYD	0.436732	1.68834	M-D
ENSG00000096968.13	JAK2	-0.839296	2.11815	M-D
ENSG00000105639.18	JAK3	-2.04399	2.59723	M-D
ENSG00000154721.14	JAM2	-1.28544	5.23781	M-D
ENSG00000166086.12	JAM3	-0.907491	3.08857	M-D
ENSG00000153814.12	JAZF1	-1.01366	1.68533	M-D
ENSG00000165757.8	JCAD	-0.818164	2.09619	M-D
ENSG00000100221.10	JOSD1	-0.466166	1.55904	M-D
ENSG00000149596.6	JPH2	-1.9343	1.4938	M-D
ENSG00000186994.11	KANK3	-1.83938	2.64255	M-D
ENSG00000108773.10	KAT2A	0.625638	1.65256	M-D
ENSG00000114166.7	KAT2B	-1.05297	2.41221	M-D
ENSG00000107821.14	KAZALD1	0.950969	2.00807	M-D
ENSG00000169282.17	KCNAB1	-2.01148	1.92519	M-D
ENSG00000069424.14	KCNAB2	-1.65306	1.70183	M-D
ENSG00000158445.9	KCNB1	-2.49765	1.69208	M-D
ENSG00000182674.5	KCNB2	-2.67574	1.42639	M-D
ENSG00000184408.9	KCND2	-4.82224	1.90391	M-D
ENSG00000026559.13	KCNG1	-2.62533	1.79639	M-D
ENSG00000185774.15	KCNIP4	-2.64875	2.86245	M-D
ENSG00000184261.4	KCNK12	-2.47335	1.3929	M-D
ENSG00000143603.18	KCNN3	-1.47949	1.513	M-D
ENSG00000104783.12	KCNN4	1.04396	2.27271	M-D
ENSG00000185760.15	KCNQ5	-1.94325	1.72929	M-D
ENSG00000178695.5	KCTD12	-1.37385	2.59385	M-D
ENSG00000151364.16	KCTD14	1.3803	2.84754	M-D
ENSG00000183775.10	KCTD16	4.44378	4.03837	M-D
ENSG00000112078.13	KCTD20	0.431372	1.48856	M-D
ENSG00000079999.13	KEAP1	0.480864	1.78104	M-D
ENSG00000137261.13	KIAA0319	1.54987	1.85894	M-D
ENSG00000189367.14	KIAA0408	-3.07	3.98555	M-D
ENSG00000164542.12	KIAA0895	1.53728	1.48895	M-D
ENSG00000116299.16	KIAA1324	0.932534	1.67771	M-D
ENSG00000122778.9	KIAA1549	1.31347	3.29309	M-D
ENSG00000130294.16	KIF1A	-6.14735	5.9903	M-D
ENSG00000155980.11	KIF5A	-3.10502	2.07263	M-D
ENSG00000168280.16	KIF5C	-3.38187	3.75321	M-D
ENSG00000075945.12	KIFAP3	-0.585226	1.86777	M-D
ENSG00000243772.7	KIR2DL3	-4.22102	1.84228	M-D
ENSG00000189013.14	KIR2DL4	-1.60655	1.7072	M-D
ENSG00000137171.14	KLC4	-0.637031	1.77684	M-D
ENSG00000127528.5	KLF2	-2.2	2.47643	M-D
ENSG00000136826.14	KLF4	-1.27349	2.32466	M-D
ENSG00000119138.4	KLF9	-0.670201	1.49017	M-D
ENSG00000003096.14	KLHL13	-1.11559	2.48743	M-D
ENSG00000183655.12	KLHL25	0.484716	1.98719	M-D
ENSG00000102271.13	KLHL4	-2.08986	1.48249	M-D
ENSG00000109790.16	KLHL5	-0.930183	1.63858	M-D
ENSG00000172578.11	KLHL6	-2.66151	1.75155	M-D
ENSG00000129451.11	KLK10	4.0089	5.30309	M-D
ENSG00000167757.13	KLK11	3.65132	3.14918	M-D
ENSG00000186474.15	KLK12	3.59936	3.89815	M-D
ENSG00000167755.14	KLK6	6.88859	4.30663	M-D
ENSG00000169035.11	KLK7	6.33978	3.59188	M-D
ENSG00000129455.15	KLK8	8.27992	2.98585	M-D
ENSG00000134539.16	KLRD1	-1.85252	2.91399	M-D
ENSG00000213809.8	KLRK1	-2.45143	1.9567	M-D
ENSG00000133619.17	KRBA1	-1.8419	1.79695	M-D
ENSG00000128422.16	KRT17	3.98644	3.41971	M-D
ENSG00000111057.10	KRT18	0.721426	1.64752	M-D
ENSG00000171431.3	KRT20	-1.9195	1.61014	M-D
ENSG00000108244.16	KRT23	3.58041	3.48499	M-D
ENSG00000205420.10	KRT6A	4.38005	1.44488	M-D
ENSG00000185479.5	KRT6B	4.16108	9.34419	M-D
ENSG00000170454.5	KRT75	7.27758	3.91937	M-D
ENSG00000167767.13	KRT80	5.70047	12.6444	M-D
ENSG00000137944.17	KYAT3	0.707023	1.51619	M-D
ENSG00000198910.13	L1CAM	-3.67434	1.70831	M-D
ENSG00000089692.8	LAG3	-1.5414	1.61773	M-D
ENSG00000112769.18	LAMA4	-1.06665	1.68163	M-D
ENSG00000058085.14	LAMC2	1.22691	1.79735	M-D
ENSG00000165905.17	LARGE2	1.99069	2.0354	M-D
ENSG00000166173.10	LARP6	-1.77576	2.17056	M-D
ENSG00000011376.10	LARS2	0.520398	2.45519	M-D
ENSG00000213658.11	LAT	-1.22478	1.45671	M-D
ENSG00000086730.16	LAT2	-1.37553	1.86776	M-D
ENSG00000204381.11	LAYN	-1.2928	2.01571	M-D
ENSG00000182866.16	LCK	-1.26295	2.35644	M-D
ENSG00000177984.6	LCN15	4.59568	7.70268	M-D
ENSG00000148346.11	LCN2	2.0638	2.35876	M-D
ENSG00000136167.13	LCP1	-1.70718	1.79743	M-D
ENSG00000169744.12	LDB2	-0.935755	1.96367	M-D
ENSG00000186007.9	LEMD1	6.067	1.91208	M-D
ENSG00000174697.4	LEP	-6.81645	2.28268	M-D
ENSG00000116678.19	LEPR	-0.83092	1.66796	M-D
ENSG00000106003.12	LFNG	0.553346	2.90562	M-D
ENSG00000108231.12	LGI1	-3.62591	3.02502	M-D
ENSG00000153902.13	LGI4	-1.82463	1.77111	M-D
ENSG00000139292.12	LGR5	3.19111	11.0126	M-D
ENSG00000133067.17	LGR6	2.52214	4.10255	M-D
ENSG00000183722.8	LHFPL6	-1.01185	2.98864	M-D
ENSG00000128342.4	LIF	0.722282	1.55567	M-D
ENSG00000113594.9	LIFR	-1.62405	5.41494	M-D
ENSG00000104972.15	LILRB1	-1.54094	1.77205	M-D
ENSG00000136490.8	LIMD2	-1.71744	2.66989	M-D
ENSG00000072163.19	LIMS2	-1.41831	3.66941	M-D
ENSG00000203930.11	LINC00632	-1.86312	1.68025	M-D
ENSG00000265933.5	LINC00668	2.02922	2.36308	M-D
ENSG00000222033.1	LINC01124	3.34977	2.44593	M-D
ENSG00000180869.4	LINC01555	3.05466	2.04893	M-D
ENSG00000135363.11	LMO2	-1.39051	2.29884	M-D
ENSG00000163431.12	LMOD1	-1.98797	2.72229	M-D
ENSG00000170500.12	LONRF2	-4.1728	2.11954	M-D
ENSG00000113083.13	LOX	-1.15884	1.64004	M-D
ENSG00000198121.13	LPAR1	-1.18857	3.65609	M-D
ENSG00000064547.13	LPAR2	0.877058	1.67817	M-D
ENSG00000153395.9	LPCAT1	0.65203	1.69915	M-D
ENSG00000145012.13	LPP	-0.394876	1.6043	M-D
ENSG00000110031.12	LPXN	-0.989433	1.61357	M-D
ENSG00000173621.8	LRFN4	0.518034	1.47023	M-D
ENSG00000118308.15	LRMP	-1.438	2.73269	M-D
ENSG00000120256.10	LRP11	0.802073	2.27936	M-D
ENSG00000157193.16	LRP8	1.03101	1.44452	M-D
ENSG00000137269.14	LRRC1	-0.823566	1.69053	M-D
ENSG00000128606.12	LRRC17	-1.43083	1.7477	M-D
ENSG00000184434.7	LRRC19	-1.22886	2.63535	M-D
ENSG00000159708.17	LRRC36	2.00664	2.4438	M-D
ENSG00000131409.12	LRRC4B	-2.69106	2.88385	M-D
ENSG00000129295.8	LRRC6	1.2851	1.97346	M-D
ENSG00000033122.18	LRRC7	-4.10186	1.98548	M-D
ENSG00000175061.17	LRRC75A-AS1	1.06625	1.78296	M-D
ENSG00000171488.14	LRRC8C	-1.34942	2.66434	M-D
ENSG00000171017.10	LRRC8E	1.4207	1.55262	M-D
ENSG00000188306.6	LRRIQ4	3.29664	4.06655	M-D
ENSG00000188906.15	LRRK2	-1.04983	2.76085	M-D
ENSG00000162951.10	LRRTM1	-2.94398	2.13065	M-D
ENSG00000130592.15	LSP1	-1.65013	1.65108	M-D
ENSG00000227507.2	LTB	-1.74357	2.61122	M-D
ENSG00000012223.12	LTF	-5.12276	5.88343	M-D
ENSG00000153714.5	LURAP1L	0.735336	1.55393	M-D
ENSG00000187398.11	LUZP2	-2.59145	2.19935	M-D
ENSG00000172901.19	LVRN	-6.37776	2.23284	M-D
ENSG00000244355.7	LY6G6D	5.18334	1.96723	M-D
ENSG00000250641.1	LY6G6F-LY6G6D	4.37291	3.43682	M-D
ENSG00000122224.17	LY9	-1.34752	1.68248	M-D
ENSG00000150551.10	LYPD1	2.70737	3.35543	M-D
ENSG00000143669.13	LYST	-1.10246	1.46137	M-D
ENSG00000133800.8	LYVE1	-3.40055	5.85915	M-D
ENSG00000088899.15	LZTS3	1.61645	1.84986	M-D
ENSG00000178573.6	MAF	-1.02352	1.44987	M-D
ENSG00000182759.3	MAFA	-5.18125	1.97366	M-D
ENSG00000204103.3	MAFB	-1.24618	1.70512	M-D
ENSG00000187391.20	MAGI2	-0.938743	2.05264	M-D
ENSG00000172005.10	MAL	-1.72078	1.69443	M-D
ENSG00000144063.3	MALL	-1.65336	1.64611	M-D
ENSG00000165072.9	MAMDC2	-2.30727	6.80446	M-D
ENSG00000013619.13	MAMLD1	-1.03307	2.03794	M-D
ENSG00000117643.14	MAN1C1	-1.0409	2.44993	M-D
ENSG00000189221.9	MAOA	-0.999475	1.74418	M-D
ENSG00000166963.12	MAP1A	-0.596431	1.52756	M-D
ENSG00000131711.14	MAP1B	-1.35621	2.58111	M-D
ENSG00000078018.19	MAP2	-2.03401	1.69141	M-D
ENSG00000006062.15	MAP3K14	-1.80665	1.57695	M-D
ENSG00000198909.7	MAP3K3	-0.467671	2.04102	M-D
ENSG00000104814.12	MAP4K1	-2.21435	2.24202	M-D
ENSG00000171533.11	MAP6	-1.16203	1.6244	M-D
ENSG00000135525.18	MAP7	0.445534	1.33496	M-D
ENSG00000184368.15	MAP7D2	-2.5679	1.60163	M-D
ENSG00000129680.15	MAP7D3	-0.733079	1.58695	M-D
ENSG00000141639.11	MAPK4	-3.74191	2.00241	M-D
ENSG00000008735.13	MAPK8IP2	-1.51054	1.31639	M-D
ENSG00000186868.15	MAPT	-1.94089	1.52876	M-D
ENSG00000175130.6	MARCKSL1	0.997339	2.4752	M-D
ENSG00000019169.10	MARCO	-4.43978	2.5135	M-D
ENSG00000007264.14	MATK	-1.38432	1.84209	M-D
ENSG00000132561.13	MATN2	-1.21097	2.45581	M-D
ENSG00000151332.18	MBIP	0.914676	1.94792	M-D
ENSG00000076770.14	MBNL3	-0.605817	1.37902	M-D
ENSG00000172197.10	MBOAT1	-0.916531	1.71838	M-D
ENSG00000171444.17	MCC	-0.934042	2.33769	M-D
ENSG00000131844.15	MCCC2	0.4322	1.32206	M-D
ENSG00000175471.19	MCTP1	-1.03748	1.61879	M-D
ENSG00000112139.15	MDGA1	-2.13751	1.94188	M-D
ENSG00000135679.23	MDM2	0.602324	1.4198	M-D
ENSG00000151376.16	ME3	0.897543	2.14132	M-D
ENSG00000102802.9	MEDAG	-2.50071	2.23872	M-D
ENSG00000081189.15	MEF2C	-1.02833	3.66243	M-D
ENSG00000214548.16	MEG3	-1.9211	1.4347	M-D
ENSG00000143995.19	MEIS1	-1.54993	1.61564	M-D
ENSG00000134138.19	MEIS2	-1.44409	1.67418	M-D
ENSG00000163975.11	MELTF	1.37168	2.39114	M-D
ENSG00000106511.5	MEOX2	-2.42574	1.81967	M-D
ENSG00000105976.14	MET	2.03166	8.07456	M-D
ENSG00000176845.12	METRNL	-0.608481	1.57572	M-D
ENSG00000037897.16	METTL1	0.842677	1.88237	M-D
ENSG00000010165.19	METTL13	0.436235	1.68167	M-D
ENSG00000053328.8	METTL24	-2.4657	1.72061	M-D
ENSG00000166482.11	MFAP4	-1.92406	1.70934	M-D
ENSG00000197614.10	MFAP5	-2.59965	1.7048	M-D
ENSG00000100060.17	MFNG	-1.26854	1.99508	M-D
ENSG00000071073.12	MGAT4A	-1.1522	2.28782	M-D
ENSG00000111341.9	MGP	-2.37283	4.45523	M-D
ENSG00000165175.15	MID1IP1	0.482834	1.37256	M-D
ENSG00000198160.14	MIER1	-0.622155	1.65633	M-D
ENSG00000155545.19	MIER3	-0.933405	1.61913	M-D
ENSG00000240972.1	MIF	0.687866	1.88076	M-D
ENSG00000187098.15	MITF	-1.35344	2.01606	M-D
ENSG00000110917.7	MLEC	0.509263	2.06822	M-D
ENSG00000167965.17	MLST8	0.586622	1.70753	M-D
ENSG00000166670.9	MMP10	3.09615	3.94099	M-D
ENSG00000198598.6	MMP17	-4.1311	1.75563	M-D
ENSG00000137673.8	MMP7	7.56512	9.52111	M-D
ENSG00000138722.9	MMRN1	-1.86908	1.53042	M-D
ENSG00000173269.13	MMRN2	-0.803071	1.68786	M-D
ENSG00000169184.5	MN1	-1.34779	1.72145	M-D
ENSG00000079931.14	MOXD1	-1.09012	1.53545	M-D
ENSG00000107186.16	MPDZ	-0.92835	1.87068	M-D
ENSG00000156968.8	MPV17L	-2.56471	1.94496	M-D
ENSG00000158887.15	MPZ	-2.46378	2.19573	M-D
ENSG00000260314.2	MRC1	-1.74388	2.06168	M-D
ENSG00000158042.8	MRPL17	0.586873	1.83401	M-D
ENSG00000171421.12	MRPL36	0.528601	1.43372	M-D
ENSG00000122140.10	MRPS2	0.594286	1.67151	M-D
ENSG00000072952.18	MRVI1	-1.41968	1.44245	M-D
ENSG00000156738.17	MS4A1	-4.81037	4.10806	M-D
ENSG00000071203.9	MS4A12	-1.94063	1.56561	M-D
ENSG00000066697.14	MSANTD3	0.69583	1.62028	M-D
ENSG00000153944.10	MSI2	0.615603	1.87729	M-D
ENSG00000102854.15	MSLN	3.75585	2.05478	M-D
ENSG00000147065.16	MSN	-1.14908	1.76258	M-D
ENSG00000174099.11	MSRB3	-0.950141	2.46127	M-D
ENSG00000163132.6	MSX1	4.24961	3.33041	M-D
ENSG00000120149.8	MSX2	4.74474	5.24794	M-D
ENSG00000066855.15	MTFR1	0.585365	1.61221	M-D
ENSG00000120254.15	MTHFD1L	1.01293	1.6917	M-D
ENSG00000030304.13	MUSK	-2.67502	1.78511	M-D
ENSG00000272573.5	MUSTN1	-2.93388	2.02027	M-D
ENSG00000196814.14	MVB12B	-0.83869	1.48468	M-D
ENSG00000119950.20	MXI1	-1.38973	1.92357	M-D
ENSG00000118513.18	MYB	0.926617	2.48049	M-D
ENSG00000132382.14	MYBBP1A	0.464988	1.47453	M-D
ENSG00000086967.9	MYBPC2	-4.14137	1.63121	M-D
ENSG00000133026.12	MYH10	-1.10731	2.16251	M-D
ENSG00000133392.17	MYH11	-1.17665	2.35812	M-D
ENSG00000101335.9	MYL9	-2.05655	2.86942	M-D
ENSG00000007944.14	MYLIP	0.536883	1.63368	M-D
ENSG00000065534.18	MYLK	-1.57217	2.20396	M-D
ENSG00000136286.15	MYO1G	-1.60739	1.94367	M-D
ENSG00000197535.14	MYO5A	-1.62912	1.65496	M-D
ENSG00000034971.16	MYOC	-5.98997	3.39848	M-D
ENSG00000120729.9	MYOT	-3.47929	2.79746	M-D
ENSG00000077616.10	NAALAD2	-2.09756	1.84665	M-D
ENSG00000168060.15	NAALADL1	-2.15941	1.87286	M-D
ENSG00000136274.8	NACAD	-3.0432	1.52761	M-D
ENSG00000186462.8	NAP1L2	-2.18773	1.60089	M-D
ENSG00000186310.9	NAP1L3	-2.07279	1.45561	M-D
ENSG00000131401.11	NAPSB	-2.05046	2.2491	M-D
ENSG00000160796.16	NBEAL2	0.604772	1.99062	M-D
ENSG00000271383.6	NBPF19	-2.13624	1.92347	M-D
ENSG00000273136.6	NBPF26	-2.07247	1.65121	M-D
ENSG00000270231.3	NBPF8	-2.43619	1.80779	M-D
ENSG00000149294.16	NCAM1	-2.00618	1.69048	M-D
ENSG00000154654.14	NCAM2	-2.06293	2.44993	M-D
ENSG00000188505.4	NCCRP1	-2.49834	1.61944	M-D
ENSG00000158517.13	NCF1	-1.92414	1.60244	M-D
ENSG00000182487.12	NCF1B	-1.75453	1.87266	M-D
ENSG00000123338.12	NCKAP1L	-1.67925	1.94751	M-D
ENSG00000182636.6	NDN	-1.69203	1.6977	M-D
ENSG00000104419.14	NDRG1	-1.06899	1.78451	M-D
ENSG00000103034.14	NDRG4	-2.23943	2.12577	M-D
ENSG00000078114.18	NEBL	2.054	3.9987	M-D
ENSG00000143217.8	NECTIN4	2.3176	5.81921	M-D
ENSG00000104722.13	NEFM	-2.51145	1.75642	M-D
ENSG00000172260.14	NEGR1	-1.36618	3.15352	M-D
ENSG00000101158.13	NELFCD	0.517609	1.66348	M-D
ENSG00000162992.3	NEUROD1	-4.18238	2.33242	M-D
ENSG00000122859.4	NEUROG3	-2.72719	1.39606	M-D
ENSG00000050030.14	NEXMIF	-3.3019	3.72745	M-D
ENSG00000162614.18	NEXN	-1.06683	1.69756	M-D
ENSG00000131196.17	NFATC1	-1.26169	2.00057	M-D
ENSG00000050344.8	NFE2L3	1.35671	2.42677	M-D
ENSG00000100906.10	NFKBIA	-0.456662	2.53051	M-D
ENSG00000204498.10	NFKBIL1	0.656703	1.56446	M-D
ENSG00000064300.8	NGFR	-2.95694	1.9959	M-D
ENSG00000187566.5	NHLRC1	0.873109	2.48382	M-D
ENSG00000204131.9	NHSL2	-0.86282	1.76007	M-D
ENSG00000100503.23	NIN	-0.396033	1.54803	M-D
ENSG00000114021.11	NIT2	0.892177	1.47624	M-D
ENSG00000188580.14	NKAIN2	2.86892	2.23589	M-D
ENSG00000140807.6	NKD1	3.27112	3.45289	M-D
ENSG00000119919.10	NKX2-3	-1.47517	3.46004	M-D
ENSG00000073536.17	NLE1	0.792602	1.5385	M-D
ENSG00000169760.17	NLGN1	-3.18172	2.84585	M-D
ENSG00000196338.12	NLGN3	-1.06554	1.83024	M-D
ENSG00000167984.17	NLRC3	-2.62043	2.58885	M-D
ENSG00000091592.15	NLRP1	-1.33924	3.19624	M-D
ENSG00000162711.17	NLRP3	-1.85386	2.24272	M-D
ENSG00000185792.9	NLRP9	5.81195	1.88942	M-D
ENSG00000171596.6	NMUR1	-1.63865	1.6409	M-D
ENSG00000053438.9	NNAT	-3.91718	1.53482	M-D
ENSG00000141101.12	NOB1	1.25423	2.98767	M-D
ENSG00000140939.14	NOL3	0.728951	1.61239	M-D
ENSG00000103512.14	NOMO1	0.455071	1.58159	M-D
ENSG00000185164.14	NOMO2	0.460056	1.60889	M-D
ENSG00000089250.18	NOS1	-12.6309	1.91518	M-D
ENSG00000134250.19	NOTCH2	-0.397912	1.70539	M-D
ENSG00000185269.11	NOTUM	2.99826	1.95319	M-D
ENSG00000139910.19	NOVA1	-2.46453	2.03906	M-D
ENSG00000007952.17	NOX1	1.57755	2.4988	M-D
ENSG00000107281.9	NPDC1	0.938247	2.3643	M-D
ENSG00000181163.13	NPM1	0.864094	1.39912	M-D
ENSG00000169418.9	NPR1	-1.65206	2.50494	M-D
ENSG00000106236.3	NPTX2	2.37198	2.52845	M-D
ENSG00000183971.7	NPW	3.41455	4.63869	M-D
ENSG00000122585.7	NPY	-2.73734	1.68012	M-D
ENSG00000181019.12	NQO1	1.75596	3.31975	M-D
ENSG00000174738.12	NR1D2	-0.444802	1.68229	M-D
ENSG00000184162.14	NR2C2AP	0.903224	1.65167	M-D
ENSG00000113580.14	NR3C1	-1.28629	3.13541	M-D
ENSG00000119508.17	NR4A3	-1.68419	1.65944	M-D
ENSG00000116833.13	NR5A2	-1.53042	1.85142	M-D
ENSG00000185189.17	NRBP2	-0.753175	1.64233	M-D
ENSG00000091129.19	NRCAM	2.26563	1.99595	M-D
ENSG00000124785.8	NRN1	-1.93879	1.65222	M-D
ENSG00000099250.17	NRP1	-1.39369	1.79255	M-D
ENSG00000118257.16	NRP2	-0.538154	1.4801	M-D
ENSG00000174004.5	NRROS	-1.50554	2.24022	M-D
ENSG00000179915.22	NRXN1	-3.20315	2.06628	M-D
ENSG00000117481.10	NSUN4	0.483812	1.61915	M-D
ENSG00000179299.16	NSUN7	0.780009	1.77079	M-D
ENSG00000182667.14	NTM	-3.25165	5.27755	M-D
ENSG00000148335.14	NTMT1	0.689073	1.56715	M-D
ENSG00000065320.8	NTN1	-2.22298	2.14672	M-D
ENSG00000140538.16	NTRK3	-2.0648	1.88996	M-D
ENSG00000173598.13	NUDT4	0.899382	2.04452	M-D
ENSG00000189233.11	NUGGC	-2.46334	1.72119	M-D
ENSG00000102898.11	NUTF2	0.446622	1.52379	M-D
ENSG00000167693.16	NXN	-1.32916	1.74373	M-D
ENSG00000135114.12	OASL	-1.51257	1.59505	M-D
ENSG00000124006.14	OBSL1	-1.08029	2.09428	M-D
ENSG00000109205.16	ODAM	2.14919	1.40746	M-D
ENSG00000119900.8	OGFRL1	-0.630495	2.45375	M-D
ENSG00000106809.10	OGN	-4.17734	1.84073	M-D
ENSG00000102837.6	OLFM4	1.72151	2.27529	M-D
ENSG00000183801.7	OLFML1	-1.98633	3.42491	M-D
ENSG00000127083.7	OMD	-4.37634	2.74621	M-D
ENSG00000123353.9	ORMDL2	0.796326	2.97434	M-D
ENSG00000141447.17	OSBPL1A	-0.752227	1.4815	M-D
ENSG00000143867.6	OSR1	-1.8381	2.3444	M-D
ENSG00000164920.9	OSR2	-2.05927	1.39184	M-D
ENSG00000036473.7	OTC	-1.91285	3.80004	M-D
ENSG00000089723.9	OTUB2	1.28596	2.6322	M-D
ENSG00000085465.12	OVGP1	1.53253	2.31058	M-D
ENSG00000125850.10	OVOL2	0.677808	1.8638	M-D
ENSG00000165621.8	OXGR1	1.54192	2.4407	M-D
ENSG00000108405.3	P2RX1	-1.92707	3.29492	M-D
ENSG00000083454.21	P2RX5	-3.52987	3.00571	M-D
ENSG00000089041.16	P2RX7	-2.09615	1.80012	M-D
ENSG00000169860.6	P2RY1	-0.739096	1.84395	M-D
ENSG00000078589.12	P2RY10	-1.61779	1.6326	M-D
ENSG00000169313.9	P2RY12	-1.68262	1.74057	M-D
ENSG00000182162.10	P2RY8	-2.15129	1.94355	M-D
ENSG00000170515.13	PA2G4	0.515135	1.59326	M-D
ENSG00000100266.18	PACSIN2	-0.784558	1.53179	M-D
ENSG00000117115.12	PADI2	-1.34158	1.32669	M-D
ENSG00000076641.4	PAG1	-1.45789	1.87078	M-D
ENSG00000099864.17	PALM	-1.75409	2.02138	M-D
ENSG00000099260.10	PALMD	-1.10687	1.80432	M-D
ENSG00000217930.7	PAM16	0.931593	1.30397	M-D
ENSG00000149090.11	PAMR1	-1.68058	2.85509	M-D
ENSG00000198682.12	PAPSS2	-1.20864	1.69987	M-D
ENSG00000162073.13	PAQR4	0.710506	1.92388	M-D
ENSG00000173200.12	PARP15	-2.30265	1.85106	M-D
ENSG00000151883.17	PARP8	1.08134	1.76868	M-D
ENSG00000138964.16	PARVG	-1.72849	2.42258	M-D
ENSG00000100105.17	PATZ1	0.70275	1.99751	M-D
ENSG00000177425.10	PAWR	0.52812	2.08103	M-D
ENSG00000196092.12	PAX5	-6.02603	2.712	M-D
ENSG00000189223.14	PAX8-AS1	-2.6864	2.05165	M-D
ENSG00000198807.12	PAX9	4.22488	8.86847	M-D
ENSG00000167081.16	PBX3	-0.831044	1.34695	M-D
ENSG00000166228.8	PCBD1	0.840985	1.63044	M-D
ENSG00000138650.8	PCDH10	-3.67128	1.83959	M-D
ENSG00000113555.5	PCDH12	-0.833612	1.98835	M-D
ENSG00000169851.15	PCDH7	-1.93649	2.52592	M-D
ENSG00000184226.14	PCDH9	-3.03597	2.53024	M-D
ENSG00000179715.12	PCED1B	-1.51684	1.50901	M-D
ENSG00000124253.10	PCK1	-2.27776	2.39671	M-D
ENSG00000106333.12	PCOLCE	-1.22741	1.82583	M-D
ENSG00000163710.8	PCOLCE2	-4.43977	3.58533	M-D
ENSG00000175426.10	PCSK1	4.50865	9.3556	M-D
ENSG00000102109.8	PCSK1N	-5.02222	2.83096	M-D
ENSG00000125851.9	PCSK2	-3.04501	2.36126	M-D
ENSG00000123360.11	PDE1B	-2.24814	2.08042	M-D
ENSG00000186642.15	PDE2A	-1.58108	2.28863	M-D
ENSG00000138735.15	PDE5A	-0.934228	2.30066	M-D
ENSG00000133256.12	PDE6B	-2.04369	1.96569	M-D
ENSG00000171408.13	PDE7B	-1.62142	1.56647	M-D
ENSG00000113231.13	PDE8B	-1.28893	1.99732	M-D
ENSG00000258429.1	PDF	0.531586	1.44365	M-D
ENSG00000170962.12	PDGFD	-0.864434	1.63823	M-D
ENSG00000004799.7	PDK4	-1.36245	3.37965	M-D
ENSG00000120913.23	PDLIM2	-1.33654	1.66166	M-D
ENSG00000154553.14	PDLIM3	-1.08133	3.09301	M-D
ENSG00000160209.18	PDXK	0.599902	2.44134	M-D
ENSG00000067840.12	PDZD4	-1.6795	1.88005	M-D
ENSG00000162366.7	PDZK1IP1	1.64208	1.9235	M-D
ENSG00000165966.15	PDZRN4	-4.83469	2.67265	M-D
ENSG00000187800.13	PEAR1	-1.10309	2.02914	M-D
ENSG00000261371.5	PECAM1	-1.25816	1.61976	M-D
ENSG00000242265.5	PEG10	-2.28375	2.12715	M-D
ENSG00000198300.13	PEG3	-1.71497	2.05794	M-D
ENSG00000197329.11	PELI1	0.581012	1.45652	M-D
ENSG00000179094.15	PER1	-1.11745	1.76104	M-D
ENSG00000049246.14	PER3	-1.06727	2.14175	M-D
ENSG00000112378.11	PERP	1.2834	2.60446	M-D
ENSG00000100029.17	PES1	0.566828	1.65412	M-D
ENSG00000157911.10	PEX10	0.733481	1.64452	M-D
ENSG00000139197.10	PEX5	0.594809	3.03669	M-D
ENSG00000163737.3	PF4	2.08332	2.6744	M-D
ENSG00000197121.14	PGAP1	1.1594	2.19555	M-D
ENSG00000148985.19	PGAP2	0.640274	2.93504	M-D
ENSG00000142657.20	PGD	0.522086	1.54487	M-D
ENSG00000165434.7	PGM2L1	1.23506	3.25335	M-D
ENSG00000154330.12	PGM5	-1.35089	4.45912	M-D
ENSG00000082175.14	PGR	-1.97537	1.62231	M-D
ENSG00000198324.13	PHETA1	0.535994	1.55725	M-D
ENSG00000067177.14	PHKA1	1.04464	2.01896	M-D
ENSG00000181649.6	PHLDA2	1.15363	1.64018	M-D
ENSG00000174307.6	PHLDA3	1.11061	1.59045	M-D
ENSG00000040199.18	PHLPP2	-1.49866	1.71385	M-D
ENSG00000137558.8	PI15	-3.43983	1.91086	M-D
ENSG00000164530.14	PI16	-4.41331	4.01055	M-D
ENSG00000155252.13	PI4K2A	-0.522261	1.50045	M-D
ENSG00000103335.22	PIEZO1	0.43369	2.10595	M-D
ENSG00000154864.12	PIEZO2	-2.64031	1.37727	M-D
ENSG00000135845.9	PIGC	0.804357	1.75505	M-D
ENSG00000185808.13	PIGP	0.94064	1.64091	M-D
ENSG00000007541.16	PIGQ	0.434757	1.60276	M-D
ENSG00000155629.14	PIK3AP1	-0.778633	1.90684	M-D
ENSG00000171608.15	PIK3CD	-1.89347	2.17594	M-D
ENSG00000105851.10	PIK3CG	-1.34831	2.03143	M-D
ENSG00000141506.13	PIK3R5	-1.43101	1.62088	M-D
ENSG00000085514.15	PILRA	-1.49701	1.61148	M-D
ENSG00000137193.13	PIM1	-0.761991	2.08672	M-D
ENSG00000150867.13	PIP4K2A	-1.34607	1.74296	M-D
ENSG00000107242.17	PIP5K1B	-0.753196	2.14388	M-D
ENSG00000197181.11	PIWIL2	1.30731	2.95842	M-D
ENSG00000198961.9	PJA2	-0.591668	1.77186	M-D
ENSG00000118762.7	PKD2	-0.854819	2.71084	M-D
ENSG00000205038.11	PKHD1L1	-2.14538	3.15191	M-D
ENSG00000135549.14	PKIB	-1.23094	1.39024	M-D
ENSG00000067225.17	PKM	0.667691	1.42978	M-D
ENSG00000165495.15	PKNOX2	-2.45105	2.55835	M-D
ENSG00000081277.12	PKP1	3.07968	2.45057	M-D
ENSG00000117215.14	PLA2G2D	-2.87627	3.35228	M-D
ENSG00000105499.13	PLA2G4C	-1.11178	1.79466	M-D
ENSG00000159337.6	PLA2G4D	3.91248	3.38732	M-D
ENSG00000189129.13	PLAC9	-2.19626	2.20986	M-D
ENSG00000126003.6	PLAGL2	0.653691	1.94997	M-D
ENSG00000121316.10	PLBD1	0.73934	1.30789	M-D
ENSG00000101333.16	PLCB4	1.32319	2.2547	M-D
ENSG00000197943.9	PLCG2	-1.34761	2.53385	M-D
ENSG00000115896.15	PLCL1	-0.840177	2.03914	M-D
ENSG00000154822.17	PLCL2	-0.788347	1.68314	M-D
ENSG00000115956.9	PLEK	-1.30905	1.601	M-D
ENSG00000100558.8	PLEK2	0.596891	1.44893	M-D
ENSG00000021300.13	PLEKHB1	1.61012	3.42789	M-D
ENSG00000196155.12	PLEKHG4	1.10851	1.86035	M-D
ENSG00000152527.13	PLEKHH2	-1.20868	1.62974	M-D
ENSG00000023902.13	PLEKHO1	-1.4928	1.96811	M-D
ENSG00000166819.11	PLIN1	-4.84609	4.07626	M-D
ENSG00000147872.9	PLIN2	0.685398	1.65932	M-D
ENSG00000167676.4	PLIN4	-5.82949	2.6868	M-D
ENSG00000198523.5	PLN	-1.91088	2.3078	M-D
ENSG00000123560.13	PLP1	-2.81265	3.99671	M-D
ENSG00000141934.9	PLPP2	0.748344	1.98765	M-D
ENSG00000162407.8	PLPP3	-0.959852	2.51757	M-D
ENSG00000105520.10	PLPPR2	-1.13436	1.8071	M-D
ENSG00000120756.12	PLS1	-0.787029	1.85367	M-D
ENSG00000114554.11	PLXNA1	0.517683	2.55997	M-D
ENSG00000164050.12	PLXNB1	0.483137	2.25746	M-D
ENSG00000124225.15	PMEPA1	0.950431	1.5972	M-D
ENSG00000109099.14	PMP22	-1.10604	2.49281	M-D
ENSG00000130822.15	PNCK	-2.85433	1.49795	M-D
ENSG00000139323.13	POC1B	0.891286	1.98679	M-D
ENSG00000101346.13	POFUT1	0.752814	3.36823	M-D
ENSG00000166169.16	POLL	0.67975	1.9094	M-D
ENSG00000125630.15	POLR1B	0.59772	1.62727	M-D
ENSG00000171453.18	POLR1C	0.903348	1.8299	M-D
ENSG00000186184.17	POLR1D	0.837914	1.77275	M-D
ENSG00000186141.8	POLR3C	0.490711	1.56242	M-D
ENSG00000146707.14	POMZP3	0.515585	1.60453	M-D
ENSG00000121577.13	POPDC2	-2.5425	1.86734	M-D
ENSG00000133110.14	POSTN	-1.74518	1.6564	M-D
ENSG00000028277.21	POU2F2	-2.38869	1.96202	M-D
ENSG00000180817.11	PPA1	1.02512	2.01313	M-D
ENSG00000111110.11	PPM1H	1.59214	4.60431	M-D
ENSG00000163644.14	PPM1K	-0.77947	2.08515	M-D
ENSG00000167641.10	PPP1R14A	-1.22726	1.90851	M-D
ENSG00000101445.9	PPP1R16B	-2.14801	1.92234	M-D
ENSG00000146112.11	PPP1R18	-1.14094	2.054	M-D
ENSG00000135447.16	PPP1R1A	-3.91812	1.77859	M-D
ENSG00000137713.15	PPP2R1B	0.389517	1.4391	M-D
ENSG00000156475.18	PPP2R2B	-1.31536	1.68489	M-D
ENSG00000188783.5	PRELP	-3.23719	1.63426	M-D
ENSG00000124126.13	PREX1	-1.4776	1.58691	M-D
ENSG00000046889.18	PREX2	-1.17555	3.58379	M-D
ENSG00000139174.11	PRICKLE1	-1.54638	1.62978	M-D
ENSG00000162409.10	PRKAA2	-2.0831	1.77618	M-D
ENSG00000111725.10	PRKAB1	0.650285	1.58009	M-D
ENSG00000005249.12	PRKAR2B	-1.22105	1.81573	M-D
ENSG00000166501.13	PRKCB	-2.46566	2.4361	M-D
ENSG00000027075.14	PRKCH	-0.875396	1.61126	M-D
ENSG00000185532.16	PRKG1	-0.85154	1.52343	M-D
ENSG00000138669.9	PRKG2	-3.08705	2.0963	M-D
ENSG00000185238.12	PRMT3	0.851306	1.81159	M-D
ENSG00000100462.15	PRMT5	0.626165	2.27967	M-D
ENSG00000171867.16	PRNP	-0.709388	2.68841	M-D
ENSG00000117707.15	PROX1	1.42396	1.68423	M-D
ENSG00000110107.8	PRPF19	0.42763	1.89703	M-D
ENSG00000135406.13	PRPH	-4.53125	2.27315	M-D
ENSG00000101911.12	PRPS2	0.605813	1.86851	M-D
ENSG00000186654.20	PRR5	0.598136	2.09314	M-D
ENSG00000131188.11	PRR7	1.51513	2.12103	M-D
ENSG00000167371.19	PRRT2	-1.53676	2.68841	M-D
ENSG00000005001.9	PRSS22	2.34584	1.84542	M-D
ENSG00000150687.11	PRSS23	1.54047	2.63322	M-D
ENSG00000059915.16	PSD	-1.95554	1.97608	M-D
ENSG00000143106.12	PSMA5	0.366213	1.83551	M-D
ENSG00000100804.18	PSMB5	0.565197	1.90264	M-D
ENSG00000183527.11	PSMG1	0.98838	1.67418	M-D
ENSG00000134222.16	PSRC1	0.809651	1.88915	M-D
ENSG00000140368.12	PSTPIP1	-1.32809	1.71456	M-D
ENSG00000050628.20	PTGER3	-1.90829	1.90421	M-D
ENSG00000171522.5	PTGER4	-0.552949	1.5306	M-D
ENSG00000122420.9	PTGFR	-1.1967	1.76457	M-D
ENSG00000124212.5	PTGIS	-2.04361	2.35664	M-D
ENSG00000160801.13	PTH1R	-2.10576	1.74844	M-D
ENSG00000120899.17	PTK2B	-0.822452	1.47741	M-D
ENSG00000112655.15	PTK7	1.08924	1.61369	M-D
ENSG00000184489.11	PTP4A3	2.70258	4.40872	M-D
ENSG00000134242.15	PTPN22	-1.35455	1.80796	M-D
ENSG00000111679.16	PTPN6	-0.899333	2.44962	M-D
ENSG00000081237.19	PTPRC	-1.95175	2.16211	M-D
ENSG00000213402.2	PTPRCAP	-1.90758	2.33456	M-D
ENSG00000173482.16	PTPRM	-0.768837	1.59251	M-D
ENSG00000153233.12	PTPRR	-2.28958	2.09692	M-D
ENSG00000106278.11	PTPRZ1	-4.02591	3.4261	M-D
ENSG00000187024.14	PTRH1	1.28265	3.00564	M-D
ENSG00000141378.14	PTRH2	0.442079	1.42111	M-D
ENSG00000162927.13	PUS10	-0.589665	1.62493	M-D
ENSG00000213413.2	PVRIG	-2.30638	2.18677	M-D
ENSG00000249859.9	PVT1	1.00643	1.61468	M-D
ENSG00000168297.15	PXK	-0.880751	3.02465	M-D
ENSG00000104524.13	PYCR3	0.693328	1.81624	M-D
ENSG00000068976.13	PYGM	-3.15618	1.79746	M-D
ENSG00000171016.12	PYGO1	-1.46822	1.69648	M-D
ENSG00000112531.16	QKI	-0.883055	2.99417	M-D
ENSG00000115828.16	QPCT	1.99404	4.22767	M-D
ENSG00000103485.17	QPRT	1.15471	1.89712	M-D
ENSG00000198858.9	R3HDM4	0.61237	1.68686	M-D
ENSG00000139998.15	RAB15	0.845256	2.13779	M-D
ENSG00000112210.11	RAB23	0.775985	1.76016	M-D
ENSG00000132698.14	RAB25	0.656778	2.01993	M-D
ENSG00000069974.15	RAB27A	-0.742221	1.55183	M-D
ENSG00000172794.19	RAB37	-1.46067	2.00459	M-D
ENSG00000152932.7	RAB3C	-1.94982	1.62637	M-D
ENSG00000101146.12	RAE1	0.400175	1.55411	M-D
ENSG00000155918.7	RAET1L	4.30194	3.289	M-D
ENSG00000039560.13	RAI14	-0.486659	1.94933	M-D
ENSG00000131477.10	RAMP2	-0.848852	1.83179	M-D
ENSG00000108352.12	RAPGEFL1	-0.850119	1.72929	M-D
ENSG00000172819.16	RARG	1.85204	4.40866	M-D
ENSG00000105808.17	RASA4	-1.53769	1.85635	M-D
ENSG00000111344.11	RASAL1	1.17297	2.01444	M-D
ENSG00000105122.12	RASAL3	-2.00278	2.29152	M-D
ENSG00000172575.11	RASGRP1	-1.87795	1.65127	M-D
ENSG00000068831.18	RASGRP2	-2.63895	3.45058	M-D
ENSG00000152689.17	RASGRP3	-1.43781	1.75527	M-D
ENSG00000105538.9	RASIP1	-0.874783	1.56247	M-D
ENSG00000103710.10	RASL12	-1.37126	1.65068	M-D
ENSG00000189431.7	RASSF10	3.14832	2.8793	M-D
ENSG00000101265.15	RASSF2	-1.76256	2.8551	M-D
ENSG00000107551.20	RASSF4	-1.46006	3.93606	M-D
ENSG00000132819.16	RBM38	-1.22476	1.9713	M-D
ENSG00000153250.19	RBMS1	-1.46433	2.01663	M-D
ENSG00000144642.21	RBMS3	-1.66123	3.34124	M-D
ENSG00000147274.14	RBMX	0.563978	1.66064	M-D
ENSG00000180198.16	RCC1	0.604048	2.43933	M-D
ENSG00000179051.13	RCC2	0.612699	1.57963	M-D
ENSG00000049449.9	RCN1	0.910915	2.58304	M-D
ENSG00000142552.7	RCN3	-1.64049	1.59982	M-D
ENSG00000198771.10	RCSD1	-1.91499	2.38617	M-D
ENSG00000135437.9	RDH5	-1.07594	1.67426	M-D
ENSG00000137710.15	RDX	-0.856561	2.33828	M-D
ENSG00000122707.11	RECK	-1.08782	2.09834	M-D
ENSG00000132563.15	REEP2	-2.03695	1.86645	M-D
ENSG00000115255.10	REEP6	0.721083	1.71881	M-D
ENSG00000172023.7	REG1B	3.74766	1.84771	M-D
ENSG00000134193.14	REG4	2.76721	1.65549	M-D
ENSG00000104856.13	RELB	-0.597844	1.64181	M-D
ENSG00000181826.9	RELL1	-1.17112	1.39563	M-D
ENSG00000189056.13	RELN	-3.52635	2.44814	M-D
ENSG00000143839.14	REN	4.53354	1.86971	M-D
ENSG00000169891.17	REPS2	1.0285	3.17971	M-D
ENSG00000111404.6	RERGL	-2.2889	1.75532	M-D
ENSG00000165731.18	RET	-1.5464	1.74517	M-D
ENSG00000163515.6	RETNLB	2.14754	2.16087	M-D
ENSG00000076043.9	REXO2	0.864404	1.76148	M-D
ENSG00000131378.13	RFTN1	-1.63818	1.82959	M-D
ENSG00000162944.10	RFTN2	-1.26545	1.65082	M-D
ENSG00000143344.15	RGL1	-1.5555	1.68063	M-D
ENSG00000182175.14	RGMA	-2.62406	2.65388	M-D
ENSG00000174136.11	RGMB	1.39467	2.34072	M-D
ENSG00000090104.11	RGS1	-1.11781	1.48419	M-D
ENSG00000148908.14	RGS10	-0.820589	2.22213	M-D
ENSG00000076344.15	RGS11	-1.72353	1.99856	M-D
ENSG00000116741.7	RGS2	-1.14824	2.12629	M-D
ENSG00000164292.12	RHOBTB3	0.860962	1.743	M-D
ENSG00000139725.7	RHOF	-1.7576	1.72141	M-D
ENSG00000168421.12	RHOH	-1.63547	1.63205	M-D
ENSG00000126785.12	RHOJ	-1.16816	1.85232	M-D
ENSG00000101098.12	RIMS4	-4.056	1.61424	M-D
ENSG00000174791.10	RIN1	0.440719	1.52186	M-D
ENSG00000104312.7	RIPK2	0.799654	1.89952	M-D
ENSG00000111913.18	RIPOR2	-3.129	3.36172	M-D
ENSG00000115841.19	RMDN2	-0.864512	1.66949	M-D
ENSG00000155906.17	RMND1	0.59995	1.68063	M-D
ENSG00000129538.13	RNASE1	-1.05389	1.73788	M-D
ENSG00000170153.10	RNF150	-1.47381	2.74699	M-D
ENSG00000176641.10	RNF152	-1.99762	1.75801	M-D
ENSG00000164197.11	RNF180	-2.16384	3.47798	M-D
ENSG00000204618.8	RNF39	2.1108	1.52328	M-D
ENSG00000108375.12	RNF43	1.83297	5.46186	M-D
ENSG00000154134.14	ROBO3	-2.28806	2.36847	M-D
ENSG00000154133.14	ROBO4	-1.62562	1.49196	M-D
ENSG00000069667.15	RORA	-1.15658	4.17955	M-D
ENSG00000129197.14	RPAIN	0.698142	1.39802	M-D
ENSG00000181031.15	RPH3AL	0.511833	1.92205	M-D
ENSG00000197958.12	RPL12	1.00942	1.54224	M-D
ENSG00000130255.12	RPL36	0.915813	1.32891	M-D
ENSG00000241370.5	RPP21	0.390284	1.69938	M-D
ENSG00000072133.10	RPS6KA6	-0.621048	1.67005	M-D
ENSG00000165526.8	RPUSD4	0.791069	2.1205	M-D
ENSG00000114767.6	RRP9	0.710032	1.5026	M-D
ENSG00000147655.10	RSPO2	-1.99791	2.87564	M-D
ENSG00000146374.13	RSPO3	-2.72881	2.1229	M-D
ENSG00000215012.8	RTL10	0.924726	1.94734	M-D
ENSG00000242732.4	RTL5	-1.24075	1.80197	M-D
ENSG00000139970.16	RTN1	-2.20897	1.76865	M-D
ENSG00000102445.18	RUBCNL	1.52073	2.33984	M-D
ENSG00000105784.15	RUNDC3B	-0.878686	1.58942	M-D
ENSG00000175792.11	RUVBL1	0.614332	1.68533	M-D
ENSG00000183207.13	RUVBL2	0.506621	1.485	M-D
ENSG00000143171.12	RXRG	-1.70662	1.62021	M-D
ENSG00000196218.12	RYR1	-2.5073	1.77031	M-D
ENSG00000198626.15	RYR2	-2.07588	1.53547	M-D
ENSG00000198838.13	RYR3	-2.25691	3.42861	M-D
ENSG00000163191.5	S100A11	1.20749	2.87452	M-D
ENSG00000196754.10	S100A2	3.29474	4.00594	M-D
ENSG00000163993.6	S100P	3.19262	2.47947	M-D
ENSG00000170989.9	S1PR1	-1.14618	2.49923	M-D
ENSG00000213694.4	S1PR3	-1.27667	2.21957	M-D
ENSG00000203727.3	SAMD5	1.66603	2.91574	M-D
ENSG00000156671.13	SAMD8	-0.703548	2.16425	M-D
ENSG00000104835.14	SARS2	0.627526	2.302	M-D
ENSG00000111961.17	SASH1	-0.345463	2.64458	M-D
ENSG00000122122.9	SASH3	-1.59344	1.76605	M-D
ENSG00000100241.20	SBF1	0.373961	1.96807	M-D
ENSG00000164764.10	SBSPON	3.6015	1.97203	M-D
ENSG00000168077.13	SCARA3	-0.804679	1.35471	M-D
ENSG00000168079.16	SCARA5	-1.85631	2.57221	M-D
ENSG00000073060.15	SCARB1	0.637016	2.0951	M-D
ENSG00000074660.15	SCARF1	-1.5744	1.67099	M-D
ENSG00000171951.4	SCG2	-4.15367	3.50224	M-D
ENSG00000104112.8	SCG3	-3.49398	2.20114	M-D
ENSG00000161929.14	SCIMP	-1.44623	1.33548	M-D
ENSG00000006747.14	SCIN	-1.75436	1.58409	M-D
ENSG00000168356.11	SCN11A	-3.10666	2.05909	M-D
ENSG00000149575.5	SCN2B	-2.805	2.26862	M-D
ENSG00000177098.8	SCN4B	-1.65332	1.75318	M-D
ENSG00000136546.14	SCN7A	-2.50043	4.75642	M-D
ENSG00000169432.15	SCN9A	-2.84488	2.26018	M-D
ENSG00000175356.13	SCUBE2	-2.06173	2.03001	M-D
ENSG00000115884.10	SDC1	0.512543	2.07944	M-D
ENSG00000169439.11	SDC2	-0.928891	2.14594	M-D
ENSG00000188404.8	SELL	-2.36578	4.77381	M-D
ENSG00000153993.13	SEMA3D	-2.00618	2.2564	M-D
ENSG00000170381.13	SEMA3E	-4.19441	3.5114	M-D
ENSG00000010319.6	SEMA3G	-2.0453	1.82046	M-D
ENSG00000137872.16	SEMA6D	-1.48159	1.58556	M-D
ENSG00000138468.15	SENP7	-0.470141	1.71917	M-D
ENSG00000180096.11	SEPT1	-1.84501	2.80677	M-D
ENSG00000184702.19	SEPT5	-1.01846	1.60306	M-D
ENSG00000125354.22	SEPT6	-0.749038	2.02312	M-D
ENSG00000197249.13	SERPINA1	1.76153	4.5771	M-D
ENSG00000196136.17	SERPINA3	2.20498	2.84586	M-D
ENSG00000188488.13	SERPINA5	-3.13331	1.92503	M-D
ENSG00000021355.12	SERPINB1	0.842578	1.33287	M-D
ENSG00000206075.13	SERPINB5	4.24592	4.44287	M-D
ENSG00000170542.5	SERPINB9	-1.05849	2.67198	M-D
ENSG00000135919.12	SERPINE2	1.10804	1.63724	M-D
ENSG00000132386.10	SERPINF1	-0.689586	2.76652	M-D
ENSG00000167711.13	SERPINF2	1.4896	1.74033	M-D
ENSG00000149131.15	SERPING1	-1.65301	1.64475	M-D
ENSG00000082497.11	SERTAD4	0.821053	1.68385	M-D
ENSG00000152217.18	SETBP1	-1.21668	1.92483	M-D
ENSG00000170364.12	SETMAR	0.636599	1.4077	M-D
ENSG00000104332.11	SFRP1	-2.8077	1.58895	M-D
ENSG00000145423.4	SFRP2	-4.30282	3.94223	M-D
ENSG00000164466.12	SFXN1	-1.12942	1.6088	M-D
ENSG00000127990.17	SGCE	-1.14915	1.85462	M-D
ENSG00000102683.7	SGCG	-6.89975	3.01687	M-D
ENSG00000118515.11	SGK1	-1.29674	4.43616	M-D
ENSG00000197860.9	SGTB	-1.02089	1.87687	M-D
ENSG00000111252.10	SH2B3	-1.0998	2.00349	M-D
ENSG00000183918.16	SH2D1A	-1.90445	1.82064	M-D
ENSG00000095370.19	SH2D3C	-1.50724	1.63518	M-D
ENSG00000131370.15	SH3BP5	-0.925336	1.49778	M-D
ENSG00000169247.12	SH3TC2	2.45176	3.31975	M-D
ENSG00000251322.7	SHANK3	-0.836238	1.81965	M-D
ENSG00000129946.10	SHC2	1.52767	2.35331	M-D
ENSG00000148082.9	SHC3	-2.74684	2.05903	M-D
ENSG00000169291.9	SHE	-1.11835	2.67744	M-D
ENSG00000138606.19	SHF	1.8472	3.75226	M-D
ENSG00000164690.7	SHH	1.4072	2.28686	M-D
ENSG00000178343.4	SHISA3	-2.63173	3.39622	M-D
ENSG00000164054.15	SHISA5	0.727134	1.6582	M-D
ENSG00000158352.15	SHROOM4	0.997845	1.6391	M-D
ENSG00000090402.7	SI	-1.47458	2.20076	M-D
ENSG00000088827.12	SIGLEC1	-1.61433	1.6544	M-D
ENSG00000089012.14	SIRPG	-2.04448	1.85895	M-D
ENSG00000101082.13	SLA2	-1.63316	1.93583	M-D
ENSG00000110911.15	SLC11A2	1.38244	2.29469	M-D
ENSG00000064651.13	SLC12A2	1.84773	4.11487	M-D
ENSG00000141469.17	SLC14A1	-1.89801	1.71534	M-D
ENSG00000152779.13	SLC16A12	-3.45775	1.51422	M-D
ENSG00000168679.17	SLC16A4	2.00396	2.25559	M-D
ENSG00000146039.10	SLC17A4	-2.55738	2.79521	M-D
ENSG00000079215.13	SLC1A3	-1.49193	1.4969	M-D
ENSG00000144136.10	SLC20A1	-1.57622	2.95523	M-D
ENSG00000168065.15	SLC22A11	4.59708	2.47176	M-D
ENSG00000092096.16	SLC22A17	-1.50762	2.91284	M-D
ENSG00000146477.5	SLC22A3	1.85714	2.8669	M-D
ENSG00000213901.10	SLC23A3	-3.27902	1.91044	M-D
ENSG00000140090.17	SLC24A4	-2.43039	1.61949	M-D
ENSG00000178537.9	SLC25A20	-0.975205	1.76991	M-D
ENSG00000162461.7	SLC25A34	-2.41085	2.04046	M-D
ENSG00000197506.7	SLC28A3	1.64891	2.36201	M-D
ENSG00000112759.17	SLC29A1	1.40068	1.7351	M-D
ENSG00000198246.8	SLC29A3	0.555644	1.55878	M-D
ENSG00000146411.5	SLC2A12	2.2943	3.35796	M-D
ENSG00000151229.12	SLC2A13	-1.02517	1.64795	M-D
ENSG00000059804.15	SLC2A3	-1.10043	1.73722	M-D
ENSG00000142583.17	SLC2A5	-2.61038	1.73342	M-D
ENSG00000160326.13	SLC2A6	-1.66726	1.61038	M-D
ENSG00000136856.17	SLC2A8	0.658251	2.01444	M-D
ENSG00000157593.18	SLC35B2	0.52097	1.631	M-D
ENSG00000116704.7	SLC35D1	-0.688962	1.76823	M-D
ENSG00000100036.12	SLC35E4	1.79735	4.07054	M-D
ENSG00000134955.11	SLC37A2	-3.53641	3.09822	M-D
ENSG00000157800.17	SLC37A3	0.650083	1.84141	M-D
ENSG00000196950.13	SLC39A10	0.625006	1.30641	M-D
ENSG00000168003.16	SLC3A2	0.581058	1.6552	M-D
ENSG00000138449.10	SLC40A1	1.02444	1.42501	M-D
ENSG00000167703.14	SLC43A2	0.496181	1.74041	M-D
ENSG00000134802.17	SLC43A3	-1.17805	1.65667	M-D
ENSG00000143036.16	SLC44A3	0.927795	1.68084	M-D
ENSG00000211584.13	SLC48A1	0.853611	2.0902	M-D
ENSG00000144290.16	SLC4A10	-2.45642	1.65049	M-D
ENSG00000088836.13	SLC4A11	2.70617	2.15473	M-D
ENSG00000164889.13	SLC4A2	0.460582	1.69964	M-D
ENSG00000050438.16	SLC4A8	1.98594	5.48618	M-D
ENSG00000101276.15	SLC52A3	0.686195	1.45368	M-D
ENSG00000100170.9	SLC5A1	0.856906	1.65214	M-D
ENSG00000138074.14	SLC5A6	0.605337	1.99586	M-D
ENSG00000268104.2	SLC6A14	2.48798	2.11706	M-D
ENSG00000131389.17	SLC6A6	1.2478	2.32291	M-D
ENSG00000196517.11	SLC6A9	-1.33272	1.86873	M-D
ENSG00000151012.13	SLC7A11	1.13147	1.85476	M-D
ENSG00000013293.5	SLC7A14	-5.05731	2.21091	M-D
ENSG00000103257.8	SLC7A5	1.32022	1.73429	M-D
ENSG00000103064.14	SLC7A6	0.747814	3.44513	M-D
ENSG00000092068.19	SLC7A8	1.37484	2.25277	M-D
ENSG00000109062.11	SLC9A3R1	-1.47183	1.67166	M-D
ENSG00000181804.14	SLC9A9	-1.21758	2.02707	M-D
ENSG00000111700.12	SLCO1B3	9.95279	7.89808	M-D
ENSG00000101187.15	SLCO4A1	1.3177	2.57911	M-D
ENSG00000232803.1	SLCO4A1-AS1	2.9531	2.93931	M-D
ENSG00000172716.16	SLFN11	-0.96903	1.67968	M-D
ENSG00000145147.19	SLIT2	-1.53606	1.66007	M-D
ENSG00000184347.14	SLIT3	-2.4656	5.37838	M-D
ENSG00000121871.3	SLITRK3	-3.6493	2.05286	M-D
ENSG00000179542.15	SLITRK4	-2.76553	1.9262	M-D
ENSG00000137834.14	SMAD6	0.823143	2.42441	M-D
ENSG00000170545.16	SMAGP	0.816987	2.58749	M-D
ENSG00000084070.11	SMAP2	-0.564847	2.90795	M-D
ENSG00000102038.15	SMARCA1	-1.03278	1.59301	M-D
ENSG00000116698.21	SMG7	0.59186	2.24464	M-D
ENSG00000019549.11	SNAI2	-1.17829	1.82904	M-D
ENSG00000132639.12	SNAP25	-3.71685	2.16649	M-D
ENSG00000065609.14	SNAP91	-6.25209	2.01456	M-D
ENSG00000145335.15	SNCA	-1.75359	1.52022	M-D
ENSG00000173267.13	SNCG	-2.27321	2.09029	M-D
ENSG00000163597.14	SNHG16	1.04302	1.98676	M-D
ENSG00000163788.13	SNRK	-0.777637	2.24557	M-D
ENSG00000172164.14	SNTB1	1.28459	2.68882	M-D
ENSG00000157734.13	SNX22	-2.22709	1.5687	M-D
ENSG00000048471.13	SNX29	-0.961628	1.38584	M-D
ENSG00000185338.5	SOCS1	-1.05371	1.48229	M-D
ENSG00000184557.4	SOCS3	-1.22714	2.21569	M-D
ENSG00000214338.10	SOGA3	-1.86741	1.65343	M-D
ENSG00000095637.22	SORBS1	-0.69681	1.62188	M-D
ENSG00000108018.15	SORCS1	-3.77997	2.87783	M-D
ENSG00000140263.13	SORD	1.61303	4.00357	M-D
ENSG00000198944.5	SOWAHA	-1.1437	1.71617	M-D
ENSG00000100146.16	SOX10	-3.63581	2.13607	M-D
ENSG00000164736.5	SOX17	-1.33413	1.93433	M-D
ENSG00000124766.6	SOX4	1.10785	2.11685	M-D
ENSG00000134532.16	SOX5	-1.34482	2.21198	M-D
ENSG00000171056.7	SOX7	-1.42533	2.21479	M-D
ENSG00000005513.9	SOX8	-3.58787	3.29425	M-D
ENSG00000125398.6	SOX9	1.37529	1.94703	M-D
ENSG00000079263.18	SP140	-2.8092	2.58212	M-D
ENSG00000204335.3	SP5	3.33694	5.81651	M-D
ENSG00000152583.12	SPARCL1	-1.08468	3.18635	M-D
ENSG00000133104.13	SPART	-0.976205	3.07925	M-D
ENSG00000186451.1	SPATA12	3.10867	2.24805	M-D
ENSG00000163071.10	SPATA18	1.00318	1.89157	M-D
ENSG00000072195.14	SPEG	-2.91508	2.86447	M-D
ENSG00000269404.6	SPIB	-3.32273	5.01561	M-D
ENSG00000186787.8	SPIN2B	0.918455	1.60533	M-D
ENSG00000186767.6	SPIN4	0.95182	2.15145	M-D
ENSG00000164266.10	SPINK1	1.5027	2.22494	M-D
ENSG00000183018.8	SPNS2	1.32682	2.42242	M-D
ENSG00000173898.12	SPTBN2	2.03073	2.17988	M-D
ENSG00000160460.15	SPTBN4	-1.72282	1.47624	M-D
ENSG00000128039.10	SRD5A3	1.06926	1.42054	M-D
ENSG00000266028.7	SRGAP2	-0.616323	2.23197	M-D
ENSG00000096063.15	SRPK1	0.680113	1.86808	M-D
ENSG00000101955.14	SRPX	-2.1373	4.48765	M-D
ENSG00000102359.6	SRPX2	1.33851	2.15638	M-D
ENSG00000263465.4	SRSF8	0.425785	1.66961	M-D
ENSG00000145687.16	SSBP2	-1.27526	1.92037	M-D
ENSG00000123096.11	SSPN	-1.1811	1.60072	M-D
ENSG00000008513.15	ST3GAL1	-1.25331	1.53266	M-D
ENSG00000184005.10	ST6GALNAC3	-1.3892	1.50747	M-D
ENSG00000111728.10	ST8SIA1	-1.53115	1.54394	M-D
ENSG00000113532.12	ST8SIA4	-0.871172	2.21241	M-D
ENSG00000136011.14	STAB2	-3.22055	2.88134	M-D
ENSG00000066923.17	STAG3	-1.66067	1.7083	M-D
ENSG00000138134.11	STAMBPL1	1.00054	2.9405	M-D
ENSG00000035720.7	STAP1	-2.97651	1.75838	M-D
ENSG00000130052.13	STARD8	-1.75367	2.17234	M-D
ENSG00000159433.11	STARD9	-2.42363	1.51435	M-D
ENSG00000138378.18	STAT4	-1.52341	1.75251	M-D
ENSG00000127954.12	STEAP4	-1.69973	2.79426	M-D
ENSG00000081320.10	STK17B	-1.16056	3.49424	M-D
ENSG00000152953.12	STK32B	-2.04594	2.3355	M-D
ENSG00000243244.6	STON1	-1.42267	2.18567	M-D
ENSG00000165730.15	STOX1	0.750927	1.65241	M-D
ENSG00000137868.18	STRA6	2.70205	1.56617	M-D
ENSG00000023734.10	STRAP	0.528327	1.63616	M-D
ENSG00000128578.9	STRIP2	1.90988	1.81048	M-D
ENSG00000135604.9	STX11	-1.20828	2.04465	M-D
ENSG00000168818.9	STX18	0.442346	1.84541	M-D
ENSG00000111450.13	STX2	-1.46438	1.67545	M-D
ENSG00000168952.15	STXBP6	1.15448	2.03091	M-D
ENSG00000196502.11	SULT1A1	-1.41728	1.69456	M-D
ENSG00000197165.10	SULT1A2	-2.10177	1.83823	M-D
ENSG00000088002.11	SULT2B1	1.93109	1.81718	M-D
ENSG00000130540.13	SULT4A1	-3.75772	1.82692	M-D
ENSG00000129103.17	SUMF2	0.846066	2.12494	M-D
ENSG00000157303.10	SUSD3	-2.06036	1.63557	M-D
ENSG00000159164.9	SV2A	-1.67552	1.60203	M-D
ENSG00000185518.11	SV2B	-2.62101	3.66734	M-D
ENSG00000165124.17	SVEP1	-1.23857	2.15552	M-D
ENSG00000147642.16	SYBU	0.950149	3.09825	M-D
ENSG00000157152.16	SYN2	-2.7871	1.99126	M-D
ENSG00000131018.22	SYNE1	-1.75881	1.77949	M-D
ENSG00000176438.12	SYNE3	-2.04434	1.68431	M-D
ENSG00000100321.14	SYNGR1	-1.70712	1.73251	M-D
ENSG00000108639.7	SYNGR2	0.454141	1.53254	M-D
ENSG00000182253.14	SYNM	-1.53361	1.81443	M-D
ENSG00000172403.10	SYNPO2	-1.16627	3.32339	M-D
ENSG00000102003.10	SYP	-1.78209	2.17336	M-D
ENSG00000008282.8	SYPL1	0.773281	1.57969	M-D
ENSG00000132718.8	SYT11	-0.893935	1.36194	M-D
ENSG00000132872.11	SYT4	-4.61999	1.72026	M-D
ENSG00000184292.6	TACSTD2	3.63374	2.72707	M-D
ENSG00000164691.17	TAGAP	-1.14563	2.11594	M-D
ENSG00000139546.10	TARBP2	0.793892	1.58613	M-D
ENSG00000175463.11	TBC1D10C	-2.19608	2.79111	M-D
ENSG00000167291.15	TBC1D16	0.60547	1.52091	M-D
ENSG00000145979.17	TBC1D7	0.568715	2.13731	M-D
ENSG00000109436.7	TBC1D9	-1.02723	1.62372	M-D
ENSG00000136270.13	TBRG4	0.553163	1.6141	M-D
ENSG00000184058.14	TBX1	-4.31357	1.58743	M-D
ENSG00000135111.15	TBX3	2.08915	6.23658	M-D
ENSG00000121075.10	TBX4	4.8069	1.8137	M-D
ENSG00000179152.19	TCAIM	0.750216	1.72414	M-D
ENSG00000184905.8	TCEAL2	-3.97402	1.56432	M-D
ENSG00000118526.6	TCF21	-1.28444	1.67441	M-D
ENSG00000196628.16	TCF4	-1.3226	2.21629	M-D
ENSG00000152284.4	TCF7L1	-0.894369	1.96539	M-D
ENSG00000176907.4	TCIM	-1.53819	3.51924	M-D
ENSG00000100721.10	TCL1A	-6.54706	1.61204	M-D
ENSG00000134827.7	TCN1	7.05168	10.687	M-D
ENSG00000241186.9	TDGF1	1.80696	2.74103	M-D
ENSG00000074219.13	TEAD2	1.11879	2.88389	M-D
ENSG00000197905.8	TEAD4	0.99557	2.46786	M-D
ENSG00000167074.14	TEF	-0.89431	1.62585	M-D
ENSG00000120156.20	TEK	-1.63378	3.14498	M-D
ENSG00000183508.4	TENT5C	-0.714456	1.35027	M-D
ENSG00000088992.17	TESC	1.64966	1.59789	M-D
ENSG00000132749.10	TESMIN	0.991054	2.92021	M-D
ENSG00000138336.8	TET1	-0.607415	1.35708	M-D
ENSG00000091513.15	TF	-4.33586	4.29359	M-D
ENSG00000090447.11	TFAP4	0.786607	1.6185	M-D
ENSG00000029639.10	TFB1M	0.656547	1.62809	M-D
ENSG00000042832.11	TG	2.87118	2.66083	M-D
ENSG00000120708.16	TGFBI	1.40168	3.72499	M-D
ENSG00000177426.20	TGIF1	1.14363	4.58769	M-D
ENSG00000198959.11	TGM2	-0.901231	1.46493	M-D
ENSG00000186340.15	THBS2	-2.60642	2.69681	M-D
ENSG00000113296.14	THBS4	-5.67512	1.93806	M-D
ENSG00000172673.10	THEMIS	-1.73796	1.95172	M-D
ENSG00000130775.15	THEMIS2	-0.801521	1.74834	M-D
ENSG00000113272.13	THG1L	0.728126	1.7079	M-D
ENSG00000144115.16	THNSL2	0.514488	1.60513	M-D
ENSG00000151365.2	THRSP	-4.37501	1.64916	M-D
ENSG00000066056.13	TIE1	-0.933693	1.70825	M-D
ENSG00000180346.3	TIGD2	0.834937	2.06504	M-D
ENSG00000181847.11	TIGIT	-1.6839	2.06569	M-D
ENSG00000100234.11	TIMP3	-1.68644	1.68427	M-D
ENSG00000137251.15	TINAG	-1.56672	1.65176	M-D
ENSG00000163931.15	TKT	0.663797	2.12424	M-D
ENSG00000160606.10	TLCD1	0.999159	1.78178	M-D
ENSG00000038295.7	TLL1	-1.68147	3.46871	M-D
ENSG00000174123.10	TLR10	-3.03646	3.9391	M-D
ENSG00000137462.7	TLR2	-1.06894	1.6743	M-D
ENSG00000136869.14	TLR4	0.918175	1.45595	M-D
ENSG00000174130.12	TLR6	-1.94166	2.35969	M-D
ENSG00000101916.11	TLR8	-1.48822	1.52613	M-D
ENSG00000157315.4	TMED6	1.08361	1.8551	M-D
ENSG00000144339.11	TMEFF2	-3.91574	1.62654	M-D
ENSG00000166292.11	TMEM100	-1.72095	2.34922	M-D
ENSG00000144868.13	TMEM108	-1.9319	2.87202	M-D
ENSG00000139173.9	TMEM117	0.665202	1.64239	M-D
ENSG00000152558.14	TMEM123	0.92705	2.04468	M-D
ENSG00000121210.15	TMEM131L	-0.94163	3.0574	M-D
ENSG00000105677.11	TMEM147	0.94594	1.65485	M-D
ENSG00000249992.1	TMEM158	1.90937	2.17532	M-D
ENSG00000011638.10	TMEM159	0.868799	1.83921	M-D
ENSG00000064545.14	TMEM161A	0.873024	2.35523	M-D
ENSG00000166822.12	TMEM170A	-0.797548	1.99008	M-D
ENSG00000157111.12	TMEM171	-1.31402	2.11317	M-D
ENSG00000127419.16	TMEM175	-0.584415	1.56136	M-D
ENSG00000226479.3	TMEM185B	0.610429	1.60726	M-D
ENSG00000206069.6	TMEM211	4.02769	1.90065	M-D
ENSG00000148483.8	TMEM236	-1.68548	1.68367	M-D
ENSG00000196187.11	TMEM63A	0.862926	2.4881	M-D
ENSG00000164953.15	TMEM67	0.806869	1.59554	M-D
ENSG00000116857.16	TMEM9	1.12522	2.10257	M-D
ENSG00000136842.13	TMOD1	-1.36852	1.85914	M-D
ENSG00000128872.9	TMOD2	-1.37196	4.48765	M-D
ENSG00000137747.15	TMPRSS13	2.38049	2.40104	M-D
ENSG00000160183.14	TMPRSS3	2.27372	2.39776	M-D
ENSG00000118503.14	TNFAIP3	-1.07956	2.30343	M-D
ENSG00000120889.12	TNFRSF10B	0.84448	2.5485	M-D
ENSG00000173535.14	TNFRSF10C	1.39008	1.59055	M-D
ENSG00000164761.8	TNFRSF11B	1.15361	1.94616	M-D
ENSG00000006327.13	TNFRSF12A	1.85943	3.01508	M-D
ENSG00000240505.8	TNFRSF13B	-1.57861	1.41013	M-D
ENSG00000159958.6	TNFRSF13C	-3.2421	3.10285	M-D
ENSG00000238164.6	TNFRSF14-AS1	-1.43335	1.83613	M-D
ENSG00000243509.5	TNFRSF6B	2.33841	2.36465	M-D
ENSG00000239697.10	TNFSF12	-0.845445	1.93621	M-D
ENSG00000102524.11	TNFSF13B	-1.43659	2.39516	M-D
ENSG00000181634.7	TNFSF15	2.02538	2.4879	M-D
ENSG00000106952.7	TNFSF8	-2.79966	3.02281	M-D
ENSG00000125657.4	TNFSF9	2.04595	2.44411	M-D
ENSG00000079308.18	TNS1	-1.12856	2.55845	M-D
ENSG00000168477.19	TNXB	-2.55653	5.00965	M-D
ENSG00000173726.10	TOMM20	0.844582	1.59741	M-D
ENSG00000025772.7	TOMM34	0.689644	1.905	M-D
ENSG00000184428.12	TOP1MT	1.22464	2.83066	M-D
ENSG00000078804.12	TP53INP2	-1.49862	1.36701	M-D
ENSG00000111907.20	TPD52L1	1.41272	1.75893	M-D
ENSG00000129167.9	TPH1	-3.64753	1.6979	M-D
ENSG00000198467.14	TPM2	-0.754319	1.98744	M-D
ENSG00000277734.7	TRAC	-1.58006	1.69279	M-D
ENSG00000056558.10	TRAF1	-1.53214	1.83504	M-D
ENSG00000009790.14	TRAF3IP3	-2.512	3.09322	M-D
ENSG00000082512.14	TRAF5	1.03825	2.09448	M-D
ENSG00000126602.10	TRAP1	0.686812	2.14651	M-D
ENSG00000007255.10	TRAPPC6A	0.846842	1.43265	M-D
ENSG00000184811.3	TRARG1	-7.50277	1.78823	M-D
ENSG00000211751.9	TRBC1	-1.44047	1.9353	M-D
ENSG00000211772.11	TRBC2	-1.52757	1.86043	M-D
ENSG00000274752.1	TRBV12-3	-1.96425	1.39305	M-D
ENSG00000278030.1	TRBV7-9	-4.04238	1.6735	M-D
ENSG00000211829.9	TRDC	-1.46853	1.69895	M-D
ENSG00000124496.12	TRERF1	-0.624628	1.5115	M-D
ENSG00000211689.7	TRGC1	-1.71554	1.5882	M-D
ENSG00000227191.8	TRGC2	-1.51455	1.65174	M-D
ENSG00000170855.3	TRIAP1	0.603811	1.69211	M-D
ENSG00000101255.10	TRIB3	2.06086	1.7312	M-D
ENSG00000221926.12	TRIM16	1.15013	3.26053	M-D
ENSG00000108448.21	TRIM16L	1.0229	2.09577	M-D
ENSG00000204713.10	TRIM27	0.604827	1.95533	M-D
ENSG00000137699.16	TRIM29	3.16039	3.70114	M-D
ENSG00000152503.9	TRIM36	-0.741395	1.67547	M-D
ENSG00000125733.17	TRIP10	-0.646755	1.58999	M-D
ENSG00000087077.13	TRIP6	1.57009	2.81233	M-D
ENSG00000043514.16	TRIT1	0.619796	2.31995	M-D
ENSG00000104907.12	TRMT1	0.695672	1.62222	M-D
ENSG00000126814.6	TRMT5	0.550657	1.88284	M-D
ENSG00000089195.14	TRMT6	0.491954	1.31074	M-D
ENSG00000144935.14	TRPC1	-1.21827	1.38904	M-D
ENSG00000137672.12	TRPC6	-1.41319	1.60203	M-D
ENSG00000104447.12	TRPS1	-0.995837	1.74844	M-D
ENSG00000167112.9	TRUB2	0.563994	1.53782	M-D
ENSG00000157514.16	TSC22D3	-1.54223	2.58951	M-D
ENSG00000182463.15	TSHZ2	-0.836061	1.73635	M-D
ENSG00000106025.8	TSPAN12	1.06848	2.05637	M-D
ENSG00000168785.7	TSPAN5	1.37663	1.91481	M-D
ENSG00000156298.12	TSPAN7	-1.32337	2.62392	M-D
ENSG00000005379.16	TSPOAP1	-0.878539	1.49245	M-D
ENSG00000184205.14	TSPYL2	-0.925774	2.1734	M-D
ENSG00000180543.4	TSPYL5	-1.15527	1.80031	M-D
ENSG00000105948.13	TTC26	0.932195	1.7784	M-D
ENSG00000135912.10	TTLL4	0.374309	1.71866	M-D
ENSG00000137941.16	TTLL7	-1.44874	1.57623	M-D
ENSG00000155657.26	TTN	-2.40447	1.95211	M-D
ENSG00000137561.4	TTPA	1.01158	2.8567	M-D
ENSG00000136295.14	TTYH3	0.643566	1.60971	M-D
ENSG00000166402.8	TUB	-1.52468	1.83949	M-D
ENSG00000258947.6	TUBB3	1.63862	2.6528	M-D
ENSG00000104833.11	TUBB4A	-2.95033	2.24582	M-D
ENSG00000131462.7	TUBG1	0.605604	2.64463	M-D
ENSG00000143367.15	TUFT1	0.569959	2.28782	M-D
ENSG00000233608.3	TWIST2	-1.82173	1.93386	M-D
ENSG00000265972.5	TXNIP	-0.765218	1.93532	M-D
ENSG00000140830.8	TXNL4B	0.741937	1.66435	M-D
ENSG00000197763.15	TXNRD3	1.02027	1.93981	M-D
ENSG00000160185.14	UBASH3A	-1.9742	1.71308	M-D
ENSG00000140367.11	UBE2Q2	0.984033	2.00203	M-D
ENSG00000154277.12	UCHL1	-3.31856	3.52348	M-D
ENSG00000148154.9	UGCG	-0.708621	3.1501	M-D
ENSG00000109814.11	UGDH	-0.748786	1.82527	M-D
ENSG00000169764.15	UGP2	-1.06369	1.92896	M-D
ENSG00000167165.18	UGT1A6	1.92613	5.44647	M-D
ENSG00000135220.10	UGT2A3	-2.06053	1.60617	M-D
ENSG00000175970.10	UNC119B	0.666354	3.21158	M-D
ENSG00000130477.15	UNC13A	-1.58092	1.7428	M-D
ENSG00000182168.14	UNC5C	-1.43674	1.69635	M-D
ENSG00000124602.9	UNC5CL	1.92624	5.60722	M-D
ENSG00000156687.10	UNC5D	-2.46994	1.60726	M-D
ENSG00000183696.13	UPP1	-1.10348	1.40265	M-D
ENSG00000135763.9	URB2	0.61915	1.55755	M-D
ENSG00000140455.16	USP3	0.58477	2.0332	M-D
ENSG00000188933.15	USP32P1	-3.55086	1.89857	M-D
ENSG00000233327.10	USP32P2	-3.26862	2.14427	M-D
ENSG00000136014.11	USP44	-3.56268	1.82376	M-D
ENSG00000111667.13	USP5	0.450919	1.58922	M-D
ENSG00000247746.4	USP51	-2.12995	2.42791	M-D
[truncated: 111 more rows]

## Sheet: Supplementary Table S1B
UniProt	Log2FC	-Log10FDR	Contr
P09488	1.16676	2.61497	M-B
Q9NVQ4	0.694671	2.79417	M-B
Q8N2F6	0.588988	3.29348	M-B
P35219	1.30444	3.01423	M-B
P59190	0.768523	4.75203	M-B
Q00796	0.756811	3.9112	M-B
P55011	1.47181	4.39469	M-B
P80188	1.46686	2.32608	M-B
P18283	0.957103	5.16304	M-B
Q9BYT8	0.593972	3.88461	M-B
P05783	0.65021	4.44612	M-B
Q96FF7	1.03708	5.20761	M-B
O15119	0.970386	5.17198	M-B
P48436	0.968821	4.11407	M-B
Q15583	1.01546	3.89508	M-B
Q969Z0	0.585008	2.517	M-B
P08581	0.732483	3.46001	M-B
O94886	0.839536	3.77439	M-B
Q8N3Y7	0.918581	2.70011	M-B
Q9NXL6	0.775574	2.11504	M-B
Q6UXG2	0.860539	2.56784	M-B
Q8N4A0	1.00721	4.75449	M-B
Q9NQW6	0.702349	2.18338	M-B
O75818	0.589873	2.73981	M-B
O95716	0.641942	3.37937	M-B
Q8TED0	0.647174	3.19885	M-B
Q7L266	0.590244	2.3281	M-B
Q9H7S9	1.12333	3.56174	M-B
P28072	0.592168	2.31166	M-B
P78556	0.790288	2.11831	M-B
O60832	0.63438	2.74261	M-B
O76041	1.46901	4.07988	M-B
O60547	0.738541	4.22621	M-B
Q13257	0.835198	2.52838	M-B
Q9ULU8	0.634482	2.96855	M-B
Q13206	0.614961	2.56119	M-B
Q9C040	0.666673	3.49403	M-B
Q15800	0.650962	2.37774	M-B
Q8WVV4	0.614816	4.38722	M-B
Q9BVI4	0.67624	2.51199	M-B
Q9NYT0	0.585028	2.66552	M-B
Q9UHA3	0.66086	2.28791	M-B
P12429	1.33462	5.9914	M-B
Q96PZ0	0.680299	2.38614	M-B
Q9BQG0	0.813708	3.31016	M-B
Q05084	0.607128	3.52499	M-B
Q5GFL6	1.46472	4.39362	M-B
Q9HBM1	0.741896	2.74757	M-B
Q5JTH9	0.679567	3.33805	M-B
Q53RY4	0.629368	3.26678	M-B
P16444	1.30761	2.76436	M-B
P06400	0.636462	2.98482	M-B
O15020	0.603994	2.58503	M-B
Q99929	1.81183	2.36727	M-B
Q11206	0.766249	3.0404	M-B
P54753	0.98593	2.95352	M-B
Q9UNX4	0.59691	3.80857	M-B
Q86Y79	0.68996	2.68558	M-B
Q9Y2T3	0.682746	2.28399	M-B
Q99988	0.952937	2.66021	M-B
Q96DH6	0.627936	3.03741	M-B
P57739	2.49963	4.75449	M-B
Q8WTT2	0.730854	3.5282	M-B
P15529	0.748429	2.98427	M-B
Q9Y3T9	0.725561	4.14388	M-B
Q9NRD8	1.0096	2.34282	M-B
Q9GZL7	0.659113	4.8041	M-B
P29323	0.698149	3.66186	M-B
Q96KN4	0.826918	4.22621	M-B
Q8TEX9	0.627544	3.40328	M-B
Q06945	1.14669	3.30522	M-B
P11388	0.871591	2.2774	M-B
Q15050	0.599816	2.44927	M-B
Q8IV36	0.838158	3.56602	M-B
O75691	0.658131	3.46764	M-B
Q96NY8	0.977819	3.04473	M-B
Q6ISB3	0.586985	2.31177	M-B
P57081	0.617374	3.285	M-B
O43760	0.635171	3.25664	M-B
Q9BRP0	0.683473	2.05034	M-B
Q9Y3C1	0.594344	3.20298	M-B
Q92820	0.902283	3.08778	M-B
Q9H583	0.627507	3.04745	M-B
P23229	0.608818	4.80688	M-B
O76021	0.612492	2.43545	M-B
Q9BYC5	0.749786	3.8578	M-B
Q8WTS1	0.705451	3.37257	M-B
P25815	2.16312	4.52288	M-B
Q96T88	0.68227	3.02649	M-B
Q6UB35	0.814713	3.34847	M-B
Q15061	0.595719	2.14385	M-B
Q9NR30	0.76734	2.16678	M-B
P15559	1.03502	3.24035	M-B
Q9Y2P8	0.610998	2.0912	M-B
Q8WUF5	0.625946	3.01423	M-B
Q15758	0.600748	2.52986	M-B
Q9BQL6	0.753457	3.79527	M-B
Q9NYH9	0.599243	2.9176	M-B
P78316	0.692943	2.72517	M-B
Q14192	0.607992	3.285	M-B
Q9ULW0	0.804816	2.04418	M-B
O15446	0.585892	2.51792	M-B
Q3ZCQ3	0.770001	2.14952	M-B
Q92685	0.813584	2.87996	M-B
Q9NYG2	0.630786	2.5189	M-B
Q9BQ13	0.897597	2.19298	M-B
Q9P0V3	0.663199	3.31016	M-B
Q96KB5	0.935091	2.596	M-B
P78310	0.62918	3.6351	M-B
Q9NX24	0.632939	5.17198	M-B
Q14978	0.740785	3.04878	M-B
Q56VL3	0.830971	4.95078	M-B
P46013	0.673803	2.62462	M-B
P33527	0.599944	4.42946	M-B
Q9BYZ8	1.22418	3.78612	M-B
O14929	0.669449	3.28834	M-B
Q8TDN6	0.633474	3.12582	M-B
P06493	0.720933	2.83015	M-B
Q9NPE3	0.622924	4.2636	M-B
Q9BYG3	0.664031	2.39213	M-B
O95707	0.609077	3.20298	M-B
Q9H0A0	0.632955	3.38841	M-B
Q9H8P0	0.636992	2.87147	M-B
P36952	1.88501	4.35164	M-B
O00175	1.28354	2.85584	M-B
P23921	0.760735	2.87447	M-B
P56182	0.597902	3.2398	M-B
Q9Y221	0.638341	3.30894	M-B
P31949	0.72992	3.26087	M-B
Q96BS2	1.03013	2.19461	M-B
Q92979	0.604091	3.78612	M-B
Q9HC07	0.720529	3.43328	M-B
Q9BZD4	0.613179	2.54969	M-B
Q8IZW8	1.07206	3.73151	M-B
O15554	0.885836	2.58258	M-B
O00338	1.06514	2.05362	M-B
O95294	0.867831	4.74958	M-B
P04844	0.611359	2.73494	M-B
Q15645	0.694534	2.9236	M-B
P19224	1.07086	4.13847	M-B
A4D1S5	0.598164	4.45223	M-B
Q9H8V3	0.729741	2.02754	M-B
Q8NFJ5	0.70715	2.58551	M-B
Q8N118	1.02035	2.37398	M-B
P33552	0.665683	2.0807	M-B
P33992	0.623512	3.27238	M-B
Q8NCL4	1.05122	4.95078	M-B
Q8WUJ3	1.32488	2.87743	M-B
Q15181	0.708438	5.19586	M-B
P49006	0.620172	4.95078	M-B
Q9Y446	0.600131	4.39577	M-B
Q96EK6	0.677724	4.13668	M-B
Q5VYY1	0.856036	3.1688	M-B
P29120	1.39638	2.76866	M-B
P30711	-0.620949	2.20158	M-B
Q14194	-0.871742	2.3941	M-B
Q9BY67	-1.52745	4.04528	M-B
Q53GL0	-0.78366	2.52669	M-B
P10645	-2.45481	3.70402	M-B
Q687X5	-1.54916	3.41602	M-B
P10636	-1.61905	2.82296	M-B
Q16647	-1.2043	2.55441	M-B
P84157	-1.00169	2.919	M-B
Q9Y2D5	-0.634974	2.44094	M-B
O14495	-0.881442	2.23625	M-B
P01282	-2.28223	2.65936	M-B
Q8TCZ2	-0.628892	2.17317	M-B
P21980	-0.96475	3.53808	M-B
P56159	-0.796209	4.05899	M-B
P16671	-1.13842	3.07319	M-B
Q9HCB6	-1.053	3.67802	M-B
Q9HAV0	-0.796204	3.4627	M-B
P27930	-0.930239	4.75449	M-B
P02745	-0.677957	3.95981	M-B
P13591	-1.47326	3.25277	M-B
P35542	-0.744959	3.40044	M-B
P02747	-0.588178	3.56602	M-B
P00488	-1.21795	4.81531	M-B
Q9NR16	-0.700578	2.04865	M-B
Q96JE9	-0.940445	2.3301	M-B
P10082	-2.13356	2.06977	M-B
P04150	-0.613538	2.59114	M-B
Q63HR2	-0.738617	3.08564	M-B
Q8N474	-1.57961	4.40782	M-B
Q9HBL0	-1.14038	2.99442	M-B
P19320	-0.657733	2.55268	M-B
Q9BW30	-0.903478	2.1656	M-B
Q8N126	-1.92541	3.48396	M-B
Q7Z3B1	-0.949925	2.16977	M-B
Q9BX66	-0.889519	2.46604	M-B
Q9Y279	-0.783651	2.7101	M-B
O00501	-1.27396	2.13073	M-B
O95670	-1.48174	3.13795	M-B
Q99536	-0.667209	2.83167	M-B
P60520	-0.592276	2.5871	M-B
P09471	-1.53237	2.9176	M-B
P23141	-1.54616	3.80931	M-B
O76070	-1.6305	5.20761	M-B
Q16352	-1.31127	3.12501	M-B
P22897	-1.12382	4.40894	M-B
P29762	-1.69338	3.90515	M-B
Q6PCB0	-0.747974	3.08564	M-B
P24310	-0.903725	2.40653	M-B
Q9UKS6	-0.944743	3.32031	M-B
O15247	-0.682497	4.12668	M-B
P25713	-1.1466	2.20158	M-B
O75781	-1.28832	4.07935	M-B
P05997	-1.60424	3.49972	M-B
P98160	-0.817872	3.40209	M-B
Q2UY09	-1.59423	3.52499	M-B
Q15847	-0.660205	2.55582	M-B
Q9BXN1	-2.10169	3.38357	M-B
P22676	-1.7775	4.54668	M-B
P05413	-1.13007	2.10468	M-B
Q9BZQ8	-1.11305	4.10458	M-B
Q10588	-0.798348	3.49475	M-B
O14786	-0.720815	2.92084	M-B
Q92633	-2.05244	3.18517	M-B
Q02747	-1.57365	2.30041	M-B
Q9BXR6	-0.908986	2.42878	M-B
P50895	-0.950837	3.28802	M-B
Q96F85	-0.748667	5.07572	M-B
Q8IVB5	-0.739832	3.41857	M-B
Q9UHG2	-1.37466	3.15105	M-B
P14151	-1.05455	3.27238	M-B
O60245	-0.990474	2.2039	M-B
P32004	-1.7558	4.11126	M-B
Q9BXX0	-0.601056	3.01717	M-B
P21246	-1.34151	3.53568	M-B
P43652	-0.76654	3.542	M-B
P41219	-2.37804	4.81531	M-B
P02766	-0.835635	3.4274	M-B
P23946	-1.74503	2.88056	M-B
O15075	-1.06465	4.12668	M-B
Q9Y4J8	-0.900503	2.48507	M-B
P17677	-2.18623	3.00687	M-B
P28827	-0.764151	2.86897	M-B
P00734	-0.610025	3.54868	M-B
A0A0B4J1Y8	-1.15074	2.28537	M-B
Q9Y6F6	-0.62026	2.2028	M-B
P20774	-2.83966	4.11407	M-B
P27144	-0.697845	4.89279	M-B
Q16853	-1.0612	3.5821	M-B
P05060	-1.91346	2.23312	M-B
Q9UBG0	-0.921162	3.83675	M-B
Q63ZY3	-0.851338	3.47855	M-B
P32856	-0.678105	2.59642	M-B
P09382	-0.690232	3.01961	M-B
P12110	-1.26821	3.9195	M-B
P04350	-0.838525	2.60988	M-B
P07998	-0.953354	2.31753	M-B
P05156	-0.698922	2.76359	M-B
Q16363	-0.688184	3.74826	M-B
Q14112	-0.660398	3.82742	M-B
P06276	-1.07666	4.07366	M-B
Q14432	-1.24597	2.88199	M-B
P48681	-0.734951	2.99021	M-B
P28906	-1.28268	4.06956	M-B
P15088	-1.89707	2.55486	M-B
Q8N0X7	-0.638935	2.61928	M-B
P51888	-2.35267	4.35754	M-B
Q9BQI9	-1.0138	4.12668	M-B
Q9Y6C2	-0.669606	2.40653	M-B
Q9BUP0	-0.812235	3.06359	M-B
Q9Y3E1	-1.00139	2.82453	M-B
Q02952	-1.17035	4.06905	M-B
Q01484	-1.53553	4.59176	M-B
Q92765	-0.739236	3.44182	M-B
P39059	-1.01028	4.13787	M-B
Q8TF64	-0.737085	2.89186	M-B
Q14195	-0.804994	2.65294	M-B
Q5U651	-0.737059	2.3229	M-B
Q5GJ75	-1.00229	3.71757	M-B
Q3SY69	-0.650115	2.54967	M-B
Q6NZI2	-0.811093	2.54658	M-B
O94911	-1.65888	3.03741	M-B
O76038	-1.72944	3.71111	M-B
P08123	-1.83871	3.5219	M-B
P04792	-0.635457	3.21494	M-B
O14558	-1.6204	4.05651	M-B
Q9Y2J2	-1.09222	5.17198	M-B
P45381	-0.968758	3.46271	M-B
Q9NZR1	-1.57187	4.81531	M-B
Q99576	-1.10968	3.54588	M-B
P09913	-0.628442	3.67802	M-B
P07585	-2.01159	4.22621	M-B
P51884	-2.10514	4.49485	M-B
Q9UL12	-0.78488	3.1688	M-B
P02763	-0.904535	3.3371	M-B
Q99719	-0.637042	2.28537	M-B
Q9H159	-1.17524	2.24521	M-B
P46821	-1.16009	4.39362	M-B
O60861	-0.989795	4.24795	M-B
Q15746	-1.19079	2.20158	M-B
Q12765	-0.872595	4.22841	M-B
Q15113	-0.912238	4.88606	M-B
A1L4H1	-0.891761	3.27076	M-B
Q9Y6R0	-0.718206	3.285	M-B
P04275	-0.868293	3.56602	M-B
Q9NRN5	-1.36347	3.78612	M-B
Q9Y5Y7	-1.73326	4.31069	M-B
Q02985	-0.642771	3.68832	M-B
Q6UVK1	-0.751198	3.41857	M-B
P25189	-1.6388	3.79527	M-B
P21333	-1.05573	2.02784	M-B
P27338	-1.05023	2.16043	M-B
P06870	-0.799246	3.5419	M-B
Q06033	-0.719938	3.08778	M-B
P02461	-1.81342	2.83015	M-B
P08572	-0.9701	3.01522	M-B
P02452	-2.02637	3.15956	M-B
P12109	-0.986656	3.93918	M-B
Q96AC1	-0.8235	2.97979	M-B
P00325	-1.38431	5.17198	M-B
P22105	-1.37365	3.29461	M-B
P02768	-0.820044	4.25964	M-B
Q9BX67	-0.677577	2.33199	M-B
P02647	-0.775778	3.03129	M-B
Q5KU26	-1.70917	4.39469	M-B
P13521	-1.65969	2.33112	M-B
Q6ZNL6	-0.775886	2.00668	M-B
Q6UWY5	-1.82285	4.50446	M-B
Q06278	-0.637562	2.92101	M-B
P08138	-1.07406	2.25677	M-B
Q13642	-0.843756	2.32996	M-B
Q9NY15	-0.731475	3.60439	M-B
Q2M385	-0.612367	2.27485	M-B
P20908	-0.630815	3.16902	M-B
Q8IVF2	-1.10555	4.04479	M-B
P54289	-0.778809	2.24334	M-B
P19652	-0.971061	3.24417	M-B
Q8N3J6	-1.81502	2.60077	M-B
Q7Z4I7	-1.16714	2.61838	M-B
P02774	-0.712861	3.39313	M-B
Q96CX2	-0.81292	3.51701	M-B
Q12860	-0.944197	2.30235	M-B
Q96MM6	-1.02371	4.02411	M-B
P02652	-0.648956	2.2473	M-B
Q06828	-0.800246	4.53611	M-B
P12111	-1.05776	4.11407	M-B
P15090	-0.637872	4.51145	M-B
P16035	-0.812361	3.61067	M-B
Q6ZU52	-1.49085	2.74831	M-B
P26447	-0.622195	4.59176	M-B
Q9BVA1	-1.92229	3.90071	M-B
P10909	-0.62074	3.542	M-B
P36269	-0.652557	2.7399	M-B
Q15063	-1.14258	3.31436	M-B
A0A075B6R9	-0.619737	3.02506	M-B
Q9UBP9	-0.91991	4.11014	M-B
P01834	-0.677825	3.4465	M-B
P08174	-1.44018	3.95716	M-B
P01019	-0.655433	2.42047	M-B
P36955	-1.04775	5.20761	M-B
P08603	-0.642672	3.62218	M-B
P02765	-0.833451	3.76833	M-B
P11532	-0.973881	3.21164	M-B
Q96P44	-1.807	4.8041	M-B
P14543	-0.69688	3.5419	M-B
P00750	-1.33293	3.32295	M-B
P27987	-0.606955	2.37711	M-B
P31323	-0.644869	4.11126	M-B
Q8NFL0	-0.865924	2.1656	M-B
P01706	-0.838441	2.021	M-B
Q96HF1	-1.80184	4.53611	M-B
P11047	-0.713996	3.66949	M-B
Q9UJY1	-1.0516	2.13447	M-B
O60237	-0.824823	2.73974	M-B
P27169	-0.642147	2.39211	M-B
P09936	-1.82753	4.81816	M-B
P01701	-0.700814	2.338	M-B
P01721	-0.737176	2.47348	M-B
Q9NZN4	-0.856035	3.4704	M-B
Q05707	-1.9751	4.95078	M-B
Q07507	-1.39638	3.59094	M-B
P00751	-0.606854	3.09946	M-B
P49788	-1.03352	3.06744	M-B
P04278	-0.634839	2.52339	M-B
P55268	-1.17421	4.07366	M-B
Q9UKU9	-0.608397	3.24035	M-B
P19823	-0.715018	2.72818	M-B
Q14515	-0.611683	2.28407	M-B
Q03167	-0.816303	2.96044	M-B
P00746	-1.1819	4.92812	M-B
Q969G5	-0.711918	2.75749	M-B
P29622	-0.65748	3.46988	M-B
Q9NT22	-0.761418	2.33631	M-B
P28161	-0.906516	4.55596	M-B
P06331	-0.740809	2.66552	M-B
P10915	-1.29797	3.61067	M-B
P39060	-0.779697	2.74862	M-B
Q9UHF1	-1.03484	4.49214	M-B
O95980	-0.662885	2.44975	M-B
P02649	-0.712422	3.49928	M-B
P78559	-0.927613	4.80134	M-B
O43854	-0.941179	2.04865	M-B
O15230	-1.02669	3.58624	M-B
A0A0C4DH38	-0.591654	2.34652	M-B
O75112	-1.07397	2.72113	M-B
Q13361	-1.45708	4.18243	M-B
Q16832	-0.771229	4.39041	M-B
Q93097	-1.10993	3.51701	M-B
P02760	-1.11523	4.53611	M-B
P52735	-0.628221	3.0712	M-B
O00533	-1.05329	4.6216	M-B
Q15661	-0.923934	2.5871	M-B
P43166	-0.593814	2.19714	M-B
P09104	-0.740327	3.25311	M-B
Q8NFZ8	-0.768373	2.37627	M-B
P22748	-1.32023	2.50032	M-B
Q9UI15	-1.05122	3.26678	M-B
Q96JY6	-0.654018	4.30892	M-B
O60240	-0.834854	4.19111	M-B
P04271	-1.68857	4.49485	M-B
P01009	-0.824686	3.79719	M-B
A0A0C4DH34	-0.600448	2.15641	M-B
P0C0L4	-0.713651	2.32477	M-B
Q9Y281	-1.15096	2.83281	M-B
Q13683	-1.02707	4.53611	M-B
O75094	-0.707042	2.83015	M-B
P02790	-1.06136	3.90071	M-B
P24043	-0.974055	3.89488	M-B
O43745	-1.17483	2.04659	M-B
P02749	-0.7701	3.04112	M-B
P01742	-0.755726	2.15449	M-B
P17936	-1.12616	3.80591	M-B
P10643	-0.905792	4.91009	M-B
P21589	-0.585548	3.37595	M-B
O43301	-0.928836	5.16558	M-B
P22466	-1.42308	2.4504	M-B
P35580	-0.659558	2.46347	M-B
P02748	-0.591736	3.21364	M-B
P01780	-0.776621	2.77642	M-B
A0A075B6I0	-0.739751	2.38665	M-B
Q01118	-1.45452	2.7716	M-B
P05452	-1.41906	5.46092	M-B
A0A0C4DH25	-0.740761	2.37398	M-B
P00742	-0.637706	2.46642	M-B
P55083	-1.04833	2.34417	M-B
P04004	-0.749288	3.285	M-B
P60201	-1.12231	2.38243	M-B
P21810	-1.24481	4.52288	M-B
O00339	-0.93324	3.40696	M-B
P07358	-1.03117	3.74341	M-B
P05090	-0.675723	2.27681	M-B
A0A0B4J1V2	-0.779945	2.33743	M-B
P08185	-0.948622	3.61067	M-B
Q5JTB6	-0.912306	3.37442	M-B
Q7Z5L7	-0.788685	4.9393	M-B
Q6UY14	-1.22484	4.05012	M-B
P02743	-1.282	3.85834	M-B
O00423	-0.893866	2.87447	M-B
P98095	-0.940177	3.62112	M-B
P46952	-0.608177	3.37595	M-B
P05155	-0.653005	3.08117	M-B
P00450	-0.760633	3.25719	M-B
Q9UGM5	-0.90778	2.82191	M-B
P35555	-1.3512	4.03716	M-B
P01042	-0.864756	3.75545	M-B
Q12882	-0.770124	3.54355	M-B
O94875	-0.958305	3.73151	M-B
Q13424	-0.768482	2.16178	M-B
P55001	-0.586278	2.47551	M-B
O95278	-0.672273	2.12036	M-B
P28300	-0.713093	3.61067	M-B
O43895	-0.831763	2.33552	M-B
Q9NPH2	-0.861542	5.20761	M-B
P49908	-0.934773	3.57291	M-B
P12544	-0.809113	2.79417	M-B
P01023	-0.597408	2.5013	M-B
Q9H4G4	-0.923819	3.84577	M-B
P0C0L5	-0.600081	2.15678	M-B
P01860	-0.863906	3.89828	M-B
Q8IVN8	-0.91053	3.52499	M-B
Q6ZMM2	-0.827738	3.16902	M-B
Q9H115	-0.645047	3.04878	M-B
P41222	-0.717402	2.50357	M-B
P19827	-1.10856	3.52258	M-B
P02753	-0.757316	2.93799	M-B
O43822	-0.621681	3.38225	M-B
P08697	-0.711153	3.84577	M-B
Q9UQ03	-1.01731	3.45532	M-B
P52848	-1.61829	2.132	M-B
P40123	-1.18523	2.596	M-B
Q8IXL7	-1.03391	2.34922	M-B
O95810	-1.20515	3.285	M-B
A0A075B6H9	-0.925958	2.75666	M-B
Q8N111	-1.2041	3.12779	M-B
P29373	-0.701006	2.82195	M-B
O15204	-0.802764	3.5608	M-B
P22792	-0.854056	2.38694	M-B
P25311	-0.976361	2.88409	M-B
P07360	-0.748986	3.14768	M-B
Q96Q06	-1.72068	4.10458	M-B
P22352	-1.0351	4.3363	M-B
Q07092	-0.937135	4.10458	M-B
P05543	-1.00989	2.72199	M-B
P05546	-0.749808	2.94246	M-B
Q9BZZ2	-0.753504	3.21662	M-B
Q7Z7G0	-1.62442	4.24795	M-B
P35558	-1.30686	2.68439	M-B
P06310	-0.832184	2.32477	M-B
P02462	-0.747358	3.60071	M-B
Q86UX2	-0.891047	3.9195	M-B
Q9HCU0	-0.799505	4.63639	M-B
P33151	-0.608833	4.75449	M-B
P49746	-0.671165	2.46716	M-B
P14207	-0.938573	3.41387	M-B
P52943	-0.645571	2.1233	M-B
P08493	-0.900545	3.90071	M-B
Q9NZP8	-0.791293	2.89951	M-B
P0DOX2	-0.671912	2.517	M-B
Q0ZGT2	-0.727142	2.20515	M-B
P13611	-0.661161	3.97827	M-B
P01817	-0.619524	2.14735	M-B
O75023	-0.826937	4.27819	M-B
P02750	-0.852717	3.38952	M-B
P11217	-0.74438	3.78413	M-B
P04066	-0.830555	3.85834	M-B
O15394	-0.998831	2.21385	M-B
P23142	-0.601899	3.70548	M-B
Q6UXB8	-1.15226	4.29499	M-B
Q99969	-0.695539	5.20761	M-B
Q15493	-1.11526	2.70051	M-B
P02511	-1.3399	4.34104	M-B
P35219	0.720057	2.60552	M-D
P15559	1.37094	8.20761	M-D
P40199	1.03195	7.28233	M-D
Q99988	1.1484	8.66354	M-D
Q9BQL6	0.935483	10.6144	M-D
Q9H707	0.681563	5.82102	M-D
P49006	0.615057	10.4868	M-D
O60678	0.627665	2.83743	M-D
O00204	1.143	2.64087	M-D
Q9GZL7	0.633578	8.45717	M-D
Q9NYT0	0.675388	7.44129	M-D
O75891	0.668537	4.14935	M-D
Q96KN4	0.980828	12.5918	M-D
Q9BQ67	0.616281	5.3279	M-D
Q6NW40	0.688314	3.21383	M-D
O14815	0.58726	2.47344	M-D
Q02241	0.62227	4.16178	M-D
Q6UX06	1.02006	3.24811	M-D
Q9BYT8	0.686986	9.41567	M-D
O00338	1.01994	3.36269	M-D
P59666	0.721377	2.59351	M-D
Q99856	1.02976	7.81816	M-D
Q15785	0.588214	8.51856	M-D
O60575	1.02341	2.23961	M-D
Q01664	0.661599	5.27572	M-D
O00762	0.771269	2.46724	M-D
P04183	0.641705	2.52876	M-D
P08195	0.656081	5.17653	M-D
P46013	0.655109	3.65829	M-D
P20061	1.37146	2.61392	M-D
Q8TAE6	0.697638	6.72354	M-D
Q92820	0.855758	8.23958	M-D
Q14493	0.586051	4.18709	M-D
Q96SQ5	0.724361	8.61439	M-D
P23921	0.711883	3.80522	M-D
Q96KB5	0.850935	3.49182	M-D
P33981	0.717121	3.49862	M-D
Q9NPH0	0.626597	5.30277	M-D
P04259	0.661396	2.8476	M-D
Q5T6F2	0.629324	9.98716	M-D
Q9NRD8	1.34566	6.09044	M-D
Q96EK6	0.763007	9.76955	M-D
Q5GFL6	1.40164	9.50169	M-D
Q9ULW0	0.848037	4.21824	M-D
P11388	0.663038	3.01714	M-D
Q96PZ0	0.640773	8.53313	M-D
Q6UB35	0.844513	8.05208	M-D
Q12834	0.662397	2.56315	M-D
Q86Y79	0.840333	10.6271	M-D
P16444	1.37682	4.39147	M-D
O60547	0.74019	11.6696	M-D
Q9Y6X4	0.619404	3.87096	M-D
Q96C34	0.601113	3.72471	M-D
Q5T1C6	0.59981	2.35266	M-D
Q14894	0.735303	4.52433	M-D
Q8WVV4	0.669094	9.81248	M-D
Q9UHK6	0.606782	4.95078	M-D
Q8WUY3	0.76147	8.97881	M-D
Q05084	0.623426	12.5272	M-D
Q9BRP0	0.833851	10.1451	M-D
Q9ULR3	0.649414	7.32514	M-D
Q5T7N2	1.05294	4.4389	M-D
P78310	0.650896	8.03433	M-D
O00461	0.738625	7.74232	M-D
Q9BQ69	0.59424	4.86646	M-D
Q96E52	0.601394	6.09259	M-D
P30825	0.735348	3.73024	M-D
Q8NFJ5	0.818539	5.87943	M-D
Q9Y5S8	1.12498	4.73518	M-D
O15119	0.892189	8.5986	M-D
Q9BQ13	0.880682	8.03858	M-D
P57739	2.22341	6.5817	M-D
Q9BZD4	0.610939	3.43818	M-D
Q9BQ75	0.637255	3.79195	M-D
P56182	0.590782	9.0846	M-D
Q9BQG0	0.722804	5.73049	M-D
Q14192	0.636443	11.8356	M-D
O95294	0.913311	7.44129	M-D
Q9H8V3	0.735047	3.39497	M-D
Q9NZJ9	0.754501	10.9245	M-D
P13866	1.06546	4.01909	M-D
Q6ISB3	0.656731	8.66354	M-D
O15020	0.679733	8.64397	M-D
Q96DH6	0.647243	11.0287	M-D
Q9Y2T3	0.859586	4.00612	M-D
Q96QD8	0.617901	2.38104	M-D
Q9NVI1	0.627735	3.1306	M-D
Q9BVI4	0.665914	4.54061	M-D
O43688	0.806033	3.49932	M-D
P33552	0.817293	4.75696	M-D
Q8N4A0	0.974607	8.45593	M-D
Q15050	0.615304	7.00174	M-D
P30085	0.628221	8.24489	M-D
Q8TD30	0.59306	5.19518	M-D
O60832	0.602767	9.84466	M-D
P54760	0.617613	7.43533	M-D
P17213	0.672384	3.01913	M-D
P02792	0.681872	2.60119	M-D
P59190	0.713888	7.59688	M-D
P54753	0.891339	5.86646	M-D
Q9UBX3	0.654854	6.97881	M-D
Q14566	0.617935	5.32057	M-D
Q7Z624	0.804936	5.22915	M-D
P19224	1.20969	5.79317	M-D
P06493	0.745406	4.22768	M-D
Q7KZN9	0.638037	3.5897	M-D
P01033	0.742132	4.47625	M-D
Q9Y446	0.676324	8.74715	M-D
Q9BQE3	0.610018	10.6925	M-D
Q15645	0.586288	3.69412	M-D
Q9C040	0.696692	9.34679	M-D
Q00796	0.898351	10.5391	M-D
Q13835	0.618683	2.21526	M-D
P25815	1.87113	9.96658	M-D
Q9BYZ8	0.946487	4.74473	M-D
Q6BDI9	0.638817	3.49518	M-D
Q8IV36	0.671311	4.96257	M-D
O43760	0.668143	5.27819	M-D
Q96PZ2	0.617841	10.4895	M-D
Q9Y3C1	0.655882	10.3778	M-D
P20248	0.856968	3.92121	M-D
Q8WUJ3	1.42383	7.43771	M-D
Q9BRP1	0.595139	3.13591	M-D
P78556	1.12689	6.1831	M-D
Q8IZW8	0.927132	7.10791	M-D
O75817	0.592545	10.7258	M-D
Q9H788	0.71712	11.0287	M-D
O75610	0.664316	2.56401	M-D
Q8N1Q1	0.724914	4.90658	M-D
Q8WY91	0.716433	6.63639	M-D
O75600	0.716737	2.49765	M-D
Q5VYY1	0.980395	8.59346	M-D
P30536	0.633068	5.60906	M-D
Q06945	1.35632	8.17522	M-D
Q14244	0.691095	8.6968	M-D
P78316	0.66436	6.47756	M-D
Q9Y3T9	0.654225	6.9431	M-D
Q69YU5	0.692937	5.75945	M-D
P32322	1.0163	6.24949	M-D
O00463	0.716662	9.16941	M-D
Q96KR6	0.596863	5.79317	M-D
P32321	0.629466	6.95861	M-D
P21964	0.632469	9.11407	M-D
Q7L266	0.694975	6.85078	M-D
Q9NZM5	0.655524	6.86012	M-D
P80511	0.893312	3.02956	M-D
Q13541	0.715557	3.73564	M-D
Q9BW92	0.62501	8.83268	M-D
Q96ER3	0.663731	5.04818	M-D
P28332	0.629329	5.39147	M-D
Q6ZUS6	0.600165	5.61618	M-D
Q15181	0.805889	13.2857	M-D
Q6RW13	0.687082	4.01278	M-D
Q9H0A0	0.603711	8.15802	M-D
Q96FF7	0.976417	9.88941	M-D
Q5SXH7	0.661004	4.46852	M-D
O76021	0.595576	5.88606	M-D
Q9H825	0.645644	3.41839	M-D
Q9NR30	0.702148	8.1209	M-D
O15446	0.616427	7.2636	M-D
Q9UHR6	0.666693	4.53313	M-D
Q8N183	0.631348	9.65758	M-D
Q6DKK2	0.626658	8.2233	M-D
Q92685	0.67181	3.8565	M-D
Q9BYC5	0.844791	8.88941	M-D
Q6P5R6	0.649866	2.314	M-D
P09758	1.53901	3.9239	M-D
Q9NPJ3	0.762059	7.74715	M-D
O95716	0.677733	6.6517	M-D
Q8NFX7	0.672824	6.98297	M-D
Q9HC07	0.602974	3.77331	M-D
P08246	0.717117	3.22213	M-D
P06731	0.738598	5.00261	M-D
P29120	1.39395	4.48945	M-D
Q8NCL4	1.1727	12.6904	M-D
Q15269	0.600352	8.4168	M-D
O75691	0.637685	6.11295	M-D
P12429	1.20324	12.6556	M-D
Q8IYQ7	0.632767	8.5157	M-D
Q15758	0.59846	3.26782	M-D
P15529	0.610393	6.33068	M-D
Q9H7S9	1.15349	11.7055	M-D
Q6PCE3	0.701504	8.8962	M-D
Q8IYJ3	0.653509	8.81531	M-D
Q8WUF5	0.655015	8.86012	M-D
Q9Y221	0.660008	9.1107	M-D
Q8WTT2	0.665757	8.03716	M-D
Q96C36	0.608219	5.70774	M-D
Q9UM00	0.612303	3.91576	M-D
P30837	0.617968	4.91364	M-D
Q8N3Y7	0.867601	3.49681	M-D
Q96NY8	1.12295	11.1759	M-D
Q9NWS8	0.627577	9.06399	M-D
Q6NXR4	0.638024	6.12205	M-D
Q14978	0.657009	5.40012	M-D
Q9NRD5	0.587736	3.47959	M-D
Q9UI36	0.620632	2.49525	M-D
Q11206	0.883035	5.41005	M-D
O00175	1.26259	7.43063	M-D
Q6UXG2	0.852921	7.51999	M-D
Q6SJ93	0.601305	5.32331	M-D
Q9P0V3	0.656537	8.18509	M-D
Q969Z0	0.74295	8.50446	M-D
P06702	0.843526	2.20313	M-D
Q9BRJ6	0.599909	8.00922	M-D
Q8TDN6	0.66238	9.65365	M-D
Q92979	0.637481	8.16115	M-D
P05783	0.607519	6.51713	M-D
P05109	0.839492	2.28691	M-D
P49914	0.617487	6.45469	M-D
Q99929	1.71964	8.03012	M-D
O76041	1.52102	12.6556	M-D
Q9BVP2	0.715568	9.86646	M-D
P08581	0.79687	8.47366	M-D
P02788	1.03918	2.70229	M-D
Q53RY4	0.630285	3.77044	M-D
P17029	0.673407	8.59517	M-D
P48436	0.969998	9.27003	M-D
Q9H4L5	0.59862	8.60206	M-D
Q96DA0	0.619101	3.3392	M-D
P20823	0.596819	6.07469	M-D
O15554	1.01985	5.11805	M-D
Q56VL3	0.937452	11.2581	M-D
Q5JTH9	0.645973	7.54975	M-D
P23229	0.692072	12.2083	M-D
Q96HR9	0.637126	3.9062	M-D
O94886	0.639538	5.95078	M-D
Q15583	0.895975	3.25639	M-D
P33527	0.625883	5.85699	M-D
P80188	1.43869	6.18376	M-D
P05164	0.776957	2.24828	M-D
O14975	0.615012	4.25414	M-D
Q9NP50	0.624229	6.75696	M-D
Q8IZR5	0.644722	2.5486	M-D
P55011	1.46632	10.2076	M-D
P18283	1.03357	12.6925	M-D
P36952	1.95745	7.23062	M-D
Q99643	0.683158	2.58522	M-D
P02144	1.13501	6.05159	M-D
P49913	0.919112	2.79508	M-D
Q9BYG3	0.621678	7.74715	M-D
P01859	-0.707916	9.41908	M-D
P79483	-1.22117	3.27442	M-D
P02795	-1.64476	4.38934	M-D
P02679	-0.756137	7.75449	M-D
P02746	-0.764844	11.2644	M-D
P04733	-1.4939	4.48812	M-D
P04921	-0.626803	4.08884	M-D
P04732	-1.39103	3.34198	M-D
P29966	-0.619138	7.86328	M-D
P02654	-0.939714	7.22185	M-D
P01700	-0.726211	7.43063	M-D
Q14520	-0.660445	6.98297	M-D
P02787	-1.10974	11.7471	M-D
P02652	-1.35364	8.39794	M-D
P27169	-1.14117	9.12263	M-D
P02765	-1.4285	11.3325	M-D
P35542	-1.2164	8.28316	M-D
P01275	-2.33119	7.6073	M-D
P0DOX8	-0.927438	9.25181	M-D
P80294	-1.73342	3.62885	M-D
Q03591	-0.911177	10.295	M-D
A0A0B4J1X8	-1.26347	8.55129	M-D
P00738	-1.19807	8.93554	M-D
O14745	-0.833482	3.74288	M-D
A0A0C4DH31	-0.807041	7.41794	M-D
P28161	-1.09814	16.4935	M-D
P02647	-1.38766	10.0334	M-D
P02747	-0.729958	11.6162	M-D
P01024	-1.08503	8.09909	M-D
P23141	-1.68487	13.0022	M-D
A0A0B4J1X5	-0.748511	8.91009	M-D
P08603	-1.23886	12.9547	M-D
P00742	-1.06968	11.5114	M-D
P03952	-0.96898	11.1367	M-D
Q13201	-0.74027	5.36151	M-D
P15428	-1.26135	7.30016	M-D
Q13885	-0.725609	8.57025	M-D
P04003	-0.765129	7.25337	M-D
P25713	-1.56714	7.6925	M-D
P01860	-1.13169	10.5969	M-D
P04440	-0.636423	6.50446	M-D
P20851	-0.676381	7.03433	M-D
P07451	-0.844088	7.30016	M-D
P00734	-1.17551	10.9626	M-D
P07357	-1.21146	11.7328	M-D
P13640	-1.85419	2.44073	M-D
P10643	-1.26472	14.3206	M-D
A8TX70	-0.932622	2.56076	M-D
Q96HF1	-2.46004	11.5346	M-D
P01768	-0.92308	9.00261	M-D
Q9Y2C3	-1.13426	3.08336	M-D
P00488	-1.65844	14.064	M-D
O94811	-1.20425	8.66959	M-D
Q9HCJ6	-0.807254	9.62342	M-D
O75882	-0.60019	8.45346	M-D
P07225	-0.643579	7.46092	M-D
P05154	-0.970817	8.28819	M-D
Q6UWM9	-0.720997	2.28723	M-D
P10082	-2.28051	6.0655	M-D
P04114	-0.729529	6.51428	M-D
P04196	-0.96131	8.38722	M-D
P07358	-1.57497	12.857	M-D
Q8N6Q3	-1.25668	5.17457	M-D
P49418	-0.679039	5.25806	M-D
P01282	-3.49942	10.7471	M-D
O60844	-2.01034	4.39362	M-D
P02656	-0.708258	5.15428	M-D
Q14432	-1.25497	12.2175	M-D
P02768	-1.45449	12.2757	M-D
Q15063	-1.34204	8.5784	M-D
P0DP04	-0.878119	7.06399	M-D
Q6ZMJ2	-1.09308	9.2652	M-D
P22897	-1.37092	15.1445	M-D
P15090	-1.3787	4.85699	M-D
P02745	-0.858145	12.7905	M-D
A0A087WW87	-0.947177	8.27984	M-D
P27487	-1.11522	10.1451	M-D
P10645	-3.44529	14.8013	M-D
P05160	-0.926116	9.80134	M-D
P01023	-1.03453	10.1451	M-D
Q9NUV9	-0.599338	4.97062	M-D
P0DOX5	-1.33365	9.21112	M-D
P00736	-0.983094	11.2967	M-D
P04211	-0.660663	2.86844	M-D
P05408	-1.25738	5.36653	M-D
P01008	-0.76803	11.644	M-D
A0A075B6R9	-0.786266	7.02045	M-D
Q9Y6C2	-0.694946	5.8041	M-D
P25942	-0.648489	3.48134	M-D
A0M8Q6	-0.767556	5.54363	M-D
Q06033	-0.999467	10.327	M-D
O43175	-0.834637	4.1831	M-D
P00747	-1.1539	10.4437	M-D
P03951	-0.909951	10.6676	M-D
Q09666	-0.59066	7.71897	M-D
Q53GL0	-0.613676	5.38405	M-D
P29622	-0.970503	10.9245	M-D
O14495	-0.850314	5.14569	M-D
A0A0A0MS15	-0.798028	7.10735	M-D
P05452	-1.79604	18.2765	M-D
Q05469	-0.699927	5.59176	M-D
Q6UXB8	-1.87685	12.4413	M-D
P84157	-1.06882	7.99568	M-D
Q5SRE7	-0.58646	8.80688	M-D
P01834	-1.18007	11.3936	M-D
P24298	-0.807126	3.89125	M-D
P28289	-0.797623	8.42713	M-D
Q8IVB4	-1.11301	10.7721	M-D
P16671	-1.4536	14.0128	M-D
Q9BUP0	-0.605009	4.4908	M-D
Q8IVN8	-1.3087	8.95468	M-D
P61278	-2.44073	7.61261	M-D
P13591	-1.96541	14.279	M-D
P08294	-0.715508	3.77201	M-D
P00739	-1.06983	6.16115	M-D
P08519	-0.615715	4.73518	M-D
Q9NR16	-0.814449	7.73049	M-D
P27338	-1.08292	6.44733	M-D
Q14624	-1.07449	8.16877	M-D
A0A0B4J1Y8	-1.18993	6.40894	M-D
P01593	-1.33296	10.3565	M-D
A0A0G2JS06	-0.826591	2.78052	M-D
Q8WWA0	-1.31112	2.43959	M-D
Q02952	-1.46876	12.9547	M-D
P02766	-1.24216	9.48017	M-D
Q13790	-1.24235	6.82391	M-D
Q08431	-0.663514	6	M-D
P43652	-1.37698	11.0287	M-D
P05362	-0.706428	7.47237	M-D
P13671	-1.03097	11.5361	M-D
P01766	-1.09825	8.50169	M-D
P20366	-1.91169	7.00612	M-D
P10909	-1.24206	11.3468	M-D
Q14353	-1.04066	7.46218	M-D
Q9UHG2	-1.9942	10.3363	M-D
Q9HBB8	-0.619699	2.46834	M-D
P01031	-0.841875	7.47108	M-D
P07998	-1.67933	10.567	M-D
Q02985	-0.899415	9.66756	M-D
Q9BXR6	-1.37423	12.4413	M-D
Q96PD5	-1.05944	8.51856	M-D
P06681	-0.669912	4.82102	M-D
O00748	-0.809182	4.89963	M-D
Q9Y279	-1.00322	9.64589	M-D
P19823	-1.13723	11.7905	M-D
P49747	-0.651175	2.24766	M-D
A0A0B4J1V0	-0.806443	7.10735	M-D
P27918	-0.886288	11.0477	M-D
P57087	-0.902542	8.96257	M-D
Q9Y6F6	-0.769012	7.32422	M-D
P49788	-1.01814	8.12726	M-D
Q8WWU7	-1.69097	3.05655	M-D
Q6JBY9	-0.669903	7.31069	M-D
Q12860	-0.93183	6.92082	M-D
Q9NT22	-0.976228	5.6968	M-D
P07360	-1.06667	10.091	M-D
A0A075B6H9	-0.924782	8.30803	M-D
P01743	-1.01649	5.00261	M-D
Q14644	-0.674582	9.38091	M-D
Q9BXN1	-2.75026	11.7959	M-D
Q14508	-1.25338	2.18959	M-D
Q9NPH2	-1.0362	13.3161	M-D
Q99576	-0.822378	6.6925	M-D
Q9HCB6	-1.26706	10.618	M-D
Q8N5C1	-0.891222	5.64207	M-D
Q7Z3B1	-1.14154	9.65758	M-D
Q9BY67	-1.74784	7.83565	M-D
P00740	-0.637046	8.24872	M-D
O14791	-0.742646	5.06148	M-D
P09871	-0.978839	10.9245	M-D
P01706	-0.930922	9.43297	M-D
P28300	-1.02805	6.98297	M-D
O43556	-0.753239	3.05197	M-D
P46952	-0.874779	13.1891	M-D
P05156	-1.26655	9.79588	M-D
P21810	-1.81506	12.2125	M-D
Q9Y5Y7	-2.01724	16.5719	M-D
P05155	-1.02661	9.5391	M-D
P02763	-1.32784	9.86012	M-D
P00751	-1.27873	9.96658	M-D
Q04721	-0.775726	10.2097	M-D
Q7Z304	-0.817737	4.02826	M-D
P04217	-1.20341	9.52871	M-D
Q7L5L3	-0.734864	3.74679	M-D
Q9BX66	-1.13178	8.14813	M-D
P59768	-0.974507	9.05257	M-D
Q14194	-0.985628	11.8125	M-D
P02748	-1.10499	9.78781	M-D
P01042	-1.31886	10.752	M-D
P01780	-0.913447	8.18243	M-D
P20337	-0.89867	6.67572	M-D
Q05707	-2.50308	12.7747	M-D
P00450	-1.42388	10.0334	M-D
P33151	-0.639099	10.7235	M-D
P0DOY2	-0.876297	7.36452	M-D
P08247	-1.48807	6.36051	M-D
P10636	-1.98715	14.7011	M-D
P0C0L4	-1.05189	9.95468	M-D
P06331	-1.06082	8.69465	M-D
Q63ZY3	-1.04652	11.0287	M-D
P01011	-1.04623	7.32148	M-D
P54289	-0.904585	9.70333	M-D
B1AK53	-0.919289	2.70692	M-D
P04004	-1.17959	9.90309	M-D
Q76M96	-0.845144	5.34104	M-D
Q05682	-1.0869	6.73993	M-D
P08697	-1.17975	9.84466	M-D
Q96JE9	-1.06039	5.83863	M-D
P18206	-0.610599	6.27084	M-D
O43745	-0.879889	8.6968	M-D
Q9BQI9	-1.34767	12.3788	M-D
P48061	-0.778842	6.95078	M-D
P23946	-2.17297	12.6556	M-D
A1L4H1	-1.39566	9.23508	M-D
Q8IVF2	-1.26172	11.4437	M-D
O95670	-1.41466	9.46218	M-D
O75094	-1.16998	9.41908	M-D
Q15847	-0.840612	4.97881	M-D
Q9P291	-0.604212	8.15428	M-D
P09104	-0.8443	13.248	M-D
P0C0L5	-0.825916	7.91364	M-D
P51575	-1.26996	9.00393	M-D
P28827	-0.752873	8.3536	M-D
P40879	-2.28463	9.23508	M-D
Q6UWR7	-1.15957	7.76195	M-D
P09471	-1.56952	11.9393	M-D
P02749	-1.3534	12.7905	M-D
A0A0C4DH24	-1.55214	7.13847	M-D
P02774	-1.48759	10.8125	M-D
Q9Y2J2	-1.33616	11.8794	M-D
P98095	-1.36031	8.37263	M-D
Q9HBH0	-0.663435	2.06836	M-D
O60245	-1.02688	8.55909	M-D
P02790	-1.62349	11.9626	M-D
O76038	-2.68366	16.0635	M-D
P06312	-0.928357	5.69465	M-D
Q16647	-1.31248	7.25414	M-D
P05546	-1.32341	9.80688	M-D
Q9HAV0	-1.03282	10.2299	M-D
P16035	-0.888097	7.90658	M-D
A0A075B6I0	-0.901854	8.27003	M-D
P09326	-0.641495	4.48545	M-D
P51608	-0.664346	7.35853	M-D
P38570	-4.87014	12.3947	M-D
Q13642	-1.35512	8.20551	M-D
P80748	-1.00176	5.67162	M-D
P34947	-0.685744	7.11862	M-D
P35080	-0.871063	4.00261	M-D
P11217	-0.829973	11.5214	M-D
Q15746	-1.2861	9.0804	M-D
P06727	-0.983001	7.12033	M-D
P05060	-2.05183	10.7595	M-D
Q9HBL0	-1.38702	9.41908	M-D
P01619	-1.19021	7.29158	M-D
P01817	-0.926157	8.03433	M-D
P60033	-0.944403	8.01011	M-D
P35443	-1.09569	4.01909	M-D
Q9UMS6	-1.12776	7.72816	M-D
O94875	-1.28283	9.66154	M-D
O95631	-1.3732	8.6073	M-D
P01344	-0.83166	7.54516	M-D
Q96AM1	-1.01992	7.75945	M-D
Q8TCZ2	-0.869598	9.16622	M-D
Q9Y625	-1.02125	7.22841	M-D
O76074	-0.607092	9.66154	M-D
P19652	-1.50454	10.3747	M-D
O43927	-1.80838	7.6216	M-D
Q96KN2	-0.693867	5.64782	M-D
P17677	-3.15867	15.1752	M-D
Q99969	-0.840834	11.9706	M-D
Q6NY19	-0.781535	9.18575	M-D
Q9NVD7	-0.586327	4.41454	M-D
Q9UI15	-0.944961	6.95078	M-D
P22676	-2.45707	16.4935	M-D
Q9UK55	-0.888919	6.91364	M-D
P39060	-0.880139	6.00966	M-D
P04275	-0.98854	12.0565	M-D
P22466	-2.02306	9.57349	M-D
P01009	-1.26689	10.1481	M-D
Q13361	-1.57319	15.9431	M-D
Q96MM6	-1.15239	12.2175	M-D
P01861	-1.40454	7.16941	M-D
P60201	-1.02898	6.62893	M-D
Q86YQ8	-0.828064	6.88941	M-D
Q14002	-1.54019	4.79588	M-D
Q8WWM9	-0.598893	6.9431	M-D
Q9NZP8	-0.91248	6.45593	M-D
P15088	-2.2174	11.8665	M-D
Q9UKU9	-0.758772	7.35164	M-D
O60240	-1.70624	4.60206	M-D
P53814	-0.831553	5.84771	M-D
P01876	-0.741334	5.74958	M-D
Q96D15	-0.679855	5.74232	M-D
Q96KM6	-0.614816	2.8473	M-D
P0DOX7	-0.936784	9.16622	M-D
P06276	-1.34369	14.9508	M-D
P17661	-1.62217	7.84771	M-D
Q12882	-0.787111	8.02595	M-D
O00533	-1.15313	17.4647	M-D
Q9UBG0	-1.18126	14.0487	M-D
Q9HCU0	-1.1599	12.5421	M-D
Q96JY6	-0.785407	13.1238	M-D
Q6NZI2	-1.17907	9.39577	M-D
P13521	-2.00041	10.699	M-D
P29762	-1.79974	13.3325	M-D
P25940	-1.57945	8.54975	M-D
Q92633	-1.9764	13.6289	M-D
A0A075B6K4	-1.51102	5.23062	M-D
P22792	-1.01401	11.4895	M-D
P41222	-1.51434	4.54212	M-D
Q17RC7	-0.630062	5.30103	M-D
P48740	-0.720042	5.64207	M-D
Q16555	-0.676898	10.4584	M-D
P52943	-0.978708	7.50585	M-D
P56199	-0.866906	7.9914	M-D
Q06828	-1.27195	12.1273	M-D
P50993	-0.617795	5.86012	M-D
Q9BXX0	-0.803	9.91721	M-D
Q03135	-0.920038	6.9914	M-D
P21246	-2.339	10.6091	M-D
Q9UJY1	-1.21215	8.78781	M-D
Q969X2	-1.61902	6.16304	M-D
Q92765	-0.854947	8.9393	M-D
P01903	-0.615224	6.06248	M-D
P09038	-0.940584	8.8729	M-D
P05106	-0.619199	2.84538	M-D
P00748	-0.85554	8.58838	M-D
P06310	-1.22414	9.05257	M-D
P29536	-1.21636	8.7122	M-D
P04792	-0.76648	7.77469	M-D
P40189	-0.728564	7.45717	M-D
Q5GJ75	-1.05742	9.98297	M-D
O43586	-0.635809	6.18376	M-D
P09382	-0.803429	9.95468	M-D
P01906	-0.716655	6.29073	M-D
Q96F85	-0.991226	11.7905	M-D
Q14112	-0.978753	11.6216	M-D
Q7Z4I7	-1.34319	10.6144	M-D
P61952	-1.11811	9.94692	M-D
P15169	-0.77363	4.77469	M-D
Q7Z5L7	-0.932415	7.1831	M-D
P05543	-1.39473	9.06905	M-D
P29373	-1.12686	8.1549	M-D
Q93052	-0.737924	5.72584	M-D
Q9BUF5	-0.663133	8.79048	M-D
P51911	-1.35696	6.17263	M-D
Q96Q06	-2.49653	5.5376	M-D
P20036	-0.599953	3.6644	M-D
O75112	-1.30525	10.0937	M-D
Q9NNX6	-0.806502	10.1785	M-D
Q9Y2D5	-0.744451	7.08566	M-D
P36980	-0.972279	10.4672	M-D
P11532	-1.05883	9.64589	M-D
P04350	-1.61801	12.0555	M-D
Q9UPZ6	-1.11178	7.08407	M-D
O15399	-0.612812	4.91721	M-D
Q10589	-0.654159	8.4389	M-D
O75339	-1.36614	6.64975	M-D
P98160	-1.12688	9.67572	M-D
A0A0B4J1U7	-0.938869	4.84164	M-D
O43866	-1.31749	11.1215	M-D
Q6UWP2	-0.798198	6.37986	M-D
P28906	-1.66891	14.0516	M-D
O00501	-1.30304	6.91364	M-D
P16109	-1.02093	4.15989	M-D
Q2UY09	-2.5175	14.224	M-D
Q9UI08	-0.644486	6.50724	M-D
Q9Y3E1	-1.13949	8.66959	M-D
P10915	-1.47378	11.0516	M-D
Q9GZM7	-0.729695	6.41908	M-D
Q9NR12	-1.18004	8.66354	M-D
Q9UGM5	-1.44076	10.8827	M-D
P04433	-1.09151	5.88606	M-D
O43294	-0.982802	9.24872	M-D
Q15661	-1.37427	8.15802	M-D
P14207	-1.10053	10.9431	M-D
P01591	-0.773001	5.89279	M-D
P01742	-1.12825	5.1945	M-D
Q16527	-0.90147	4.55284	M-D
O15061	-1.28163	9.93554	M-D
Q8NHV1	-0.606396	5.27572	M-D
P47989	-0.669555	2.87439	M-D
P61601	-0.648434	6.4908	M-D
P27930	-1.09467	7.30016	M-D
Q07507	-2.136	11.0287	M-D
Q96PU8	-0.676464	9.86328	M-D
P05090	-0.915354	8.53313	M-D
P49908	-1.23593	12.9281	M-D
P04150	-0.703715	9.12436	M-D
Q9UHF1	-1.30846	11.1993	M-D
P01714	-0.909166	6.50446	M-D
P61764	-0.806216	10.3925	M-D
Q9UKS6	-1.02923	11.4271	M-D
P02511	-1.78232	9.36754	M-D
Q8N126	-3.14293	16.5498	M-D
O60565	-1.86167	4.66756	M-D
P02750	-1.0495	8.63451	M-D
P48681	-0.783705	10.6676	M-D
P05997	-2.07075	12.699	M-D
P22352	-1.19936	13.9355	M-D
Q96A00	-1.12219	5.69465	M-D
Q9H4G4	-1.02007	13.3354	M-D
P03950	-0.628773	8.85699	M-D
O95980	-0.981403	10.5834	M-D
Q14515	-0.741731	8.27246	M-D
P32004	-2.41364	17.6326	M-D
P84243	-0.617653	6.47237	M-D
P80108	-0.679354	8.42946	M-D
P06870	-1.0044	5.95861	M-D
P13688	-0.902103	4.74473	M-D
P26447	-0.764805	7.54061	M-D
P19827	-1.51285	13.4271	M-D
P35858	-0.690966	5.27901	M-D
P17936	-1.37461	12.6198	M-D
P23508	-0.646966	4.3851	M-D
Q13683	-1.68391	8.2668	M-D
P01709	-0.764673	4.48945	M-D
O14558	-2.41131	15.3556	M-D
P55268	-1.717	11.1267	M-D
Q92686	-0.625194	3.00296	M-D
A0A0C4DH34	-0.923752	8.10403	M-D
P01019	-1.45083	6.03152	M-D
Q96IY4	-0.776316	6.32239	M-D
Q99719	-0.851936	11.2218	M-D
O00339	-1.49732	10.9245	M-D
P15259	-2.33338	12.9469	M-D
P35558	-1.14038	7.56703	M-D
P00746	-1.60454	15.9706	M-D
Q15113	-1.29635	11.5575	M-D
P55083	-1.75377	7.13136	M-D
P20742	-1.24997	6.44009	M-D
P14151	-1.29061	10.6757	M-D
A0A0C4DH38	-0.973019	9.6216	M-D
Q9NZN4	-1.1777	11.7905	M-D
Q8IVB5	-0.613815	4.3851	M-D
O14786	-0.918885	8.63639	M-D
A0A075B6R2	-1.03869	3.70564	M-D
Q93097	-1.29206	11.2388	M-D
Q96CG8	-0.620048	3.54438	M-D
Q14643	-0.689443	8.50446	M-D
O95816	-0.70196	6.13312	M-D
Q9Y4J8	-1.0797	7.29671	M-D
Q02747	-2.54504	9.94692	M-D
P02452	-2.80836	10.4248	M-D
P02462	-0.966534	8.30715	M-D
P21980	-1.20216	10.7595	M-D
P17600	-1.66523	7.26841	M-D
P07585	-3.02037	13.7825	M-D
Q6UWY5	-2.21833	11.9393	M-D
Q14195	-0.891847	8.45593	M-D
P20591	-0.840921	2.76114	M-D
Q14315	-1.5255	7.43771	M-D
P08648	-0.806816	7.54975	M-D
Q6YHK3	-0.637611	7.15428	M-D
O14531	-0.849975	8.53462	M-D
O60861	-1.13049	14.0128	M-D
Q16643	-0.70746	8.3363	M-D
P41219	-2.68325	16.6819	M-D
P00325	-1.91633	12.4522	M-D
O43236	-0.69254	9.32057	M-D
P16284	-0.640304	7.73755	M-D
P04156	-0.81789	4.20901	M-D
Q9UQ03	-1.1951	12.2175	M-D
Q9Y6R1	-0.916992	7.66959	M-D
Q6EMK4	-0.622929	5.42829	M-D
P04271	-2.06186	11.4908	M-D
P08123	-2.39213	10.0186	M-D
P24592	-1.11055	9.53018	M-D
P05162	-1.24494	4.7986	M-D
P35749	-1.50947	9.68613	M-D
Q16566	-0.695928	7.4318	M-D
P21333	-1.19524	8.97062	M-D
P36269	-0.648193	6.37572	M-D
Q5U651	-0.62469	8.63451	M-D
P40424	-0.785085	7.38934	M-D
Q0ZGT2	-0.864475	5.7167	M-D
Q01995	-1.11458	6.33536	M-D
O15247	-0.871552	11.8794	M-D
O14498	-0.791081	7.11464	M-D
Q86VY4	-0.700782	6.01637	M-D
Q63HR2	-0.836084	9.60033	M-D
Q16352	-1.55623	11.5186	M-D
Q05639	-1.82189	4.37161	M-D
P31323	-0.953216	10.6882	M-D
Q8NDA2	-0.795495	9.95468	M-D
P32856	-0.842282	9.37572	M-D
P51884	-2.77532	14.1851	M-D
Q96AC1	-0.945924	7.56384	M-D
Q9Y281	-1.25724	12.4522	M-D
O60237	-0.882411	4.75945	M-D
Q15124	-1.34008	8.97062	M-D
P50479	-0.729505	4.5867	M-D
Q9NZR1	-1.91259	16.5638	M-D
Q7Z7G0	-2.35494	11.0788	M-D
Q9UBP9	-0.732114	10.1343	M-D
Q16853	-1.46427	10.3851	M-D
P56159	-0.934833	8.42829	M-D
Q6VUC0	-1.01807	2.6506	M-D
Q969G5	-0.934342	8.95468	M-D
Q06278	-0.736914	4.4023	M-D
Q9Y6Q1	-1.49016	2.47525	M-D
P21291	-0.849691	6.7167	M-D
Q2M385	-0.644633	4.2652	M-D
P25189	-2.42117	12.7905	M-D
Q9UL12	-0.749428	10.0768	M-D
O60437	-0.621105	5.75449	M-D
Q13418	-0.690631	8.10846	M-D
P21695	-0.956835	4.28316	M-D
P24844	-1.47381	9.37263	M-D
P08572	-1.14933	9.68403	M-D
Q5JTB6	-1.26747	9.41454	M-D
P12821	-0.594206	5.73049	M-D
P25311	-1.41052	11.3516	M-D
Q13422	-0.938286	7.6968	M-D
Q14714	-0.993495	4.9431	M-D
P10721	-0.656857	3.15862	M-D
P43121	-0.981456	9.60906	M-D
Q10588	-0.806073	7.10735	M-D
P19320	-0.929164	9.21325	M-D
P50895	-1.12472	8.86328	M-D
P35555	-1.47041	13.762	M-D
Q86UX2	-1.26692	11.7595	M-D
P07951	-1.2381	7.54516	M-D
P23142	-0.915618	8.02826	M-D
P46821	-1.51309	13.4672	M-D
P00918	-1.26488	8.63078	M-D
O75781	-1.71055	14.9508	M-D
Q16585	-0.816918	4.84771	M-D
O60262	-1.05835	8.13253	M-D
P51888	-3.12763	14.3206	M-D
P18428	-0.831682	9.53018	M-D
Q9H497	-0.612226	2.88518	M-D
Q6ZNL6	-0.625756	5.2321	M-D
Q14005	-0.63993	4.56384	M-D
Q96S97	-0.592592	6.41454	M-D
O43854	-0.762893	7.03292	M-D
Q13332	-1.11088	7.3019	M-D
Q16363	-1.05277	11.1361	M-D
Q96P44	-1.85964	13.9626	M-D
P20023	-1.31939	5.19044	M-D
Q9BT23	-0.754685	3.76092	M-D
Q9UBY9	-0.907384	3.74312	M-D
Q9UGT4	-1.24549	8.24872	M-D
P01704	-1.2074	4.7122	M-D
Q96DC8	-0.642011	7.6925	M-D
P49746	-0.835417	8.41229	M-D
Q99536	-0.745978	10.821	M-D
Q9BVA1	-2.25965	11.9626	M-D
Q8N0X7	-0.717029	10.4609	M-D
Q6UVK1	-0.892818	10.4685	M-D
P09493	-1.03232	7.66756	M-D
A0A0C4DH25	-1.13692	10.6716	M-D
P05771	-0.78892	6.47886	M-D
Q9UKT9	-0.787454	5.02228	M-D
P01717	-1.22686	6.6517	M-D
P35052	-0.756342	7.47108	M-D
P08138	-1.57003	9.36051	M-D
A0A087WSY4	-0.716085	4.06148	M-D
A0A0C4DH43	-0.84553	3.3205	M-D
P14543	-0.939141	9.58838	M-D
O15204	-0.931485	7.37572	M-D
Q6ZMM2	-0.866702	4.0804	M-D
P10646	-0.6055	7.66354	M-D
O43895	-0.901453	5.12436	M-D
O75881	-0.617286	2.87571	M-D
Q6PCB0	-0.875931	10.6091	M-D
O95278	-0.769394	6.4698	M-D
Q9BR39	-1.30093	8.75449	M-D
Q9NY15	-0.91603	11.3307	M-D
Q9H8L6	-0.679398	7.17849	M-D
P04066	-0.672512	2.41008	M-D
Q5KU26	-1.47691	13.5287	M-D
P78559	-0.950679	13.0297	M-D
Q8IXL7	-1.32193	10.9469	M-D
P02753	-1.29828	10.3516	M-D
Q6ZU52	-1.47613	9.05012	M-D
Q12765	-0.891022	11.1599	M-D
Q53GG5	-0.764793	4.29671	M-D
O15075	-1.26197	11.8794	M-D
Q9NRN5	-1.87014	9.56225	M-D
P22748	-1.85125	10.8601	M-D
P08185	-1.34662	8.97469	M-D
P12544	-0.926427	8.66959	M-D
P50443	-0.878083	4.19044	M-D
P23083	-0.857868	5.9393	M-D
Q02108	-1.02979	7.83863	M-D
P08493	-1.048	5.88941	M-D
P39059	-1.31553	11.0937	M-D
P09913	-0.824807	10.8097	M-D
P00750	-1.26137	13.5361	M-D
Q8N339	-1.71628	4.37572	M-D
P01871	-1.33138	7.13312	M-D
Q01118	-1.95375	11.3872	M-D
P10301	-0.603479	5.70333	M-D
Q6UY14	-1.61615	14.5768	M-D
Q9UQL6	-0.602432	3.1261	M-D
P08311	-0.955747	6.19314	M-D
Q9BW30	-0.96549	9.31515	M-D
Q9H159	-1.64876	10.1649	M-D
Q14956	-0.931383	3.96657	M-D
P20908	-1.03587	8.12784	M-D
P35241	-0.673156	11.0287	M-D
P35580	-0.830358	8.45967	M-D
Q9BX67	-0.861838	5.0348	M-D
P52848	-1.50106	3.66346	M-D
O60239	-0.608322	4.00966	M-D
O43301	-1.32257	15.7235	M-D
Q9BPW9	-0.866984	4.03198	M-D
Q9H115	-0.773218	10.6198	M-D
Q9BSF0	-0.67222	5.97881	M-D
Q01484	-1.85358	15.1752	M-D
P82980	-0.836421	5.36452	M-D
Q8IVN3	-1.0871	2.5442	M-D
Q3SY69	-0.71291	9.41908	M-D
O14879	-0.656839	8.42022	M-D
P02743	-1.67482	11.4425	M-D
A0A0A0MT89	-0.958854	6	M-D
P08133	-0.612672	7.59688	M-D
P12109	-1.52442	12.9281	M-D
Q8NFZ8	-0.943963	12.5719	M-D
P24043	-1.08475	10.762	M-D
A0A0C4DH35	-0.952775	6.67572	M-D
O95810	-1.42078	12.8827	M-D
P02649	-1.13358	7.89279	M-D
P36955	-1.49249	13.1904	M-D
Q9BZQ8	-1.43724	14.5436	M-D
P08174	-1.38216	13.9393	M-D
O75023	-1.00296	13.451	M-D
P05413	-1.45369	2.6468	M-D
Q687X5	-1.42612	8.74958	M-D
Q8WYJ6	-0.649981	4.27491	M-D
P13611	-0.813143	6.56703	M-D
Q6DKJ4	-0.665122	2.02889	M-D
P58166	-0.904614	4.28735	M-D
Q13424	-0.823067	8.47886	M-D
O94911	-2.23755	12.6345	M-D
Q03167	-1.05487	9.76195	M-D
O76070	-2.53796	17.6326	M-D
Q13477	-0.742424	7.17263	M-D
P40123	-1.3052	9.34008	M-D
P02461	-2.05155	11.3969	M-D
Q53TN4	-0.960387	6.01592	M-D
Q9UJA3	-1.49299	5.9431	M-D
Q92954	-0.653004	6.83863	M-D
Q86VB7	-0.73783	9.70115	M-D
P02760	-1.72738	13.762	M-D
P09914	-0.772609	11.2581	M-D
Q14CN2	-1.22635	6.40561	M-D
A6QL64	-0.77151	5.34294	M-D
P27987	-0.673287	5.00349	M-D
P22105	-1.70001	8.57187	M-D
P04278	-0.932988	6.03763	M-D
Q9BZZ2	-1.09245	11.52	M-D
O15230	-1.0485	8.5986	M-D
Q02153	-0.643766	7.64589	M-D
Q8N3J6	-2.79407	11.3936	M-D
Q5TD97	-0.895153	6.65365	M-D
Q16832	-0.994075	10.6737	M-D
P58215	-1.06142	3.46715	M-D
P09936	-2.43536	19.202	M-D
O15394	-1.25113	7.50169	M-D
P0DOX2	-1.1062	7.03012	M-D
P11836	-2.11125	5.35067	M-D
Q8N474	-2.05317	10.0969	M-D
A2NJV5	-1.72076	8.50169	M-D
P08670	-0.794184	8.52433	M-D
O00423	-1.01701	11.3872	M-D
Q8ND71	-0.672831	8.35754	M-D
P45381	-1.24246	12.0615	M-D
P01877	-1.18484	4.15181	M-D
P78539	-2.23062	9.46092	M-D
P55001	-0.785044	7.41794	M-D
A1A4S6	-0.70453	8.7122	M-D
P11047	-1.07776	10.4342	M-D
Q07092	-1.24387	10.3002	M-D
P08253	-0.625858	6.34294	M-D
O00592	-0.596805	7.04001	M-D
A0A0B4J1V2	-1.03633	6.14509	M-D
Q92629	-0.764616	4.63827	M-D
Q96CX2	-0.970181	11.0521	M-D
P12110	-1.53759	11.8827	M-D
P12111	-1.36198	12.6799	M-D
P21589	-0.872949	8.39686	M-D
Q9H0B8	-0.828056	3.60556	M-D
P20774	-3.72434	14.0867	M-D

## Sheet: Supplementary Table S1C
ID	AltID	HMDB	KEGG	Log2FC	Pval	Contr
LPE(20:4)	LysoPE(0:0/20:4(5Z,8Z,11Z,14Z))	HMDB0011487		0.182773	0	M-B
PC(16:0/18:1)	PC(16:0/18:1(9Z))	HMDB0007972	C00157	0.285225	0	M-B
PC(16:0/22:6)	PC(16:0/22:6(4Z,7Z,10Z,13Z,16Z,19Z))	HMDB0007991	C00157	0.43366	0	M-B
PE(O-16:0/18:1)	PE(P-16:0e/18:1(9Z))	HMDB0011157		0.225953	0	M-B
TAG58:6-FA18:0				3.46471	0.00098098	B-D
FFA(22:4)	Adrenic acid	HMDB02226		0.432815	1.52e-14	M-B
HCER(20:0)	Glucosylceramide (d18:1/20:0)	HMDB0004973	C01190	-1.02682	2.9926e-05	M-D
SM(24:1)	SM(d18:1/24:1(15Z))	HMDB0012107	C00550	-1.14373	3.5463e-05	M-D
PC(18:0/20:4)	PC(18:0/20:4(5Z,8Z,11Z,14Z))	HMDB0008048	C00157	-1.11209	6.0716e-05	M-D
SM(20:1)				-0.744222	6.2264e-05	M-D
HCER(18:0)	Glucosylceramide (d18:1/18:0)	HMDB0004972	C01190	-0.892596	7.1114e-05	M-D
SM(24:0)	SM(d18:1/24:0)	HMDB0011697		-0.641815	9.3001e-05	M-D
TAG45:0-FA15:0				-5.23292	0.00014521	M-D
CER(20:0)	Ceramide (d18:1/20:0)	HMDB0004951	C00195	-1.11766	0.00015116	M-D
DAG(14:0/18:2)	DG(14:0/18:2(9Z,12Z)/0:0)	HMDB0007016		-1.78231	0.00017567	M-D
PE(O-18:0/20:4)				-0.979899	0.00018452	M-D
TAG45:0-FA14:0				-5.2092	0.00018976	M-D
TAG49:0-FA18:0				-4.80933	0.0002195	M-D
LPE(18:1)	LysoPE(0:0/18:1(9Z))	HMDB0011476		0.62591	0.00025204	M-D
TAG52:0-FA20:0				-4.73597	0.00025791	M-D
PC(16:0/20:4)	PC(16:0/20:4(5Z,8Z,11Z,14Z))	HMDB0007982	C00157	-0.811946	0.00026245	M-D
DAG(18:0/18:1)	DG(18:0/18:1(9Z)/0:0)	HMDB0007160	C00165	-1.0078	0.00032414	M-D
TAG58:7-FA16:0				-3.45843	0.00033537	M-D
TAG49:1-FA17:0				-5.90075	0.00034501	M-D
DAG(16:1/18:1)	DG(16:1(9Z)/18:1(9Z)/0:0)	HMDB0007131	C00165	-2.65109	0.00036754	M-D
TAG48:0-FA16:0				-5.47707	0.00038641	M-D
DAG(18:2/20:4)	DG(18:2(9Z,12Z)/20:4(5Z,8Z,11Z,14Z)/0:0)	HMDB0007257	C00165	-1.13794	0.00038963	M-D
TAG58:8-FA20:3				-3.56943	0.00039621	M-D
TAG56:5-FA20:1	TG(18:2(9Z,12Z)/18:2(9Z,12Z)/20:1(11Z))	HMDB0005473	C00422	-5.17222	0.00041263	M-D
TAG56:3-FA16:0				-4.9341	0.00041836	M-D
TAG47:0-FA16:0				-5.03849	0.0004255	M-D
TAG56:6-FA16:0				-3.30924	0.00043192	M-D
TAG56:9-FA20:5				-4.21639	0.00046325	M-D
PC(18:1/20:4)	PC(18:1(9Z)/20:4(5Z,8Z,11Z,14Z))	HMDB0008114	C00157	-0.778947	0.0004784	M-D
PE(P-18:1/20:4)	PE(P-18:1(9Z)/20:4(5Z,8Z,11Z,14Z))	HMDB0011451		-0.835545	0.00048091	M-D
LPC(16:1)	LysoPC(16:1(9Z)/0:0)	HMDB0010383	C04230	1.04619	0.00048313	M-D
TAG56:8-FA20:5				-4.59385	0.00048394	M-D
TAG50:3-FA18:3				-5.75991	0.00049416	M-D
DAG(16:0/16:0)	DG(16:0/16:0/0:0)	HMDB07098		-1.12691	0.00052387	M-D
TAG55:4-FA18:1				-5.0371	0.00052756	M-D
CE(20:1)	CE(20:1(11Z))	HMDB0005193	C02530	1.16551	0.00053255	M-D
TAG58:6-FA16:0				3.26727	0.00084967	B-D
LPE(20:3)	LysoPE(0:0/20:3(8Z,11Z,14Z))	HMDB0011486		0.752869	0.00055425	M-D
TAG58:9-FA22:6				-4.87379	0.00056017	M-D
DAG(18:1/18:1)	DG(18:1(9Z)/18:1(9Z)/0:0)	HMDB0007218	C00165	-1.87013	0.00057286	M-D
TAG49:2-FA18:2				-5.31244	0.00057505	M-D
TAG47:0-FA14:0				-5.28163	0.00058587	M-D
TAG51:2-FA18:2				-5.07684	0.00059143	M-D
TAG49:2-FA15:0				-5.62516	0.0006439	M-D
TAG58:9-FA18:2				-4.19562	0.00065044	M-D
LPC(18:2)				0.739267	0.00065866	M-D
TAG46:0-FA16:0	TG(16:0/18:0/12:0)	HMDB0104463		-6.00946	0.00066055	M-D
TAG56:6-FA20:2				-4.91823	0.00066779	M-D
TAG46:0-FA14:0				-5.90089	0.00068634	M-D
TAG47:2-FA18:2				-5.32949	0.00069336	M-D
DAG(16:0/18:1)	DG(16:0/18:1(9Z)/0:0)	HMDB0007102	C13861	-1.46566	0.00069416	M-D
DAG(14:0/16:0)	DG(16:0/14:0/0:0)	HMDB0007095		-2.57602	0.0006987	M-D
TAG55:5-FA18:2				-4.75371	0.00071228	M-D
TAG44:0-FA18:0				-4.96751	0.00072751	M-D
TAG56:6-FA18:0				2.12715	0.0009906	B-D
TAG55:5-FA18:1				-4.28488	0.00073286	M-D
TAG49:0-FA17:0				-4.91743	0.00074136	M-D
TAG49:0-FA15:0				-5.11828	0.00074249	M-D
TAG51:4-FA15:0				-5.23241	0.00075716	M-D
CE(22:1)	CE(22:1(13Z))	HMDB0010372		1.08663	0.00076502	M-D
TAG45:0-FA16:0				-5.31094	0.00077714	M-D
TAG53:1-FA18:0				-4.96736	0.00078435	M-D
LPC(15:0)	PC(15:0)	HMDB0010381	C04230	1.03677	0.00078537	M-D
DAG(16:0/22:5)	DG(16:0/22:5(7Z,10Z,13Z,16Z,19Z)/0:0)	HMDB0007120		-0.899054	0.00079033	M-D
LPC(18:1)				0.524625	0.00079386	M-D
DAG(14:0/18:1)	DG(14:0/18:1(9Z)/0:0)	HMDB0007015		-2.48287	0.00079465	M-D
TAG53:4-FA17:0				-5.12063	0.00080115	M-D
TAG48:1-FA12:0				-5.71296	0.00080326	M-D
TAG51:2-FA16:1				-5.8704	0.00083581	M-D
DAG(16:0/18:3)	DG(16:0/18:3(9Z,12Z,15Z)/0:0)	HMDB0007105		-1.36467	0.00084078	M-D
FFA(20:0)	Arachidic acid	HMDB0002212	C06425	1.15641	0.0160813	B-D
TAG49:1-FA15:0				-5.67844	0.00085125	M-D
TAG47:1-FA14:0				-5.80806	0.0008518	M-D
TAG56:2-FA16:0				-4.30423	0.0008733	M-D
DAG(18:1/18:2)	DG(18:1(9Z)/18:2(9Z,12Z)/0:0)	HMDB0007219	C00165	-1.14797	0.00089821	M-D
TAG54:2-FA20:0				-5.057	0.00090217	M-D
DAG(16:1/18:2)	DG(16:1(9Z)/18:2(9Z,12Z)/0:0)	HMDB0007132	C00165	-1.90976	0.00091351	M-D
TAG52:5-FA20:5				-4.92816	0.00092304	M-D
TAG56:3-FA20:0				-4.51769	0.00092471	M-D
TAG52:3-FA20:2				-6.05514	0.00093409	M-D
TAG54:6-FA16:0				-3.73201	0.00094575	M-D
TAG56:6-FA22:6				-4.91371	0.00095268	M-D
TAG54:0-FA18:0				-2.74868	0.00097382	M-D
FFA(18:4)	6,9,12,15-octadecatetraenoic acid	HMDB06547	C16300	1.12331	0.00334596	B-D
TAG58:9-FA22:5				-4.6871	0.00098649	M-D
TAG58:8-FA22:5				-4.95762	0.00098728	M-D
FFA(18:0)	Stearic acid	HMDB0000827	C01530	0.865073	0.0136975	B-D
TAG58:8-FA22:6				-5.1449	0.00099781	M-D
PC(18:2/16:1)	PC(18:2(9Z,12Z)/16:1(9Z))	HMDB0008134	C00157	0.739383	0.00099977	M-D
TAG52:2-FA20:1				-6.18918	0.00100651	M-D
TAG56:6-FA18:0				-1.65863	0.00101192	M-D
TAG55:2-FA18:2				-4.28666	0.0010185	M-D
TAG54:6-FA22:6				-5.27834	0.00107198	M-D
TAG45:1-FA16:0				-5.89078	0.00109438	M-D
CE(20:0)	CE(20:0)	HMDB0006740	C02530	1.21849	0.00110667	M-D
TAG49:1-FA16:0				-5.67901	0.00110906	M-D
TAG51:2-FA17:0				-5.52196	0.00111599	M-D
DAG(16:0/16:1)	DG(16:0/16:1(9Z)/0:0)	HMDB0007099	C00165	-2.30677	0.00111659	M-D
TAG47:2-FA18:1				-5.3246	0.00113308	M-D
TAG53:2-FA18:2				-4.99618	0.00115568	M-D
TAG51:1-FA16:0				-5.47277	0.00116723	M-D
TAG51:1-FA18:0				-5.23046	0.00119822	M-D
TAG56:10-FA18:2				-4.96655	0.00121978	M-D
TAG51:1-FA15:0				-5.2314	0.00123449	M-D
TAG57:3-FA18:2				-3.51222	0.0012634	M-D
TAG36:0-FA12:0				-5.37179	0.00129688	M-D
TAG52:3-FA20:3				-5.12182	0.00129962	M-D
TAG58:10-FA18:2				-3.54089	0.00129971	M-D
TAG52:0-FA18:0				-4.81772	0.00131527	M-D
TAG58:10-FA22:6				-4.4015	0.00131766	M-D
TAG47:0-FA15:0				-4.91935	0.00133168	M-D
TAG56:2-FA20:0				-4.68559	0.00133448	M-D
TAG50:0-FA18:0				-5.12438	0.00133785	M-D
CE(20:0)	CE(20:0)	HMDB0006740	C02530	0.814303	0.0332104	B-D
TAG58:10-FA20:4				-3.24993	0.0013577	M-D
TAG48:0-FA18:0				-5.69585	0.00137494	M-D
TAG54:1-FA20:0				-5.25838	0.00140787	M-D
TAG47:2-FA16:1				-5.19145	0.00142654	M-D
TAG47:1-FA16:0				-5.82956	0.00142681	M-D
SM(18:1)	SM(d18:1/18:1(9Z))	HMDB0012101	C00550	-1.65263	0.00142973	M-D
TAG51:1-FA17:0				-5.52987	0.00147038	M-D
TAG50:4-FA18:1	TG(18:1(9Z)/14:1(9Z)/18:2(9Z,12Z))	HMDB0049846		-5.57139	0.00147739	M-D
TAG54:6-FA22:5				-5.80903	0.00150637	M-D
TAG58:7-FA22:5				-5.18376	0.00151066	M-D
TAG44:1-FA14:0				-6.14608	0.00151184	M-D
TAG49:1-FA18:1				-5.7531	0.00153531	M-D
TAG49:2-FA16:0				-5.54158	0.00154255	M-D
PC(16:0/14:0)	PC(16:0/14:0)	HMDB0007965	C00157	0.952691	0.00156511	M-D
TAG52:2-FA20:2				-5.44236	0.00157842	M-D
SM(24:0)	SM(d18:1/24:0)	HMDB0011697		-0.684542	0.0015837	M-B
FFA(15:0)	Pentadecanoic acid	HMDB0000826	C16537	0.599171	0.035138	B-D
TAG58:3-FA18:1				-3.93892	0.00163138	M-D
TAG52:1-FA20:1				-5.51356	0.00163629	M-D
TAG53:1-FA17:0				-5.126	0.00165104	M-D
TAG54:5-FA22:5				-5.22351	0.00166011	M-D
TAG58:8-FA20:4				-3.45929	0.00167916	M-D
TAG50:0-FA16:0				-5.42272	0.00172701	M-D
TAG56:5-FA18:0				-4.17451	0.00173334	M-D
TAG55:7-FA22:6				-4.85457	0.00173403	M-D
TAG56:1-FA18:1				-3.71391	0.00178031	M-D
TAG56:8-FA22:6				-5.41674	0.00179007	M-D
TAG51:2-FA15:0				-5.68105	0.00180533	M-D
TAG56:7-FA20:3				-4.4807	0.00183733	M-D
PC(16:0/16:1)	PC(16:0/16:1(9Z))	HMDB0007969	C00157	0.92136	0.00185699	M-D
TAG44:1-FA12:0				-6.19631	0.00188748	M-D
TAG52:1-FA20:0				-5.46603	0.0019035	M-D
TAG51:1-FA18:1				-5.51478	0.00192694	M-D
TAG53:4-FA20:4				-4.7168	0.00195156	M-D
TAG49:3-FA18:2				-5.63261	0.00199846	M-D
TAG44:0-FA14:0				-6.13418	0.00202826	M-D
TAG52:5-FA22:5				-5.67808	0.00204464	M-D
TAG56:7-FA22:5				-5.39033	0.00204529	M-D
TAG56:3-FA18:2				-4.6746	0.00210073	M-D
TAG46:1-FA14:0				-6.28659	0.00211623	M-D
TAG58:7-FA22:6				-4.75448	0.00212081	M-D
PC(18:0/18:0)	PC(18:0/18:0)	HMDB0008036	C00157	0.398733	0.0136014	B-D
TAG52:6-FA20:4				-5.40367	0.00216395	M-D
TAG54:3-FA20:3				-4.6582	0.00217443	M-D
TAG52:3-FA14:0				-5.66149	0.00217995	M-D
TAG48:0-FA14:0				-5.82103	0.00218214	M-D
TAG52:1-FA16:1				-5.51159	0.00218392	M-D
TAG49:1-FA14:0				-5.88775	0.00219595	M-D
TAG58:6-FA16:0				-3.93239	0.00221466	M-B
TAG56:6-FA20:5				-4.74302	0.00222261	M-D
TAG52:8-FA16:1				-5.66141	0.00222351	M-D
TAG52:0-FA16:0				-5.03769	0.00222692	M-D
TAG58:9-FA20:4				-3.54068	0.00229075	M-D
TAG50:2-FA18:0				-5.60734	0.00231127	M-D
TAG56:4-FA20:3				-4.64579	0.00231868	M-D
TAG54:2-FA20:2				-5.18691	0.00232998	M-D
TAG52:6-FA18:2				-5.16918	0.00235266	M-D
TAG47:1-FA15:0				-5.78266	0.00236524	M-D
TAG54:1-FA16:0				-4.93093	0.00238711	M-D
TAG55:3-FA18:1				-5.37739	0.00239923	M-D
TAG55:1-FA16:0				-4.65563	0.0024202	M-D
TAG47:1-FA18:1				-5.43913	0.00247038	M-D
TAG53:2-FA16:0				-5.75114	0.00247492	M-D
TAG54:1-FA20:1				-5.22859	0.00248419	M-D
TAG56:3-FA18:0				-4.65248	0.00250282	M-D
TAG56:6-FA22:5				-5.485	0.00254957	M-D
TAG45:1-FA18:1				-5.35242	0.00259865	M-D
TAG52:7-FA18:1				-5.32623	0.0026095	M-D
TAG51:3-FA15:0				-5.49455	0.00261232	M-D
TAG54:0-FA16:0				-3.80335	0.00262565	M-D
TAG42:0-FA16:0				-6.1036	0.0026366	M-D
TAG49:0-FA16:0				-4.92969	0.00264159	M-D
TAG51:0-FA17:0				-4.86515	0.00264196	M-D
LPC(16:1)	LysoPC(16:1(9Z)/0:0)	HMDB0010383	C04230	1.05096	0.00273303	M-B
TAG53:3-FA16:0				-5.25949	0.00280363	M-D
TAG56:4-FA20:4				-4.11162	0.00282256	M-D
TAG56:5-FA16:0				-5.15135	0.0028529	M-D
TAG58:7-FA20:4				-3.77705	0.00286728	M-D
TAG58:2-FA18:1	TG(18:1(9Z)/20:0/20:1(11Z))	HMDB0005450	C00422	-3.05797	0.00288104	M-D
TAG46:2-FA14:0				-6.00408	0.00288373	M-D
TAG44:0-FA12:0				-5.91012	0.00290275	M-D
TAG58:7-FA18:0				-4.06661	0.00292204	M-D
LPE(18:2)	LysoPE(0:0/18:2(9Z,12Z))	HMDB0011477		0.647862	0.00296267	M-D
PC(16:0/16:0)	PC(16:0/16:0)	HMDB0000564	C00157	0.291388	0.0310867	B-D
TAG56:8-FA16:0				-4.67664	0.00297638	M-D
TAG40:0-FA16:0				-6.20677	0.00299518	M-D
TAG56:8-FA18:2				-4.81928	0.00300173	M-D
SM(26:0)	SM(d18:1/26:0)	HMDB0011698	C00550	0.234519	0.00215202	B-D
TAG58:8-FA20:4				-2.34755	0.00301092	M-B
TAG50:0-FA14:0				-5.45205	0.00302578	M-D
TAG56:6-FA20:3				-4.87612	0.00305285	M-D
TAG53:4-FA16:0				-4.91989	0.0030593	M-D
TAG50:2-FA18:2				-5.52484	0.00307104	M-D
TAG54:7-FA22:6				-5.99078	0.00310037	M-D
TAG54:7-FA18:2				-4.90201	0.003111	M-D
TAG50:1-FA16:1				-6.1119	0.0031123	M-D
TAG44:0-FA16:0				-6.02536	0.00314656	M-D
TAG58:7-FA20:4				-2.74538	0.00315176	M-B
TAG58:9-FA20:4				-2.73896	0.00317547	M-B
TAG56:5-FA22:5				-5.01726	0.00318138	M-D
TAG54:6-FA16:0				-3.04665	0.0032112	M-B
DAG(16:0/18:0)	DG(16:0/18:0/0:0)	HMDB0007100	C00165	-0.480252	0.00321627	M-D
TAG56:5-FA18:2				-5.01918	0.00327132	M-D
TAG48:1-FA16:0				-6.24631	0.00328179	M-D
PE(O-18:0/18:2)				-0.737776	0.00328487	M-D
TAG51:4-FA18:2				-5.11813	0.00331312	M-D
SM(24:0)	SM(d18:1/24:0)	HMDB0011697		0.0427267	0.0413279	B-D
TAG56:1-FA16:0				-3.03668	0.00349489	M-D
TAG56:6-FA16:0				-0.254734	0.00072884	B-D
TAG48:2-FA18:2				-5.76664	0.00355081	M-D
TAG56:4-FA18:2	TG(46:4)	HMDB0048069		-5.15413	0.0035642	M-D
TAG49:2-FA18:1				-6.01028	0.0036528	M-D
TAG56:4-FA18:0				-4.57025	0.00367462	M-D
TAG56:6-FA18:0				-3.78578	0.00367813	M-B
TAG54:5-FA20:2				-5.33267	0.00368075	M-D
TAG51:3-FA18:2				-5.55047	0.00379262	M-D
TAG50:1-FA18:1				-5.88594	0.0038133	M-D
TAG58:8-FA18:2				-4.73135	0.0038141	M-D
TAG46:1-FA16:0				-6.22892	0.00383087	M-D
TAG54:6-FA20:3				-5.3009	0.00383747	M-D
TAG56:5-FA20:2				-5.19548	0.00384566	M-D
TAG52:6-FA18:3				-5.51688	0.00386047	M-D
TAG56:8-FA20:4				-3.07323	0.00387438	M-B
TAG54:3-FA16:1				-5.70352	0.00388177	M-D
TAG56:2-FA18:0				-4.81824	0.00390463	M-D
TAG58:10-FA20:4				-2.6136	0.00391613	M-B
TAG50:1-FA16:0				-5.89185	0.00392281	M-D
TAG48:1-FA16:1				-6.19241	0.00396001	M-D
TAG48:2-FA14:0				-5.94096	0.00397913	M-D
TAG48:1-FA14:0				-6.13105	0.00398691	M-D
PC(18:1/16:1)	PC(18:1(9Z)/16:1(9Z))	HMDB0008101	C00157	0.654697	0.00401661	M-D
TAG50:4-FA14:1	TG(14:1(9Z)/18:2(9Z,12Z)/18:1(9Z))	HMDB0048072		-5.43786	0.00404174	M-D
TAG48:2-FA16:0				-6.11852	0.00404299	M-D
TAG56:6-FA16:0				-3.0545	0.00405886	M-B
TAG56:5-FA20:3				-5.18622	0.00408224	M-D
TAG58:6-FA20:4				-2.90627	0.0040884	M-B
TAG50:4-FA18:2				-5.49044	0.00411411	M-D
TAG48:1-FA18:1				-6.15518	0.00417542	M-D
PE(18:0/22:4)	PE(18:0/22:4(7Z,10Z,13Z,16Z))	HMDB0009009	C21481	-0.670251	0.00421247	M-D
TAG48:1-FA18:0				-5.84615	0.00424406	M-D
TAG56:3-FA20:2				-5.11516	0.00427062	M-D
TAG54:6-FA20:5				-5.45955	0.00429176	M-D
TAG53:2-FA17:0				-5.60478	0.00430578	M-D
TAG46:1-FA14:1				-5.87003	0.00445099	M-D
TAG42:0-FA14:0				-6.15204	0.00452274	M-D
TAG52:6-FA16:0				-5.52828	0.00453173	M-D
TAG51:0-FA16:0				-5.02685	0.0045658	M-D
TAG54:2-FA16:0				-5.61023	0.00459685	M-D
TAG47:0-FA17:0				-5.11159	0.00460564	M-D
TAG58:6-FA22:5				-4.88012	0.00460944	M-D
PC(18:2/20:4)	PC(18:2(9Z,12Z)/20:4(5Z,8Z,11Z,14Z))	HMDB0008147	C00157	-0.332972	0.0258518	B-D
TAG46:1-FA12:0				-5.98325	0.00464028	M-D
TAG50:1-FA18:0				-5.88609	0.0046747	M-D
TAG51:0-FA18:0				-4.52791	0.0047457	M-D
TAG53:0-FA16:0				-3.18649	0.00485873	M-B
TAG50:2-FA14:0				-5.96525	0.00487066	M-D
TAG53:4-FA20:4				-2.69515	0.00488499	M-B
TAG46:1-FA16:1				-6.29537	0.00488974	M-D
TAG53:4-FA18:2				-4.62755	0.00489535	M-D
TAG54:6-FA18:2				-4.85062	0.00490118	M-D
TAG50:2-FA16:0				-5.94769	0.00494869	M-D
PE(16:0/18:1)	PE(16:0/18:1(9Z))	HMDB0008927	C00350	-0.397378	0.0304668	B-D
TAG49:1-FA16:1				-2.9771	0.0049659	M-B
TAG56:7-FA18:2				-4.94622	0.005004	M-D
SM(18:0)	SM(d18:1/18:0)	HMDB0001348	C00550	-2.17214	0.00500452	M-D
TAG56:7-FA16:0				-5.23335	0.00503812	M-D
TAG51:2-FA16:0				-5.34876	0.00506768	M-D
TAG53:1-FA16:0				-3.46615	0.00507762	M-B
TAG52:3-FA16:1	TG(18:1(9Z)/16:1(9Z)/18:1(9Z))	HMDB0049861		-5.97636	0.00508127	M-D
TAG52:2-FA18:0				-5.415	0.00509298	M-D
CE(24:0)	CE(24:0)	HMDB0010376		0.538653	0.0050986	M-D
TAG52:4-FA20:4				-3.0568	0.00513706	M-B
TAG56:7-FA22:6				-5.58994	0.00515059	M-D
TAG54:3-FA18:1				-5.69575	0.00520853	M-D
TAG50:3-FA14:0				-5.68696	0.00526754	M-D
PE(P-18:0/22:4)	PE(P-18:0/22:4(7Z,10Z,13Z,16Z))	HMDB0011391		-0.726942	0.00528739	M-D
TAG50:3-FA14:1	TG(14:1(9Z)/18:1(9Z)/18:1(9Z))	HMDB0047957		-5.81652	0.00531338	M-D
TAG50:2-FA18:1				-6.23591	0.00535373	M-D
TAG51:4-FA16:1				-5.23855	0.00535952	M-D
TAG55:5-FA20:4				-4.82277	0.00537768	M-D
TAG54:7-FA18:3				-4.93984	0.00540438	M-D
TAG58:6-FA20:4				-4.32363	0.00541985	M-D
TAG58:7-FA18:2				-4.93734	0.00544136	M-D
PE(O-16:0/20:4)				-0.437678	0.0478294	B-D
PE(P-18:0/20:4)	PE(P-18:0/20:4(8Z,11Z,14Z,17Z))	HMDB0011386		-0.463134	0.0341168	B-D
TAG52:7-FA16:0				-3.31437	0.00548532	M-B
PC(18:0/16:1)	PC(18:0/16:1(9Z))	HMDB0008035	C00157	0.822346	0.00549123	M-D
TAG52:4-FA16:1	TG(16:1(9Z)/18:2(9Z,12Z)/18:1(9Z))	HMDB0048745		-5.67308	0.00549452	M-D
TAG52:5-FA20:5				-3.19122	0.00551188	M-B
TAG58:6-FA18:0				-1.03029	0.00551265	M-D
TAG52:2-FA18:2				-5.37725	0.0055497	M-D
SM(22:0)	SM(d18:1/22:0)	HMDB0012103	C00550	-0.582124	0.00555939	M-D
PC(17:0/18:1)				0.434165	0.00568251	M-D
TAG49:2-FA16:1				-2.99126	0.00577283	M-B
TAG50:1-FA14:0				-5.8099	0.00579601	M-D
TAG56:5-FA18:0				-3.43784	0.0057999	M-B
TAG54:5-FA20:3				-5.33582	0.00587861	M-D
TAG50:3-FA18:1	TG(18:1(9Z)/14:1(9Z)/18:1(9Z))	HMDB0049841		-5.94859	0.00596453	M-D
TAG53:3-FA17:0				-5.40172	0.00597933	M-D
TAG56:6-FA18:2				-5.03703	0.00598588	M-D
TAG47:2-FA16:1				-3.02954	0.00606428	M-B
TAG53:5-FA20:4				-3.25888	0.0060659	M-B
TAG52:4-FA18:1	TG(16:1(9Z)/18:2(9Z,12Z)/18:1(9Z))	HMDB0048745		-5.72058	0.00609988	M-D
TAG56:9-FA22:6				-5.31115	0.00614741	M-D
TAG52:5-FA18:2	TG(18:2(9Z,12Z)/16:1(9Z)/18:2(9Z,12Z))	HMDB0052516		-5.3724	0.006155	M-D
TAG52:4-FA20:4				-5.46377	0.00616117	M-D
TAG54:7-FA18:1				-5.41127	0.00616869	M-D
TAG56:5-FA16:0				-2.85435	0.00619053	M-B
TAG55:5-FA20:4				-3.35203	0.00627539	M-B
TAG53:5-FA20:4				-5.11008	0.00629266	M-D
TAG52:6-FA22:6				-5.99778	0.0063032	M-D
TAG52:3-FA18:0				-5.4076	0.00630785	M-D
TAG52:3-FA18:3				-5.63333	0.0063133	M-D
TAG54:5-FA18:3				-5.51442	0.00632153	M-D
TAG47:1-FA16:1				-3.68241	0.00632662	M-D
TAG52:3-FA20:3				-3.00494	0.0063836	M-B
TAG56:7-FA20:5				-4.9688	0.00640255	M-D
TAG56:9-FA20:5				-3.40915	0.00643574	M-B
TAG56:5-FA22:5				-2.95714	0.00643784	M-B
TAG54:7-FA20:5				-5.37545	0.00647899	M-D
TAG58:7-FA22:4				-5.16835	0.00648183	M-D
TAG48:4-FA16:1	TG(48:4)	HMDB0048574		-2.78205	0.00648593	M-B
TAG54:5-FA22:5				-2.91862	0.00651523	M-B
TAG48:2-FA16:1				-6.41595	0.00655942	M-D
TAG50:3-FA18:2				-5.88869	0.0065723	M-D
TAG50:4-FA14:0				-5.37867	0.0066099	M-D
LPE(18:1)	LysoPE(0:0/18:1(9Z))	HMDB0011476		0.909461	0.00661455	M-B
TAG51:3-FA16:1				-5.74868	0.0066213	M-D
TAG54:3-FA20:3				-2.92732	0.00664503	M-B
TAG46:2-FA16:0				-5.94813	0.00665991	M-D
TAG53:3-FA18:2				-5.37516	0.00667929	M-D
SM(24:1)	SM(d18:1/24:1(15Z))	HMDB0012107	C00550	-0.469872	0.00856993	B-D
TAG48:3-FA18:2	TG(16:1(9Z)/14:0/18:2(9Z,12Z))	HMDB0010422		-5.74052	0.00674406	M-D
TAG54:4-FA20:4				-3.22308	0.00677052	M-B
TAG55:1-FA18:1				-3.42689	0.00677441	M-B
TAG56:8-FA18:1				-4.82133	0.00678012	M-D
TAG54:6-FA18:3				-5.29037	0.00683355	M-D
TAG56:7-FA20:4				-4.76264	0.00683508	M-D
TAG58:8-FA18:1				-4.77362	0.00686191	M-D
PC(16:0/20:4)	PC(16:0/20:4(5Z,8Z,11Z,14Z))	HMDB0007982	C00157	-0.479183	0.0189548	B-D
TAG48:2-FA18:1				-6.09911	0.00686747	M-D
TAG53:4-FA16:0				-3.20833	0.00695201	M-B
PE(P-18:0/16:0)	PE(P-18:0/16:0)	HMDB0011371		-0.481433	0.00925036	B-D
TAG52:5-FA18:3				-5.63667	0.00700049	M-D
TAG54:1-FA16:0				-3.06139	0.00707446	M-B
TAG46:0-FA18:0				-5.64312	0.00711258	M-D
TAG45:0-FA16:0				-3.59858	0.00718587	M-B
TAG56:2-FA16:0				-2.6367	0.00724631	M-B
TAG52:1-FA18:0				-5.54026	0.00732989	M-D
TAG54:4-FA22:4				-3.07081	0.00735449	M-B
TAG58:6-FA18:0				-4.49501	0.00736024	M-B
TAG52:2-FA16:1				-5.83682	0.00736126	M-D
TAG50:2-FA16:1				-6.29417	0.00736258	M-D
TAG56:6-FA20:5				-3.62554	0.00736744	M-B
TAG56:3-FA18:1				-5.34725	0.00737511	M-D
TAG54:3-FA20:1				-5.7433	0.00740708	M-D
TAG46:2-FA12:0				-5.80822	0.00746113	M-D
TAG54:3-FA16:0				-5.55343	0.00750914	M-D
TAG53:1-FA18:1				-5.46577	0.00754081	M-D
TAG46:3-FA18:1				-5.38227	0.0075413	M-D
TAG58:9-FA18:1				-3.20656	0.00754835	M-B
TAG53:2-FA18:1	TG(18:1(9Z)/18:1(9Z)/18:1(9Z))	HMDB0005453		-5.56758	0.00757728	M-D
TAG58:2-FA18:1	TG(18:1(9Z)/20:0/20:1(11Z))	HMDB0005450	C00422	-2.8204	0.00758646	M-B
TAG52:1-FA18:1				-5.75039	0.00761153	M-D
TAG54:2-FA18:2				-4.87198	0.00761225	M-D
TAG52:2-FA18:1				-5.9238	0.00768243	M-D
TAG54:5-FA16:0				-2.9589	0.00770025	M-B
TAG52:7-FA16:0				-5.02516	0.00774281	M-D
TAG56:4-FA20:1				-5.36119	0.0077477	M-D
TAG54:4-FA20:2				-5.64814	0.00780416	M-D
TAG47:0-FA16:0				-3.32037	0.00780734	M-B
TAG56:7-FA18:0				-4.08171	0.00790299	M-D
TAG58:8-FA20:3				-2.65613	0.00791491	M-B
TAG52:3-FA18:1				-5.79777	0.0079327	M-D
TAG49:3-FA16:1				-2.77525	0.0079488	M-B
TAG52:4-FA18:2	TG(18:1(9Z)/16:1(9Z)/18:2(9Z,12Z))	HMDB0049866		-5.47841	0.00797501	M-D
TAG46:1-FA18:0				-5.61694	0.00797711	M-D
TAG54:0-FA16:0				-2.50197	0.00799875	M-B
TAG55:5-FA18:1				-3.43133	0.00800107	M-B
TAG56:8-FA16:0				-3.16413	0.00801216	M-B
TAG45:1-FA18:1				-3.67942	0.00805414	M-B
TAG56:8-FA18:1				-3.53898	0.00807128	M-B
TAG47:0-FA15:0				-3.06944	0.00810956	M-B
TAG55:1-FA16:0				-3.02036	0.00817255	M-B
TAG52:5-FA16:1	TG(16:1(9Z)/18:2(9Z,12Z)/18:2(9Z,12Z))	HMDB0005446	C00422	-5.49412	0.00819809	M-D
TAG52:2-FA16:0				-5.92195	0.00825894	M-D
TAG47:0-FA17:0				-3.23439	0.00831211	M-B
TAG54:4-FA18:1	TG(18:1(9Z)/18:2(9Z,12Z)/18:1(9Z))	HMDB0050001		-5.49737	0.0083675	M-D
PC(16:0/22:4)	PC(16:0/22:4(7Z,10Z,13Z,16Z))	HMDB0007988	C00157	-0.485449	0.0377206	B-D
TAG54:6-FA18:1				-5.36976	0.00841643	M-D
TAG54:7-FA20:4	TG(16:1(9Z)/18:2(9Z,12Z)/20:4(5Z,8Z,11Z,14Z))	HMDB0005447	C00422	-5.23856	0.00844694	M-D
TAG54:5-FA18:2	TG(18:2(9Z,12Z)/18:1(9Z)/18:2(9Z,12Z))	HMDB0052546		-5.13739	0.0084529	M-D
TAG57:3-FA18:2				-2.82504	0.00848799	M-B
TAG54:4-FA18:2				-5.40879	0.00852954	M-D
TAG50:4-FA18:3				-5.93211	0.0085676	M-D
LPC(17:0)				-0.491894	0.0436625	B-D
TAG51:4-FA16:1				-2.84382	0.00857755	M-B
TAG56:4-FA16:0				-2.8976	0.00858977	M-B
TAG56:7-FA18:0				-3.2737	0.00860071	M-B
DAG(16:0/18:2)	DG(16:0/18:2(9Z,12Z)/0:0)	HMDB0007103	C00165	-0.40327	0.00861837	M-D
TAG56:2-FA20:1				-5.13289	0.00865198	M-D
PC(16:0/18:1)	PC(16:0/18:1(9Z))	HMDB0007972	C00157	0.211775	0.00869866	M-D
TAG50:4-FA16:1				-5.85715	0.00869942	M-D
TAG52:1-FA16:0				-5.67203	0.00871958	M-D
TAG51:0-FA17:0				-3.29713	0.00872068	M-B
TAG51:2-FA18:1				-5.78624	0.00872079	M-D
SM(18:0)	SM(d18:1/18:0)	HMDB0001348	C00550	-1.19322	0.0087647	M-B
TAG54:5-FA22:4				-6.10274	0.00879352	M-D
TAG58:3-FA18:1				-3.09445	0.00879638	M-B
TAG52:4-FA18:3				-5.75166	0.00882584	M-D
TAG48:2-FA14:1				-6.21977	0.00883058	M-D
TAG48:3-FA12:0				-5.47226	0.00895697	M-D
TAG47:0-FA14:0				-3.45989	0.00896114	M-B
TAG56:4-FA20:4				-3.32869	0.00898314	M-B
TAG50:3-FA16:0				-5.9841	0.00898999	M-D
TAG52:5-FA18:1				-5.5629	0.00901422	M-D
TAG50:3-FA16:1	TG(16:1(9Z)/18:1(9Z)/16:1(9Z))	HMDB0048633		-6.11784	0.0090595	M-D
TAG56:6-FA22:4				-5.61906	0.0091225	M-D
TAG56:1-FA16:0				-2.23817	0.009131	M-B
TAG56:4-FA22:4				-3.01716	0.00914898	M-B
TAG57:2-FA18:1				-3.29874	0.00915077	M-B
TAG56:5-FA20:4				-3.53943	0.00916128	M-B
TAG58:10-FA18:2				-2.74782	0.00919869	M-B
SM(18:1)	SM(d18:1/18:1(9Z))	HMDB0012101	C00550	-0.520492	0	B-D
TAG49:0-FA18:0				-3.64846	0.00926821	M-B
TAG46:2-FA18:1				-5.73736	0.00932491	M-D
TAG54:6-FA20:5				-3.17288	0.00933183	M-B
TAG56:3-FA20:1	TG(16:1(9Z)/20:1(11Z)/20:1(11Z))	HMDB0005442	C00422	-5.55803	0.0093477	M-D
TAG56:7-FA20:5				-3.55052	0.0093659	M-B
LPE(20:4)	LysoPE(0:0/20:4(5Z,8Z,11Z,14Z))	HMDB0011487		0.248928	0.00937106	M-D
TAG54:5-FA20:4				-3.08713	0.00947898	M-B
TAG56:1-FA18:1				-2.6163	0.00955039	M-B
TAG47:1-FA18:1				-3.62363	0.00955457	M-B
TAG56:4-FA18:1				-5.38349	0.00956569	M-D
TAG50:2-FA14:1				-5.69125	0.00959444	M-D
TAG54:4-FA16:1				-5.72283	0.00959973	M-D
TAG56:6-FA20:4	TG(18:1(9Z)/18:1(9Z)/20:4(5Z,8Z,11Z,14Z))	HMDB0005456	C00422	-3.4215	0.0096343	M-B
TAG54:6-FA20:4				-3.03535	0.00965861	M-B
TAG51:0-FA18:0				-3.30169	0.00966407	M-B
TAG44:1-FA16:0				-6.17192	0.0097057	M-D
TAG52:4-FA20:3				-5.85016	0.00971851	M-D
TAG48:3-FA18:1				-5.66283	0.00979429	M-D
TAG58:5-FA18:1				-5.0655	0.00988686	M-D
TAG52:8-FA16:1				-3.37769	0.00990239	M-B
TAG56:7-FA20:4				-3.24485	0.00997834	M-B
TAG56:3-FA16:0				-2.6889	0.00998742	M-B
TAG54:5-FA18:0				-5.23607	0.0100082	M-D
TAG56:4-FA20:2				-5.42824	0.0100446	M-D
TAG48:2-FA12:0				-5.76358	0.0100714	M-D
TAG51:2-FA18:2				-3.10615	0.0101317	M-B
TAG51:0-FA16:0				-3.26094	0.0101414	M-B
TAG55:3-FA18:2				-3.23215	0.0101848	M-B
TAG54:2-FA20:1				-5.8387	0.0102125	M-D
TAG54:4-FA18:3				-5.43364	0.0102167	M-D
TAG52:6-FA16:0				-3.27021	0.010236	M-B
TAG56:8-FA20:5				-3.37931	0.0102636	M-B
PE(18:0/18:0)	PE(18:0/18:0)	HMDB0008991	C00350	-0.525019	0.0208283	B-D
TAG54:7-FA20:4	TG(16:1(9Z)/18:2(9Z,12Z)/20:4(5Z,8Z,11Z,14Z))	HMDB0005447	C00422	-3.04161	0.0103063	M-B
TAG54:2-FA20:0				-2.93147	0.0103397	M-B
TAG55:2-FA18:1				-3.5481	0.0103418	M-B
TAG45:0-FA15:0				-3.43591	0.0103795	M-B
TAG54:6-FA16:1				-5.71283	0.0104389	M-D
TAG54:3-FA20:2				-5.6849	0.0105129	M-D
TAG53:3-FA16:0				-3.35985	0.010571	M-B
TAG52:1-FA20:1				-3.10882	0.0106047	M-B
TAG54:1-FA20:1				-3.06791	0.0106654	M-B
TAG49:0-FA16:0				-3.2262	0.0107525	M-B
TAG55:1-FA18:1				-4.77076	0.010767	M-D
TAG51:2-FA16:0				-3.03734	0.0107717	M-B
TAG55:4-FA18:2				-5.12181	0.0107724	M-D
TAG56:7-FA20:3				-2.97107	0.0107769	M-B
TAG46:3-FA18:2				-5.47483	0.0107799	M-D
TAG54:5-FA18:1				-5.28243	0.0108101	M-D
TAG54:7-FA20:5				-3.1185	0.0108492	M-B
PC(16:0/16:1)	PC(16:0/16:1(9Z))	HMDB0007969	C00157	1.18199	0.0109235	M-B
TAG52:3-FA18:2				-5.65583	0.0109747	M-D
TAG54:1-FA20:0				-3.07855	0.0110094	M-B
LPC(16:0)	LysoPC(16:0)	HMDB0010382	C04230	-0.528503	0.0110764	B-D
TAG52:5-FA20:4				-2.9348	0.0111147	M-B
TAG53:4-FA18:2				-3.02189	0.0111218	M-B
TAG49:0-FA17:0				-3.17015	0.0111232	M-B
CER(20:0)	Ceramide (d18:1/20:0)	HMDB0004951	C00195	-0.532545	0.0311996	B-D
SM(18:1)	SM(d18:1/18:1(9Z))	HMDB0012101	C00550	-1.13213	0.0112393	M-B
LPC(20:3)	LysoPC(20:3(8Z,11Z,14Z))	HMDB0010394	C04230	0.504967	0.0112595	M-D
TAG48:3-FA14:0				-5.86275	0.0112957	M-D
TAG58:7-FA16:0				-1.9736	0.011333	M-B
TAG55:2-FA18:2				-3.0431	0.0113349	M-B
TAG48:3-FA16:0	TG(16:0/16:0/16:0)	HMDB0005356		-5.99294	0.0113389	M-D
TAG54:4-FA18:0				-4.97131	0.0113508	M-D
TAG52:1-FA20:0				-3.21435	0.0113749	M-B
TAG54:5-FA22:4				-2.75208	0.0114114	M-B
TAG49:3-FA16:1				-5.01571	0.0114907	M-D
TAG56:5-FA22:4				-2.83304	0.0115162	M-B
TAG53:2-FA16:0				-3.34416	0.0115323	M-B
TAG52:4-FA14:0				-3.08786	0.011555	M-B
TAG54:4-FA20:3				-2.9675	0.011588	M-B
TAG52:5-FA16:0				-5.62452	0.0116959	M-D
TAG44:2-FA18:2				-5.68815	0.0116968	M-D
TAG56:4-FA20:3				-3.31757	0.0117428	M-B
TAG54:4-FA16:0				-2.86715	0.011752	M-B
TAG52:3-FA16:0				-5.69749	0.0118193	M-D
TAG54:4-FA20:3				-5.4488	0.0118387	M-D
LPC(17:0)				0.34488	0.011849	M-D
TAG49:2-FA16:0				-3.0808	0.0119168	M-B
TAG49:0-FA15:0				-3.40176	0.0119187	M-B
TAG54:2-FA20:2				-2.97643	0.0119465	M-B
TAG50:0-FA18:0				-3.31168	0.0119712	M-B
TAG46:2-FA16:1				-6.25013	0.0119825	M-D
TAG58:6-FA18:1				-3.28533	0.0119991	M-B
TAG48:3-FA16:1	TG(16:1(9Z)/16:1(9Z)/16:1(9Z))	HMDB0005432		-2.96226	0.0120198	M-B
TAG56:4-FA18:0				-3.2475	0.0120353	M-B
TAG52:4-FA16:0				-5.48595	0.0120416	M-D
TAG49:2-FA15:0				-3.15344	0.012078	M-B
PC(17:0/18:2)				0.450294	0.0121574	M-D
TAG52:4-FA20:3				-2.90053	0.0121747	M-B
TAG56:6-FA18:1				-5.32621	0.0122052	M-D
TAG54:2-FA18:1				-5.62273	0.0123684	M-D
TAG54:3-FA18:0				-5.18505	0.0124107	M-D
TAG54:4-FA22:4				-5.72491	0.0124759	M-D
TAG54:5-FA16:1				-2.84736	0.0124948	M-B
TAG58:6-FA22:4				-3.33811	0.0125239	M-B
TAG58:6-FA22:5				-3.48551	0.012536	M-B
TAG45:1-FA16:0				-3.30383	0.0126057	M-B
PE(P-18:1/18:2)	PE(P-18:1(9Z)/18:2(9Z,12Z))	HMDB0011442		-0.546952	0.0214849	B-D
TAG58:8-FA18:1				-3.81803	0.0126152	M-B
TAG52:0-FA20:0				-2.58763	0.0126689	M-B
TAG54:6-FA16:1				-2.91289	0.0126721	M-B
TAG54:5-FA20:3				-2.90319	0.0127298	M-B
TAG47:1-FA15:0				-3.33795	0.0127743	M-B
TAG56:6-FA22:5				-3.1505	0.0128114	M-B
TAG46:1-FA14:1				-3.28766	0.0128639	M-B
TAG51:1-FA16:0				-3.45605	0.0128897	M-B
TAG54:5-FA16:1				-5.78574	0.0129268	M-D
PE(P-16:0/18:1)	PE(P-16:0/18:1(9Z))	HMDB0011342		0.326321	0.0129732	M-D
TAG52:5-FA22:5				-3.06192	0.0129747	M-B
TAG58:8-FA18:2				-3.35939	0.0129957	M-B
TAG58:7-FA18:1				-3.46966	0.013127	M-B
TAG56:6-FA18:1				-3.15993	0.0131557	M-B
TAG54:6-FA20:3				-2.90683	0.0132116	M-B
TAG51:2-FA17:0				-3.25124	0.0132468	M-B
TAG56:7-FA18:2				-2.97847	0.0132489	M-B
TAG49:1-FA16:0				-3.39575	0.0133843	M-B
TAG48:0-FA16:0				-3.20114	0.0135096	M-B
TAG56:7-FA18:1				-3.4421	0.0135676	M-B
TAG47:1-FA16:0				-3.23974	0.0135827	M-B
PE(P-18:1/20:4)	PE(P-18:1(9Z)/20:4(5Z,8Z,11Z,14Z))	HMDB0011451		-0.548902	0.0248025	B-D
TAG45:0-FA14:0				-3.79104	0.0136472	M-B
LPE(16:0)	LysoPE(16:0/0:0)	HMDB0011503		-0.567121	0.0147519	B-D
TAG53:1-FA18:1				-3.5003	0.0137405	M-B
TAG56:7-FA16:0				-3.10385	0.0137679	M-B
TAG56:5-FA18:1				-3.02838	0.0138378	M-B
TAG54:6-FA22:6				-3.53447	0.0139571	M-B
TAG58:6-FA22:4				-5.30409	0.0140536	M-D
CE(22:2)	22:2 Cholesterol ester	HMDB06737		1.52523	0.0140713	M-B
TAG54:4-FA16:0				-5.5185	0.0141084	M-D
TAG54:3-FA16:1				-3.11087	0.0141267	M-B
TAG36:0-FA12:0				-4.11684	0.0141314	M-B
LPC(18:2)				0.884791	0.0141726	M-B
TAG44:1-FA16:1				-3.29506	0.014184	M-B
TAG54:2-FA16:0				-2.97805	0.0143088	M-B
TAG58:7-FA18:2				-3.502	0.0143254	M-B
TAG54:2-FA20:1				-2.89309	0.0144331	M-B
TAG54:4-FA20:4				-5.07083	0.014434	M-D
TAG58:5-FA18:1				-3.34171	0.0144696	M-B
TAG52:0-FA18:0				-3.28656	0.0144825	M-B
TAG54:2-FA18:0				-5.41979	0.0145379	M-D
TAG42:1-FA18:1				-6.19263	0.0145512	M-D
LCER(24:1)	Lactosylceramide (d18:1/24:1(15Z))	HMDB0004872	C01290	0.956869	0.014555	M-B
TAG47:2-FA18:1				-3.37308	0.0145594	M-B
TAG49:2-FA14:0				-3.37822	0.0145993	M-B
PE(P-16:0/22:4)	PE(P-16:0/22:4(7Z,10Z,13Z,16Z))	HMDB0011358		-0.591444	0.0159715	B-D
TAG56:5-FA20:3				-3.12924	0.0146168	M-B
TAG40:0-FA16:0				-3.62404	0.0146451	M-B
TAG48:3-FA14:1	TG(14:1(9Z)/16:1(9Z)/18:1(9Z))	HMDB0047911		-5.91942	0.0146876	M-D
TAG56:6-FA18:2				-2.97601	0.014705	M-B
TAG56:6-FA22:6				-3.60034	0.0147484	M-B
LPE(18:0)	LysoPE(18:0/0:0)	HMDB0011130	C21484	-0.603461	0.0146051	B-D
TAG50:0-FA16:0				-3.37616	0.0147539	M-B
TAG56:6-FA20:3				-3.1061	0.0148639	M-B
TAG53:2-FA18:2				-3.35081	0.0149492	M-B
TAG54:3-FA16:0				-2.91401	0.0149619	M-B
TAG56:2-FA20:1				-3.44836	0.0149762	M-B
TAG54:3-FA18:2				-5.26295	0.0149794	M-D
TAG58:7-FA18:0				-3.46859	0.0151408	M-B
TAG46:0-FA14:0				-3.42607	0.0152186	M-B
TAG58:7-FA22:4				-3.04714	0.0152226	M-B
TAG46:0-FA16:0	TG(16:0/18:0/12:0)	HMDB0104463		-3.35726	0.0152375	M-B
TAG56:3-FA18:1				-3.24325	0.0152767	M-B
TAG48:1-FA16:1				-3.26929	0.015573	M-B
TAG49:2-FA16:1				-5.20309	0.0158223	M-D
TAG51:1-FA18:1				-3.40607	0.0158612	M-B
TAG52:2-FA20:2				-2.96841	0.0159691	M-B
LCER(24:1)	Lactosylceramide (d18:1/24:1(15Z))	HMDB0004872	C01290	-0.626185	0.0102698	B-D
TAG56:6-FA22:4				-2.82468	0.0160025	M-B
TAG51:1-FA17:0				-3.57311	0.0160193	M-B
TAG54:6-FA22:5				-3.03339	0.0160239	M-B
PE(P-16:0/18:2)	PE(P-16:0/18:2(9Z,12Z))	HMDB0011343		-0.644121	0.00544211	B-D
TAG51:3-FA16:1				-3.11359	0.0162413	M-B
TAG52:6-FA20:4				-3.22873	0.0163139	M-B
TAG54:6-FA20:4				-5.29238	0.0163595	M-D
TAG56:8-FA18:2				-3.40128	0.016623	M-B
TAG46:1-FA16:1				-3.28865	0.0169161	M-B
TAG55:3-FA18:2				-4.92896	0.0170148	M-D
TAG54:3-FA20:2				-2.97008	0.0171228	M-B
TAG46:1-FA18:1				-3.52736	0.0171454	M-B
TAG58:9-FA22:5				-3.36564	0.0171503	M-B
TAG49:1-FA15:0				-3.41142	0.0171645	M-B
TAG56:3-FA20:1	TG(16:1(9Z)/20:1(11Z)/20:1(11Z))	HMDB0005442	C00422	-3.20855	0.0172195	M-B
TAG56:3-FA18:2				-3.13706	0.017246	M-B
TAG55:3-FA18:1				-3.62071	0.0172975	M-B
TAG48:4-FA18:2	TG(14:1(9Z)/18:2(9Z,12Z)/16:1(9Z))	HMDB0048070		-5.29741	0.0173573	M-D
PE(P-16:0/20:3)	PE(P-16:0/20:3(8Z,11Z,14Z))	HMDB0011351		0.502347	0.0173619	M-D
TAG56:7-FA22:5				-3.07803	0.0173953	M-B
TAG52:0-FA16:0				-3.32987	0.0174026	M-B
PC(20:0/18:1)	PC(20:0/18:1(9Z))	HMDB0008269	C00157	0.280643	0.01742	M-D
TAG49:2-FA18:2				-3.14023	0.0174941	M-B
TAG54:1-FA18:0				-5.05033	0.017495	M-D
TAG49:1-FA18:1				-3.45836	0.0174983	M-B
TAG54:4-FA16:1				-2.95873	0.0176286	M-B
TAG54:3-FA20:1				-2.98807	0.0176934	M-B
TAG58:9-FA18:1				-4.1109	0.0177236	M-D
LPC(16:0)	LysoPC(16:0)	HMDB0010382	C04230	0.238724	0.0177673	M-D
TAG58:10-FA22:6				-3.7117	0.0177898	M-B
TAG50:4-FA16:0				-5.789	0.0180567	M-D
TAG58:9-FA18:2				-3.38003	0.0181154	M-B
TAG44:1-FA18:1				-3.64463	0.018117	M-B
TAG52:7-FA18:1				-3.47789	0.018149	M-B
TAG55:4-FA18:2				-3.34139	0.0181799	M-B
TAG54:5-FA20:2				-2.93395	0.0182807	M-B
TAG50:1-FA16:1				-3.12515	0.018305	M-B
TAG52:5-FA20:4				-5.87186	0.018475	M-D
TAG55:2-FA18:1				-5.31094	0.0185086	M-D
TAG58:7-FA22:5				-3.35252	0.0185765	M-B
TAG42:0-FA16:0				-3.65877	0.0186128	M-B
TAG47:1-FA14:0				-3.47296	0.0186992	M-B
PE(18:1/18:1)	PE(18:1(9Z)/18:1(9Z))	HMDB0009059	C00350	0.367156	0.0188569	M-D
TAG55:7-FA22:6				-3.16643	0.0188892	M-B
TAG54:5-FA16:0				-5.35377	0.0189183	M-D
PE(P-18:0/18:1)	PE(P-18:0/18:1(9Z))	HMDB0011375		-0.646146	0.0270652	B-D
TAG51:2-FA18:1				-3.25329	0.0191008	M-B
TAG44:0-FA14:0				-3.65814	0.019265	M-B
TAG49:1-FA14:0				-3.45679	0.0193427	M-B
TAG56:2-FA18:0				-3.38819	0.0193906	M-B
TAG56:9-FA22:6				-3.58568	0.0194754	M-B
TAG51:2-FA16:1				-3.26502	0.0196877	M-B
TAG58:7-FA22:6				-4.10935	0.01969	M-B
TAG56:4-FA18:1				-3.22563	0.0197226	M-B
TAG56:2-FA20:0				-3.17568	0.0198147	M-B
TAG52:6-FA22:6				-3.50654	0.0200928	M-B
TAG50:2-FA18:2				-3.16809	0.0201286	M-B
TAG44:2-FA16:0				-5.98736	0.020144	M-D
TAG56:3-FA20:0				-3.22068	0.020253	M-B
PC(18:2/20:3)	PC(18:2(9Z,12Z)/20:3(8Z,11Z,14Z))	HMDB0008146	C00157	0.552844	0.0202765	M-D
TAG52:2-FA20:1				-2.97189	0.0204298	M-B
TAG42:0-FA14:0				-3.75298	0.0204888	M-B
TAG44:1-FA16:1				-6.09979	0.0205269	M-D
TAG56:7-FA22:6				-3.51318	0.0205781	M-B
TAG52:3-FA20:2				-2.83676	0.0207923	M-B
PE(P-18:0/22:4)	PE(P-18:0/22:4(7Z,10Z,13Z,16Z))	HMDB0011391		-0.675159	0.0289133	B-D
TAG58:8-FA22:5				-3.19466	0.0208859	M-B
TAG51:1-FA18:0				-3.65141	0.0209143	M-B
TAG53:2-FA18:1	TG(18:1(9Z)/18:1(9Z)/18:1(9Z))	HMDB0005453		-3.49004	0.0210295	M-B
TAG56:4-FA20:1				-3.17156	0.0210429	M-B
TAG58:7-FA18:1				-5.20772	0.0210985	M-D
TAG54:4-FA20:2				-2.85825	0.0213796	M-B
PC(18:0/22:4)	PC(18:0/22:4(7Z,10Z,13Z,16Z))	HMDB0008054	C00157	-0.682036	0.0499354	B-D
TAG52:3-FA14:0				-3.15972	0.0214311	M-B
TAG53:0-FA16:0				-5.02263	0.0214392	M-D
TAG54:6-FA16:0				-0.685366	0.00135442	B-D
TAG56:6-FA20:4	TG(18:1(9Z)/18:1(9Z)/20:4(5Z,8Z,11Z,14Z))	HMDB0005456	C00422	-5.07509	0.0215083	M-D
TAG44:1-FA18:1				-5.86893	0.0216728	M-D
TAG53:1-FA18:0				-3.64234	0.021747	M-B
TAG48:2-FA16:1				-3.05006	0.0217606	M-B
TAG51:4-FA18:2				-2.94439	0.0217903	M-B
TAG56:4-FA20:2				-3.3119	0.0217913	M-B
TAG56:3-FA18:0				-3.38153	0.0218326	M-B
TAG56:5-FA20:4				-4.87041	0.0218601	M-D
TAG51:4-FA15:0				-2.88931	0.02197	M-B
LPC(18:0)	LysoPC(18:0)	HMDB0010384	C04230	-0.685409	0.00547746	B-D
PC(18:2/16:1)	PC(18:2(9Z,12Z)/16:1(9Z))	HMDB0008134	C00157	0.726024	0.0222195	M-B
TAG48:0-FA14:0				-3.59287	0.0223232	M-B
TAG44:0-FA16:0				-3.64852	0.0224868	M-B
TAG50:4-FA16:0				-2.94621	0.0225002	M-B
TAG49:3-FA18:2				-2.98487	0.0225448	M-B
TAG56:5-FA18:2				-3.08905	0.0225453	M-B
TAG56:7-FA18:1				-5.30305	0.0226133	M-D
TAG56:4-FA18:2	TG(46:4)	HMDB0048069		-3.16253	0.0226836	M-B
TAG51:1-FA15:0				-3.56846	0.0227746	M-B
TAG47:2-FA18:2				-3.30299	0.0227903	M-B
TAG54:1-FA18:1				-5.11407	0.0228273	M-D
TAG56:4-FA16:0				-5.41636	0.0228553	M-D
TAG44:0-FA18:0				-4.21136	0.0228715	M-B
DAG(18:0/18:1)	DG(18:0/18:1(9Z)/0:0)	HMDB0007160	C00165	-0.689163	0.00495675	B-D
TAG50:2-FA16:0				-3.06688	0.0230063	M-B
PE(P-16:0/18:2)	PE(P-16:0/18:2(9Z,12Z))	HMDB0011343		0.875684	0.0231139	M-B
TAG48:0-FA18:0				-3.68713	0.0235724	M-B
TAG46:2-FA18:1				-3.44145	0.0236026	M-B
TAG53:1-FA16:0				-5.71738	0.02371	M-D
TAG42:1-FA18:1				-3.67508	0.0237475	M-B
TAG52:1-FA16:1				-3.59688	0.0237672	M-B
LPC(15:0)	PC(15:0)	HMDB0010381	C04230	1.33568	0.0238218	M-B
TAG46:2-FA16:1				-3.09594	0.0238717	M-B
TAG49:2-FA18:1				-3.24931	0.0238859	M-B
TAG44:2-FA16:0				-3.07973	0.0239279	M-B
TAG50:1-FA16:0				-3.39623	0.0240113	M-B
TAG56:10-FA18:2				-3.5108	0.0240604	M-B
TAG51:3-FA18:2				-3.07168	0.0242376	M-B
TAG55:4-FA18:1				-3.53754	0.0242449	M-B
TAG50:1-FA18:1				-3.36616	0.0244788	M-B
TAG56:3-FA20:2				-3.46386	0.0245471	M-B
TAG50:2-FA16:1				-2.99558	0.0246061	M-B
TAG48:1-FA16:0				-3.29753	0.0247456	M-B
DAG(18:1/18:1)	DG(18:1(9Z)/18:1(9Z)/0:0)	HMDB0007218	C00165	-0.691111	0.0273246	B-D
PE(O-18:0/18:2)				-0.712637	0.00296519	B-D
TAG54:7-FA22:6				-3.51199	0.0250668	M-B
TAG56:6-FA20:2				-3.08995	0.0250734	M-B
TAG52:2-FA18:2				-3.08645	0.0252955	M-B
TAG52:1-FA16:0				-3.4449	0.0253061	M-B
DAG(14:0/18:1)	DG(14:0/18:1(9Z)/0:0)	HMDB0007015		-1.90108	0.0253175	M-B
TAG56:5-FA18:0				-0.736672	0.0229391	B-D
TAG58:8-FA22:6				-3.73009	0.0255431	M-B
TAG50:4-FA16:1				-2.872	0.0255489	M-B
TAG48:3-FA14:1	TG(14:1(9Z)/16:1(9Z)/18:1(9Z))	HMDB0047911		-2.77516	0.0256184	M-B
TAG54:1-FA18:1				-3.83873	0.0257502	M-B
TAG49:1-FA17:0				-3.3994	0.0258182	M-B
TAG56:4-FA22:4				-5.46577	0.0258237	M-D
TAG44:0-FA18:0				-0.756149	0.0221655	B-D
DAG(16:0/18:2)	DG(16:0/18:2(9Z,12Z)/0:0)	HMDB0007103	C00165	-0.770153	0.00669266	B-D
TAG50:3-FA16:0				-2.77881	0.0259257	M-B
TAG53:1-FA17:0				-3.63243	0.0259422	M-B
TAG56:5-FA18:1				-5.43165	0.026063	M-D
TAG57:2-FA18:1				-4.07329	0.0261808	M-D
TAG51:2-FA15:0				-3.27449	0.0262616	M-B
PC(18:2/20:2)	PC(18:2(9Z,12Z)/20:2(11Z,14Z))	HMDB0008145	C00157	0.720549	0.0262863	M-B
TAG46:2-FA18:2				-5.63541	0.0263476	M-D
PC(16:0/22:6)	PC(16:0/22:6(4Z,7Z,10Z,13Z,16Z,19Z))	HMDB0007991	C00157	0.0968269	0.0263969	M-D
LPE(18:0)	LysoPE(18:0/0:0)	HMDB0011130	C21484	0.84399	0.0265344	M-B
TAG49:2-FA14:0				-5.73569	0.0265362	M-D
TAG58:6-FA16:0				-0.665118	0.0265656	M-D
TAG50:3-FA16:1	TG(16:1(9Z)/18:1(9Z)/16:1(9Z))	HMDB0048633		-2.83021	0.0266976	M-B
TAG46:2-FA18:2				-3.19525	0.0268287	M-B
CER(20:0)	Ceramide (d18:1/20:0)	HMDB0004951	C00195	-0.585119	0.026842	M-B
TAG52:1-FA18:1				-3.32667	0.0268707	M-B
PE(O-18:0/18:1)				-0.803732	0.00354878	B-D
TAG48:2-FA16:0				-3.07536	0.0271329	M-B
DAG(16:0/18:1)	DG(16:0/18:1(9Z)/0:0)	HMDB0007102	C13861	-0.888309	0.00301054	B-D
PE(P-16:0/22:4)	PE(P-16:0/22:4(7Z,10Z,13Z,16Z))	HMDB0011358		-0.548795	0.0274079	M-D
TAG56:5-FA20:1	TG(18:2(9Z,12Z)/18:2(9Z,12Z)/20:1(11Z))	HMDB0005473	C00422	-3.10994	0.0275811	M-B
TAG46:1-FA14:0				-3.44222	0.0276592	M-B
TAG48:2-FA14:1				-3.02849	0.027866	M-B
TAG56:5-FA20:2				-3.18563	0.0278845	M-B
TAG54:7-FA18:3				-3.02584	0.027904	M-B
LPC(16:0)	LysoPC(16:0)	HMDB0010382	C04230	0.767227	0.0279379	M-B
TAG50:3-FA18:3				-3.17599	0.0280574	M-B
TAG50:2-FA14:1				-3.54721	0.0281599	M-B
TAG48:2-FA14:0				-3.22409	0.0282519	M-B
TAG44:1-FA16:0				-3.53036	0.0283331	M-B
TAG48:1-FA14:0				-3.36505	0.0284266	M-B
TAG48:3-FA14:0				-3.14586	0.028466	M-B
TAG52:5-FA16:1	TG(16:1(9Z)/18:2(9Z,12Z)/18:2(9Z,12Z))	HMDB0005446	C00422	-2.78401	0.0285918	M-B
TAG44:2-FA18:2				-3.5287	0.0287517	M-B
TAG54:0-FA18:0				-2.15923	0.028755	M-B
TAG53:4-FA17:0				-3.2432	0.0289059	M-B
DAG(18:1/18:2)	DG(18:1(9Z)/18:2(9Z,12Z)/0:0)	HMDB0007219	C00165	-0.908289	0.00840016	B-D
TAG46:3-FA18:2				-3.16657	0.0289135	M-B
TAG56:8-FA22:6				-3.38402	0.0289519	M-B
TAG48:3-FA16:0	TG(16:0/16:0/16:0)	HMDB0005356		-2.84058	0.02897	M-B
TAG52:2-FA16:1				-3.49486	0.0290798	M-B
TAG52:1-FA18:0				-3.57179	0.0291838	M-B
LPE(16:0)	LysoPE(16:0/0:0)	HMDB0011503		0.825901	0.0292442	M-B
TAG46:2-FA14:0				-3.23585	0.0297217	M-B
TAG54:6-FA18:2				-2.98987	0.0297225	M-B
TAG53:3-FA18:2				-3.23499	0.029788	M-B
TAG51:3-FA15:0				-3.12872	0.0300682	M-B
TAG52:5-FA18:1				-3.03041	0.0301757	M-B
TAG52:3-FA18:3				-3.05433	0.0302614	M-B
TAG46:3-FA18:1				-3.44383	0.0302667	M-B
TAG46:1-FA16:0				-3.40623	0.0302789	M-B
TAG48:1-FA18:1				-3.32058	0.0303454	M-B
TAG48:2-FA18:2				-3.14739	0.0304182	M-B
DAG(14:0/16:0)	DG(16:0/14:0/0:0)	HMDB0007095		-0.908366	0.025834	B-D
TAG44:2-FA18:1				-3.11471	0.0305274	M-B
TAG52:2-FA16:0				-3.06604	0.0305889	M-B
TAG50:4-FA18:3				-2.94205	0.0306795	M-B
TAG52:2-FA18:0				-3.39992	0.0307163	M-B
TAG50:3-FA14:1	TG(14:1(9Z)/18:1(9Z)/18:1(9Z))	HMDB0047957		-3.27895	0.0308068	M-B
TAG50:1-FA18:0				-3.61448	0.0309853	M-B
CE(22:2)	22:2 Cholesterol ester	HMDB06737		-0.957008	0.00686732	B-D
CE(22:2)	22:2 Cholesterol ester	HMDB06737		0.568226	0.0311077	M-D
SM(18:0)	SM(d18:1/18:0)	HMDB0001348	C00550	-0.978916	0.00463825	B-D
TAG54:7-FA18:1				-3.52205	0.031411	M-B
TAG53:2-FA17:0				-3.5496	0.0314446	M-B
TAG50:2-FA18:1				-3.11156	0.031486	M-B
TAG50:4-FA14:1	TG(14:1(9Z)/18:2(9Z,12Z)/18:1(9Z))	HMDB0048072		-3.14533	0.0317172	M-B
TAG52:5-FA16:0				-2.8237	0.0317857	M-B
TAG52:4-FA16:0				-2.76369	0.0318383	M-B
TAG58:9-FA22:6				-3.6583	0.0319376	M-B
TAG52:2-FA18:1				-3.12217	0.0320749	M-B
TAG52:3-FA18:2				-2.89276	0.0321673	M-B
TAG50:3-FA18:2				-2.86168	0.032279	M-B
TAG46:1-FA18:1				-5.81238	0.0325851	M-D
TAG44:0-FA12:0				-3.76763	0.0326325	M-B
SM(24:1)	SM(d18:1/24:1(15Z))	HMDB0012107	C00550	-0.673857	0.0326995	M-B
TAG54:5-FA18:1				-3.13413	0.0327295	M-B
TAG55:5-FA18:2				-3.47252	0.0327657	M-B
TAG52:3-FA16:0				-2.88687	0.0329704	M-B
TAG52:6-FA18:2				-2.86884	0.0329806	M-B
TAG54:7-FA18:2				-2.93231	0.0330104	M-B
TAG52:3-FA16:1	TG(18:1(9Z)/16:1(9Z)/18:1(9Z))	HMDB0049861		-3.14226	0.0331021	M-B
TAG52:5-FA18:2	TG(18:2(9Z,12Z)/16:1(9Z)/18:2(9Z,12Z))	HMDB0052516		-2.79426	0.0331381	M-B
DAG(14:0/18:2)	DG(14:0/18:2(9Z,12Z)/0:0)	HMDB0007016		-0.991339	0.0111346	B-D
TAG47:1-FA16:1				-2.07511	0.0332448	M-B
TAG54:3-FA18:1				-3.47711	0.0332466	M-B
TAG52:4-FA18:2	TG(18:1(9Z)/16:1(9Z)/18:2(9Z,12Z))	HMDB0049866		-2.77254	0.0332753	M-B
PE(P-18:0/18:2)	PE(P-18:0/18:2(9Z,12Z))	HMDB0011376		-1.00678	0.00160546	B-D
TAG54:5-FA18:2	TG(18:2(9Z,12Z)/18:1(9Z)/18:2(9Z,12Z))	HMDB0052546		-3.07987	0.0336793	M-B
TAG44:1-FA14:0				-3.70905	0.0337011	M-B
TAG50:0-FA14:0				-4.00404	0.033745	M-B
TAG48:3-FA16:1	TG(16:1(9Z)/16:1(9Z)/16:1(9Z))	HMDB0005432		-6.01436	0.0339104	M-D
DAG(16:0/22:5)	DG(16:0/22:5(7Z,10Z,13Z,16Z,19Z)/0:0)	HMDB0007120		-1.01215	0.0126086	B-D
TAG52:4-FA16:1	TG(16:1(9Z)/18:2(9Z,12Z)/18:1(9Z))	HMDB0048745		-2.96814	0.034295	M-B
TAG54:2-FA18:1				-3.63548	0.0343282	M-B
TAG50:4-FA14:0				-3.18576	0.0343929	M-B
TAG46:0-FA18:0				-3.95023	0.0345591	M-B
LPC(17:0)				0.836774	0.0347571	M-B
TAG54:6-FA18:1				-3.13006	0.0350283	M-B
TAG54:4-FA18:2				-3.22915	0.035109	M-B
DAG(16:0/16:1)	DG(16:0/16:1(9Z)/0:0)	HMDB0007099	C00165	-1.10843	0.00699637	B-D
TAG52:4-FA18:3				-2.93812	0.0353203	M-B
TAG52:3-FA18:1				-3.02611	0.035342	M-B
TAG50:4-FA18:2				-3.00262	0.0353501	M-B
TAG54:4-FA18:1	TG(18:1(9Z)/18:2(9Z,12Z)/18:1(9Z))	HMDB0050001		-3.21643	0.0354877	M-B
TAG53:3-FA17:0				-3.30589	0.0355142	M-B
TAG52:4-FA18:1	TG(16:1(9Z)/18:2(9Z,12Z)/18:1(9Z))	HMDB0048745		-3.00637	0.0364756	M-B
TAG46:1-FA12:0				-3.61133	0.036575	M-B
TAG58:6-FA18:1				-5.42519	0.0367994	M-D
TAG46:2-FA16:0				-3.02793	0.0368484	M-B
TAG48:2-FA18:1				-3.24328	0.0370866	M-B
TAG50:2-FA14:0				-3.39312	0.0372815	M-B
TAG52:5-FA18:3				-2.78339	0.0374749	M-B
TAG52:3-FA18:0				-3.46777	0.037507	M-B
DAG(18:2/20:4)	DG(18:2(9Z,12Z)/20:4(5Z,8Z,11Z,14Z)/0:0)	HMDB0007257	C00165	-1.2415	0.00053359	B-D
TAG50:3-FA18:1	TG(18:1(9Z)/14:1(9Z)/18:1(9Z))	HMDB0049841		-3.11768	0.038298	M-B
TAG54:5-FA18:3				-3.25774	0.038346	M-B
TAG54:3-FA18:2				-3.55962	0.0383646	M-B
PC(18:1/16:1)	PC(18:1(9Z)/16:1(9Z))	HMDB0008101	C00157	0.627006	0.0384645	M-B
TAG50:2-FA18:0				-3.61841	0.0385612	M-B
TAG50:1-FA14:0				-3.71557	0.0390135	M-B
TAG56:8-FA20:4				-3.7082	0.0395138	M-D
TAG54:6-FA18:3				-3.06533	0.0397204	M-B
TAG46:2-FA12:0				-3.38782	0.0402069	M-B
TAG46:1-FA18:0				-4.22775	0.040217	M-B
PC(18:2/20:2)	PC(18:2(9Z,12Z)/20:2(11Z,14Z))	HMDB0008145	C00157	0.473952	0.0402232	M-D
TAG52:6-FA18:3				-2.82197	0.0407033	M-B
DAG(16:0/18:3)	DG(16:0/18:3(9Z,12Z,15Z)/0:0)	HMDB0007105		-1.15016	0.0411112	M-B
TAG58:7-FA16:0				-1.48482	0.0333502	B-D
TAG54:2-FA18:0				-3.77793	0.0415765	M-B
TAG44:1-FA12:0				-3.47531	0.0419187	M-B
TAG54:5-FA18:0				-3.60199	0.0423446	M-B
TAG50:3-FA14:0				-3.18002	0.0423987	M-B
CE(22:1)	CE(22:1(13Z))	HMDB0010372		0.995526	0.0425758	M-B
TAG55:1-FA16:0				-1.63527	0.0248523	B-D
DAG(14:0/16:0)	DG(16:0/14:0/0:0)	HMDB0007095		-1.66765	0.0427273	M-B
TAG54:4-FA18:3				-3.45043	0.0428143	M-B
TAG49:1-FA16:1				-4.91424	0.0433523	M-D
TAG52:0-FA20:0				-2.14834	0.0254673	B-D
TAG48:2-FA12:0				-3.50764	0.0436892	M-B
TAG48:3-FA18:2	TG(16:1(9Z)/14:0/18:2(9Z,12Z))	HMDB0010422		-2.98017	0.0439986	M-B
TAG44:2-FA18:1				-6.08177	0.0447284	M-D
TAG48:4-FA18:2	TG(14:1(9Z)/18:2(9Z,12Z)/16:1(9Z))	HMDB0048070		-3.02641	0.0461837	M-B
TAG48:1-FA18:0				-3.76763	0.0463013	M-B
TAG54:5-FA20:4				-5.52417	0.0464051	M-D
TAG54:4-FA18:0				-3.56736	0.0468118	M-B
TAG54:3-FA18:0				-3.74139	0.0470195	M-B
TAG54:1-FA18:0				-3.98162	0.0477051	M-B
TAG47:2-FA16:1				-2.1619	0.0425986	B-D
TAG48:3-FA18:1				-3.14673	0.0482684	M-B
PE(18:0/18:0)	PE(18:0/18:0)	HMDB0008991	C00350	0.175465	0.0489475	M-D
TAG54:2-FA18:2				-3.61811	0.048964	M-B
TAG50:4-FA18:1	TG(18:1(9Z)/14:1(9Z)/18:2(9Z,12Z))	HMDB0049846		-3.27821	0.0495609	M-B
TAG56:5-FA16:0				-2.297	0.0214153	B-D

## Sheet: Supplementary Table S1D
Metabolite	HMDB	KEGG	MZ	Log2FC	Pval	Contr
Uracil	HMDB0000300	C00106	111.02_1.6	0.0637783	0	M-B
Fumaric acid	HMDB0000134	C00122	115.0036_2.3	-0.0153743	0	M-B
p-Cresol sulfate	HMDB0011635	-	187.0065_4.5	-0.110213	0	M-B
2-Methylhippuric acid	HMDB0011723	C01586	192.0665_3.9	0.0794196	0	M-B
(±)-Anisoxide	HMDB0030572	-	203.1425_10	-0.0203091	0	M-B
Indoxyl sulfate	HMDB0000682	-	212.0022_3.4	-0.0824716	0	M-B
Varenicline	HMDB0015398	-	212.1181_2.4	0.0615918	0	M-B
1-Isopropyl citrate	HMDB0032438	-	233.0669_5.6	-0.266587	0	M-B
Asparaginyl-Hydroxyproline	HMDB0028732	-	244.0937_8.1	0.0351672	0	M-B
Prenyl glucoside	HMDB0031876	C09808	247.1185_3.7	-0.00119457	0	M-B
2'-Deoxyadenosine	HMDB0000101	C00559	252.109_1.8	0.0527765	0	M-B
modafinil acid	-	-	275.0749_4.1	0.143164	0	M-B
Aspartylphenylalanine	HMDB0000706	-	279.0975_2.7	-0.0240292	0	M-B
N1-Methyladenosine	HMDB0003331	C02494	282.1193_6.9	-0.0125771	0	M-B
Fosthiazate	-	-	284.0527_11.3	0.186313	0	M-B
Estradiol-17beta 3-sulfate	HMDB0004448	C08357	353.1409_3.2	-0.0878448	0	M-B
N-({[4-(AMINOSULFONYL)PHENYL]AMINO}CARBONYL)-4-METHYLBENZENESULFONAMIDE	-	-	370.052_10.6	0.0981554	0	M-B
Rivoglitazone	-	-	398.116_3.3	-0.0861808	0	M-B
Flecainide	HMDB0015326	C07001	415.1431_10.5	0.217341	0	M-B
{2-hydroxy-5-[3-(5-methoxy-2,2-dimethyl-2H-chromen-6-yl)prop-2-enoyl]phenyl}oxidanesulfonic acid	-	-	431.0788_1	-0.00309481	0	M-B
5,10-Methylene-THF	HMDB0001533	C00143	458.1785_7.1	0.0914055	0	M-B
LysoPE(18:1)	HMDB0011475	-	480.3071_11.1	0.0893303	0	M-B
CDP-choline	HMDB0001413	C00307	489.1145_11.9	0.105298	0	M-B
LysoPE(20:3)	HMDB0011484	-	504.3077_11	0.0527758	0	M-B
Fenugreekine	-	-	662.101_1.2	-0.0227436	0	M-B
NAD	HMDB0000902	C00003	664.1163_10.6	-0.0391997	0	M-B
Gamma-Butyrolactone	HMDB0000549	C01770	85.0295_2.3	-0.0135473	0	M-B
5'-Deoxy-5'-(methylthio)adenosine	HMDB0001173	C00170	298.0966_1.5	0.0864965	1.76e-277	M-B
{4-[(E)-2-(2,3,5-trihydroxyphenyl)ethenyl]phenyl}oxidanesulfonic acid	-	-	323.0217_8.4	-0.0749244	2.43e-240	M-B
Quinestrol	HMDB0015579	C07619	365.2461_10.8	0.0631546	4.73e-200	M-B
(±)-Anisoxide	HMDB0030572	-	203.1425_10	-0.0749078	0.0109089	M-D
(2-oxo-2,3-dihydro-1H-indol-3-yl)acetic acid	-	-	190.0507_3.9	0.28982	0.0200865	M-D
(2R,2'S)-Isobuteine	HMDB0030411	-	206.0493_7.7	0.00428284	0.0147446	M-D
(2S,3R)-2-[[4-(Tert-butylcarbamoyl)piperazine-1-carbonyl]amino]-6-(diaminomethylideneamino)-3-formylhexanoic acid	-	-	428.2607_10.3	-0.369359	0.00211683	M-D
(5,7-dihydroxy-6,8-dimethyl-2-phenyl-3,4-dihydro-2H-1-benzopyran-4-yl)oxidanesulfonic acid	-	-	365.0707_1.3	0.238198	0.0429049	M-D
(5S)-5-(3-AMINOPROPYL)-3-(2,5-DIFLUOROPHENYL)-N-ETHYL-5-PHENYL-4,5-DIHYDRO-1H-PYRAZOLE-1-CARBOXAMIDE	-	-	387.1984_13.5	0.154258	0.0028911	M-D
(9Z,11E,13E,15Z)-4-Oxo-9,11,13,15-octadecatetraenoic acid	HMDB0031098	-	289.1804_10.4	-0.254841	0.013542	M-D
(S,E)-Zearalenone	HMDB0031752	C09981	319.153_7.8	-0.184228	0.00279826	M-D
{[3-(6,7-dimethoxy-2H-1,3-benzodioxol-5-yl)prop-2-en-1-yl]oxy}sulfonic acid	-	-	317.0322_3.5	0.196025	0.0220942	M-D
{[3,4-dihydroxy-5-(hydroxymethyl)-2-{[3,4,5-trihydroxy-6-(hydroxymethyl)oxan-2-yl]oxy}oxolan-2-yl]methoxy}sulfonic acid	-	-	421.0656_10.7	-0.092772	0.0454448	M-D
{2-hydroxy-5-[3-(5-methoxy-2,2-dimethyl-2H-chromen-6-yl)prop-2-enoyl]phenyl}oxidanesulfonic acid	-	-	431.0788_1	-0.0706933	0.0103111	M-D
1-(1,2,3,4,5-Pentahydroxypent-1-yl)-1,2,3,4-tetrahydro-beta-carboline-3-carboxylate	HMDB0012492	-	365.1353_9.1	-0.0908467	0.00034468	M-D
1-(2,4,6-trihydroxyphenyl)-3-(3,4,5-trimethoxyphenyl)propan-1-one	-	-	347.1126_6	-0.287468	0.0200571	M-D
1-(sn-Glycero-3-phospho)-1D-myo-inositol	HMDB0011649	C01225	335.0736_10.8	0.0954128	0.00137583	M-D
1-heptadecanoyl-glycero-3-phosphate	-	-	423.2516_2	0.0637382	0.0298747	M-D
1-Isothiocyanato-7-(methylthio)heptane	-	-	202.0722_8	0.10698	0.0101356	M-D
1-Methylguanosine	HMDB0001563	C04545	296.0998_4.9	0.21417	0.0166369	M-D
1-Methylhypoxanthine	HMDB0013141	-	151.0614_1.6	0.0885289	0.00159866	M-D
1,5-Dihydroxy-3-methoxy-2-prenylxanthone	HMDB0030605	-	325.1073_6.2	0.164347	0.00017031	M-D
12-Oxo-2,3-dinor-10,15-phytodienoic acid	HMDB0032090	-	263.1648_8.7	-0.182097	0.00506794	M-D
17-hydroxy-11,15-dimethoxy-6,8,20-trioxapentacyclo[10.8.0.0_,<U+2079>.0_,7.0_4,_<U+2079>]icosa-1(12),2(9),4,10,14,16,18-heptaen-13-one	-	-	353.067_3.9	-0.261518	0.00194006	M-D
2-(4-Hydroxyphenyl)naphthalic anhydride	-	-	289.0497_8.8	0.205101	0.0372626	M-D
2-(Methylthiomethyl)-3-phenyl-2-propenal	-	-	193.0677_1.5	0.239687	0.0449547	M-D
2-{[hydroxy(1-oxo-1H-isochromen-3-yl)methylidene]amino}acetic acid	-	-	246.0415_9.7	-0.1695	0.00072258	M-D
2-{[hydroxy(5-hydroxy-1H-indol-3-yl)methylidene]amino}acetic acid	-	-	233.0564_5.1	-0.775962	0.00039618	M-D
2-Decylfuran	HMDB0032215	-	209.1896_9.7	-0.0475624	0.0024286	M-D
2-Deoxy-2-Amino Glucitol-6-Phosphate	HMDB0001504	C06605	260.0533_3.1	-0.193208	0.00059025	M-D
2-Methoxyxanthone	HMDB0032998	-	225.055_7.9	0.290502	0.00039063	M-D
2-oxo-3-(3,4,5-trihydroxyphenyl)propanoic acid	-	-	211.0247_8.9	-0.127978	0.0303852	M-D
2-Pyrrolidinone	HMDB0002039	C11118	86.06_1.8	-0.134969	0.00013765	M-D
2,4-Diamino-6-[N-(2',5'-Dimethoxybenzyl)-N-Methylamino]Quinazoline	-	-	340.177_6.6	-0.192521	0.0259653	M-D
2,4,6-Triethyl-1,3,5-oxadithiane	-	-	207.0877_1.2	-0.130454	0.0354622	M-D
2'-Deoxyadenosine	HMDB0000101	C00559	252.109_1.8	0.127315	0.00295749	M-D
3-cis-Hydroxyglipizide	-	-	460.167_9.2	-0.287338	8.39e-05	M-D
3-Dehydroxycarnitine	HMDB0006831	C05543	146.1175_4.3	-0.240148	0.00013193	M-D
3-Hydroxyxanthone	HMDB0032997	-	211.0393_8.7	0.267007	0.00139379	M-D
3-Methyl-5-(7-{4-[(4R)-4-methyl-4,5-dihydro-1,3-oxazol-2-yl]phenoxy}heptyl)-1,2-oxazole	-	-	357.2189_1.6	-0.573489	4.82e-05	M-D
3-Methylhistidine	HMDB0000479	C01152	170.0923_10.5	0.0819855	0.0019527	M-D
3-Methylpyridazine	HMDB0033112	-	95.0604_10.5	-0.0410441	0.0353464	M-D
3,4,5-trihydroxy-6-({11-hydroxy-13-oxo-6,8,20-trioxapentacyclo[10.8.0.0_,<U+2079>.0_,7.0_4,_<U+2079>]icosa-1(12),2(9),4,10,14(19),15,17-heptaen-15-yl}oxy)oxane-2-carboxylic acid	-	-	485.0717_8.5	-0.156557	0.00186707	M-D
3,4,5-trihydroxy-6-[(3-methylbut-2-enoyl)oxy]oxane-2-carboxylic acid	-	-	275.0777_7	0.126833	0.0238357	M-D
3,4,5-trihydroxy-6-{[1-(4-methoxyphenyl)pentan-3-yl]oxy}oxane-2-carboxylic acid	-	-	369.1553_5.6	-0.302033	0.00023309	M-D
3,4,5-trihydroxy-6-{[7-hydroxy-4-oxo-2-phenyl-8-(3,4,5-trihydroxyoxan-2-yl)-4H-chromen-5-yl]oxy}oxane-2-carboxylic acid	-	-	563.1384_5.6	-0.0302243	0.0070845	M-D
3,8-DIBROMO-7-HYDROXY-4-METHYL-2H-CHROMEN-2-ONE	-	-	330.8613_6	-0.123701	0.00272482	M-D
3'-Hydroxyhexobarbital	HMDB0013940	-	251.1035_6.1	0.0929172	0.00199066	M-D
4-(2-Aminophenyl)-2,4-dioxobutanoic acid	HMDB0000978	C01252	206.0458_7.3	0.391745	0.0395499	M-D
4-Hydroxychalcone	HMDB0032584	C14231	223.0757_6.1	0.459499	0.00016371	M-D
4-HydroxyProline	HMDB0000725	C01157	132.0655_9	-0.0786672	0.00114855	M-D
4-Imidazoleacetic acid	HMDB0002024	C02835	127.0502_9	-0.0048331	0.00931107	M-D
4-Methylpyrimidine	-	-	95.0604_9.2	-0.0924168	0.00132549	M-D
4-Oxohexanoic acid	HMDB0010717	C02122	129.0556_3	-0.0635576	0.00141483	M-D
5-Aminouracil	-	-	128.0454_1.2	-0.33786	0.00123084	M-D
5-hydroxy-2-oxo-4-ureido-2,5-dihydro-1H-imidazole-5-carboxylate	HMDB0059663	C12248	201.0264_6.1	-0.165312	0.00023002	M-D
5-methylcytidine 5'-monophosphate	-	-	336.0599_8.4	0.16879	0.00214144	M-D
5-Methyldeoxycytidine	HMDB0002224	C03592	242.1134_8.8	-0.272061	0.00386613	M-D
5-methyluridine (ribothymidine)	HMDB0000884	-	257.0778_2.8	0.146567	0.00687375	M-D
5'-O-Desmethyl omeprazole	HMDB0014011	-	330.0915_4.4	0.104086	0.0325248	M-D
6-Hydroxy-R-acenocoumarol	-	-	368.0766_0.6	0.237846	0.0245774	M-D
6,11-Dihydroxy-2,2-dimethylpyrano[3,2-c]xanthen-7(2H)-one	-	-	309.0771_5.1	-0.506732	0.00031162	M-D
7-Methylguanine	HMDB0000897	C02242	166.0723_3.8	0.102701	0.00327157	M-D
7-Methylxanthine	HMDB0001991	C16353	167.0563_1.9	0.416988	0.0103684	M-D
7,8-Dihydropteroic acid	HMDB0001412	C00921	315.1194_7.8	0.308845	0.00055871	M-D
8-O-Methyloblongine	HMDB0034579	-	329.1971_12.4	-0.426266	0.00060151	M-D
Acamprosate	HMDB0014797	-	180.0336_4.5	0.0959082	0.00241401	M-D
Acetaminophen glucuronide	HMDB0010316	-	326.088_8.1	-0.076568	0.0414185	M-D
Acetylcholine	HMDB0000895	C01996	146.1176_11.1	0.0679475	0.0067428	M-D
Adenine	HMDB0000034	C00147	136.0618_2.3	0.101145	0.0003183	M-D
Adenosine 3',5'-cyclic monophosphate	HMDB0000058	C00575	328.0447_2.9	-0.105964	0.0017333	M-D
Agaritinal	-	-	266.1134_7.8	0.247647	0.0332134	M-D
Ala-His	HMDB0028689	-	227.1138_10.8	0.0835982	0.00679663	M-D
Alanyl-Isoleucine	HMDB0028690	-	201.1244_6.1	0.0958269	0.00200198	M-D
Androstenediol (3beta,17beta) disulfate	HMDB0003818	C04295	224.0617_4.9	-0.146742	0.00029127	M-D
Arabinopyranobiose	HMDB0029619	-	283.1012_10.2	0.368187	0.0010087	M-D
Arginyl-Glutamic acid	HMDB0028708	-	304.1614_13.1	-0.0275869	0.00766093	M-D
Arginyl-Threonine	HMDB0028719	-	276.1665_11.3	0.0656477	0.0219944	M-D
Arginyl-Valine	HMDB0028722	-	274.1871_10.5	0.0364235	0.0454931	M-D
Lysyl-Tyrosine	HMDB0028963	-	310.1759_11.3	-0.0796972	0.00175291	B-D
Asparaginyl-Serine	HMDB0028740	-	218.0781_10.1	0.168947	0.00101444	M-D
Asparaginyl-Threonine	HMDB0028741	-	232.0938_9.5	0.101479	0.0340664	M-D
Glutaminylthreonine	HMDB0028807	-	246.1093_9.2	0.185801	0.00186037	M-B
Aspartyl-Cysteine	HMDB0028750	-	235.0393_7	0.2881	0.00010942	M-D
Aspidospermatine	HMDB0030358	C09041	339.2072_10.3	-0.0431938	0.0177483	M-D
C10:0,OH AC (Hydroxydecanoyl carnitine)	-	-	332.2429_6.3	-0.290636	0.00632904	M-D
C14:1 FA (Myristoleic acid)	HMDB0002000	C08322	225.1857_10.7	-0.0823333	0.0375456	M-D
C18:2 FA (Linoleic acid)	HMDB0000673	C01595	279.2323_11.7	0.0531583	0.0358436	M-D
C18:2,OH FA (Hydroxy-octadecadienoic acid)	HMDB0004702	C14826	295.2274_10.6	0.067735	0.0108425	M-D
C19:1 FA (Nonadecaenoic acid)	HMDB0013622	C00174	295.264_13.4	0.157518	0.0104873	M-D
C20:2 FA (Eicosadienoic acid)	HMDB0005060	C16525	307.2639_13.1	0.105359	0.00955208	M-D
C20:3 FA (Eicosatrienoic acid)	HMDB0002925	C03242	305.248_12.2	0.0782163	0.0178773	M-D
C20:4,OH FA (HETE)	HMDB0011134	C04805	319.2274_10.3	0.175003	0.0293795	M-D
C4:1 FA (Hydroxybutyric acid)	HMDB0000357	C01089	103.0401_6.2	-0.0658827	0.00904341	M-D
C4:1 FA (Hydroxyisobutyric acid)	HMDB0000008	C05984	103.0401_5.4	-0.0567398	0.0067206	M-D
C5:0, DC AC (Glutarylcarnitine)	HMDB0013130	-	276.1441_11.3	-0.0494097	0.0415758	M-D
C6:0,DC AC (Adipoylcarnitine)	-	-	290.1595_11.1	-0.100857	0.0308148	M-D
C6:1, DC FA (Hexenedioic acid)	HMDB0000393	-	143.0349_3	-0.0975142	0.0260975	M-D
C8:0,OH AC (Hydroxyoctanoyl carnitine)	-	-	304.2116_6.6	-0.185699	0.00227085	M-D
4-Oxohexanoic acid	HMDB0010717	C02122	129.0556_3	-0.105994	0.00268627	M-B
Capryloylglycine	HMDB0000832	-	202.1437_10.2	0.113907	0.00039933	M-D
CDP	HMDB0001546	C00112	404.0263_0.9	0.190613	0.0159465	M-D
Meprobamate	HMDB0014515	-	217.1193_7	0.0630334	0.0028437	B-D
CDP-choline	HMDB0001413	C00307	489.1145_11.9	0.0944186	0.00095507	M-D
3,8-DIBROMO-7-HYDROXY-4-METHYL-2H-CHROMEN-2-ONE	-	-	330.8613_6	-0.161968	0.00289501	M-B
Chalcone	HMDB0003066	C15589	209.0959_1.4	-0.0648517	0.0310935	M-D
Cholesterol sulfate	HMDB0000653	C18043	465.3042_0.9	0.153167	0.0137161	M-D
Cismethrin	-	-	339.1953_1.4	-0.643549	0.00041988	M-D
Creatine riboside	-	-	262.1042_9.6	0.170526	0.00072179	M-D
1-Isothiocyanato-7-(methylthio)heptane	-	-	202.0722_8	0.178168	0.00352811	M-B
5-Aminouracil	-	-	128.0454_1.2	-0.570799	0.00366605	M-B
Cystathionine sulfoxide	HMDB0002399	-	237.055_5.7	0.342807	0.0001709	M-D
Picolinic acid	HMDB0002243	C10164	122.0247_5.6	0.228405	0.00384821	M-B
Cysteine sulfinic acid	HMDB0000996	C00606	152.0023_6.2	0.0757346	0.00167726	M-D
8-O-Methyloblongine	HMDB0034579	-	329.1971_12.4	-0.380376	0.00394854	B-D
Glycoursodeoxycholic acid	HMDB0000708	-	414.3_5.2	0.247474	0.00405209	B-D
Cytidine	HMDB0000089	C00475	242.0782_6.1	0.0967669	0.00142373	M-D
Ammonium isovalerate	-	-	120.1019_7.4	0.132985	0.00420713	M-B
Cytosine	HMDB0000630	C00380	112.0506_4.6	0.085799	2.59e-16	M-D
D-Glucose	HMDB0000122	C00221	215.0328_6.8	-0.154155	0.00590355	M-D
L-prolyl-L-proline	HMDB0011180	-	213.1233_10.5	-0.0615974	0.00433621	B-D
(2-oxo-2,3-dihydro-1H-indol-3-yl)acetic acid	-	-	190.0507_3.9	0.383341	0.00434853	M-B
D-Glucuronic acid	HMDB0000127	C00191	193.0353_10.2	-0.107913	0.00142003	M-D
C4:1 FA (Hydroxyisobutyric acid)	HMDB0000008	C05984	103.0401_5.4	-0.0504162	0.0045076	M-B
Deamino-Histidine	HMDB0002271	C20522	141.0658_8.4	0.124675	0.0430427	M-D
Dehydroisoandrosterone sulfate (DHEA-S)	HMDB0001032	C04555	367.1581_9.4	-0.15422	0.00456991	M-D
Deoxyuridine	HMDB0000012	C00526	227.0674_2	0.227638	3.85e-05	M-D
Deserpidine	HMDB0015221	C06541	579.27_0.9	-0.0711772	0.04019	M-D
Cystathionine sulfoxide	HMDB0002399	-	237.055_5.7	0.420793	0.00480746	M-B
Diaminopimelic acid	HMDB0001370	C00666	189.088_9.1	0.131451	0.00019943	M-D
L-Tryptophan	HMDB0000929	C00078	205.097_6.8	0.0793369	0.00495581	B-D
Dihydrothymine	HMDB0000079	C00906	129.0658_9.5	-0.0530884	0.0045719	M-D
1-Methylhypoxanthine	HMDB0013141	-	151.0614_1.6	0.129337	0.00509714	M-B
ent-16-Kaurene	HMDB0035394	-	273.257_11.6	-0.121823	0.0363124	M-D
Erinacine P	-	-	491.2661_11.5	-0.0945623	0.0401556	M-D
Histidylserine	HMDB0028894	-	241.0941_10.2	0.169914	0.00517272	M-B
Glucosylgalactosyl hydroxylysine	HMDB0000585	-	487.213_17.3	-0.118984	0.00524053	M-B
Myricanol 5-glucoside	-	-	519.2239_11.7	0.143785	0.00525734	M-B
Ser-Thr	HMDB0029049	-	207.0975_9	0.230534	0.00537957	M-B
Erythrohydrobupropion	HMDB0012227	-	242.1304_2	-0.564472	7.39e-05	M-D
Lys-Ala	HMDB0028944	-	218.1499_14.5	0.118362	0.00566069	M-B
Ethopropazine	HMDB0014536	-	311.1587_1.5	0.298331	0.00734419	M-D
Flecainide	HMDB0015326	C07001	415.1431_10.5	0.192074	0.00433429	M-D
Fluvoxamine	HMDB0014322	C07571	319.164_6.7	0.318449	0.00619715	M-D
Gabapentin	HMDB0005015	-	172.1331_10.5	0.13985	8.76e-05	M-D
Galactosylhydroxylysine	HMDB0000600	C05547	325.1604_17.2	-0.0676934	0.0007345	M-D
Gamma-Glutamyl Glutamine	HMDB11738	C05283	276.1189_11.4	0.166211	0.00146387	M-D
Betonicine	HMDB0029412	C08269	160.0968_7.7	-0.0942637	0.00642366	B-D
Ganoderic acid H	HMDB0035987	-	571.2894_6.7	0.168531	5.16e-05	M-D
3-Methylhistidine	HMDB0000479	C01152	170.0923_10.5	0.110622	0.00669494	M-B
Glu-Gln	HMDB0028817	-	274.1042_11	-0.180311	0.00590459	M-D
Glyceric acid	HMDB0000139	C00258	105.0193_9.2	-0.100952	0.00674205	M-B
Glucosylgalactosyl hydroxylysine	HMDB0000585	-	487.213_17.3	-0.0964	0.00888147	M-D
Glutaminyllysine	HMDB0028802	-	275.1712_13.2	0.0798436	0.00425191	M-D
Glutaminylthreonine	HMDB0028807	-	246.1093_9.2	0.162821	0.0008196	M-D
Galactosylhydroxylysine	HMDB0000600	C05547	325.1604_17.2	-0.0868679	0.00693991	M-B
Prolyl-Arginine	HMDB0029011	-	272.1715_15	-0.0435992	0.00701925	B-D
Glutamylalanine	HMDB0003764	-	217.0829_11.6	0.141729	0.00453376	M-D
Gly-Tyr	HMDB0028853	-	237.0913_5.2	0.395854	3.45e-05	M-D
Diaminopimelic acid	HMDB0001370	C00666	189.088_9.1	0.143192	0.00709942	M-B
Pro-Lys	HMDB0029022	-	244.1654_16.2	-0.0476406	0.00714127	B-D
3,4,5-trihydroxy-6-[(3-methylbut-2-enoyl)oxy]oxane-2-carboxylic acid	-	-	275.0777_7	0.100991	0.00731534	B-D
Glyceric acid	HMDB0000139	C00258	105.0193_9.2	-0.0833923	0.00161695	M-D
Glycerophosphocholine	HMDB0000086	C00670	258.1101_10.7	-0.091566	0.00143614	M-D
Glycylprolylhydroxyproline	HMDB0002171	-	286.1396_11.2	-0.255266	4.33e-05	M-D
(2S,3R)-2-[[4-(Tert-butylcarbamoyl)piperazine-1-carbonyl]amino]-6-(diaminomethylideneamino)-3-formylhexanoic acid	-	-	428.2607_10.3	-0.513605	0.00748876	M-B
Sakacin A	HMDB0034554	-	289.1868_13.6	-0.0598222	0.00756701	B-D
C20:2 FA (Eicosadienoic acid)	HMDB0005060	C16525	307.2639_13.1	0.147002	0.00765567	M-B
Hippuric acid	HMDB0000714	C01586	178.051_5.1	-0.101336	0.00018562	M-D
C18:4 FA (Octadecatetraenoic acid)	HMDB0006547	C16300	275.2013_10.9	-0.187276	0.00776897	B-D
Thr-Leu	HMDB0029065	-	231.1349_6.1	0.0802741	0.00787374	B-D
CPA(18:1(11Z)/0:0)	HMDB0007005	-	417.241_1.2	0.204349	0.00793227	M-B
Thr-Ser	HMDB0029070	-	205.0829_9	0.139592	0.00793788	M-B
N-Docosahexaenoyl GABA	-	-	414.2987_9.9	-0.466041	0.00797367	M-B
D-Glucuronic acid	HMDB0000127	C00191	193.0353_10.2	-0.163313	0.00825214	M-B
D-Glucose	HMDB0000122	C00221	215.0328_6.8	-0.14039	0.00840854	M-B
Succinyladenosine	HMDB0000912	-	382.1003_10.3	0.161963	0.00843107	M-B
Val-Ile	HMDB0029130	-	231.1703_4.8	0.0742769	0.00851894	B-D
Glycylprolylhydroxyproline	HMDB0002171	-	286.1396_11.2	-0.160015	0.00874595	B-D
Propyl 1-(propylsulfinyl)propyl disulfide	HMDB0033071	-	239.0595_10.9	-0.14286	0.00883763	B-D
His-Val	HMDB0028898	-	255.1449_8.5	0.106175	0.00030799	M-D
2-{[hydroxy(4-hydroxy-3,5-dimethoxyphenyl)methylidene]amino}acetic acid	-	-	256.0814_8.1	-0.113433	0.00895591	B-D
Histamine	HMDB0000870	C00388	112.087_9.2	-0.0911194	0.00112553	M-D
Homocysteinesulfinic acid	HMDB0006462	-	166.0179_5.7	0.0829593	0.00012826	M-D
Hydroxyphenyllactic acid	HMDB0000755	C03672	181.0506_6.3	-0.0455977	0.0441395	M-D
Ile-Glu	HMDB0028906	-	261.1445_9.7	0.194602	0.00041319	M-D
Ile-Pro	HMDB11174	-	227.1401_6.1	0.188548	0.00093105	M-D
Ile-Val	HMDB0028920	-	229.1556_4.9	0.105352	0.00054791	M-D
Indoxyl sulfate	HMDB0000682	-	212.0022_3.4	-0.00507016	0.0186624	M-D
Isobutyric acid	HMDB0001873	C02632	87.045_2	0.198057	0.0430412	M-D
Pro-Ala	HMDB0029010	-	185.093_9.6	-0.100155	0.00989236	B-D
Phosphocreatine	HMDB0001511	C02305	212.0431_11.9	-0.200864	0.0099221	M-B
2-[4-(3,4-Methylenedioxyphenyl)butyl]-4(1H)-quinolinone	HMDB0030382	-	322.1429_2.7	0.132099	0.0100904	B-D
Isoelemicin	HMDB0029867	C16975	207.1023_7.4	-0.0371673	0.00220248	M-D
2-Ethylpyrazine	HMDB0031849	-	109.0761_7.3	0.191782	0.0102019	M-B
Lys-Asn	HMDB0028946	-	261.1556_14.7	0.155951	0.0102019	M-B
Isoleucyl-Tyrosine	HMDB0028919	-	293.1505_5.7	0.0781785	0.00509912	M-D
L-Asparagine	HMDB0000168	C00152	131.0462_9.9	-0.108771	0.00651335	M-D
N-Docosahexaenoyl GABA	-	-	414.2987_9.9	0.247512	0.0103811	B-D
L-beta-aspartyl-L-leucine	HMDB0011166	-	245.1141_10.4	0.135706	0.0038083	M-D
{[6-(5,7-dihydroxy-4-oxo-2-phenyl-3,4-dihydro-2H-1-benzopyran-8-yl)-3,4,5-trihydroxyoxan-2-yl]methoxy}sulfonic acid	-	-	497.0772_3.9	-0.139416	0.0105249	B-D
N-Acetyl desmethyl frovatriptan	-	-	272.1397_3.5	0.167417	0.0105645	B-D
Dihydrothymine	HMDB0000079	C00906	129.0658_9.5	-0.122838	0.0108212	M-B
L-Carnosine	HMDB0000033	C00386	227.1138_11.9	-0.142611	0.0002835	M-D
2-Deoxy-2-Amino Glucitol-6-Phosphate	HMDB0001504	C06605	260.0533_3.1	-0.251449	0.0108778	M-B
L-Cystine	HMDB0000192	C00491	239.0164_12.6	-0.0603394	0.0117478	M-D
3-Hydroxyxanthone	HMDB0032997	-	211.0393_8.7	0.323444	0.0109337	M-B
2-{[hydroxy(1-oxo-1H-isochromen-3-yl)methylidene]amino}acetic acid	-	-	246.0415_9.7	-0.128351	0.0110608	B-D
Antibiotic GR 95647X	HMDB0033034	-	443.2458_10.4	-0.213782	0.011263	B-D
Ethopropazine	HMDB0014536	-	311.1587_1.5	0.30191	0.0114825	B-D
LysoPE(16:1)	HMDB0011474	-	452.2759_10.5	0.218465	0.0116223	M-B
L-Menthone 1,2-glycerol ketal	HMDB0032367	-	298.1008_11	-0.1616	5.44e-05	M-D
L-Serine	HMDB0000187	C00065	104.0353_10	-0.0890722	0.00967943	M-D
lansoprazole sulfide	-	-	352.072_5.9	0.202901	0.0352133	M-D
Marcanine A	HMDB0033757	-	238.0502_8.6	0.395763	0.0122865	M-B
Leucyl-phenylalanine	HMDB0013243	C11221	279.1702_4.5	0.11939	0.0137134	M-D
Leukotriene A4	HMDB0001337	C00909	317.2119_0.9	0.156111	0.0181713	M-D
Prenoxdiazine		-	362.2214_10.3	-0.485518	0.0127903	M-B
7-(4-Hydroxyphenyl)-1-phenyl-4-hepten-3-one	HMDB0033295	-	281.1533_1.4	0.30364	0.0129196	B-D
3-cis-Hydroxyglipizide	-	-	460.167_9.2	-0.210354	0.0129438	M-B
Lithocholic acid	HMDB0000761	C03990	375.2898_11	0.460804	0.0181839	M-D
LPI(16:0)	-	-	571.2877_13.2	0.322537	0.00056884	M-D
Gamma-Glutamyl Glutamine	HMDB11738	C05283	276.1189_11.4	0.206178	0.0133006	M-B
Lys-Asn	HMDB0028946	-	261.1556_14.7	0.122524	0.00733483	M-D
17-hydroxy-11,15-dimethoxy-6,8,20-trioxapentacyclo[10.8.0.0_,<U+2079>.0_,7.0_4,_<U+2079>]icosa-1(12),2(9),4,10,14,16,18-heptaen-13-one	-	-	353.067_3.9	-0.288691	0.0134876	M-B
Lys-Asp	HMDB0028947	-	262.1396_14.1	0.0528669	0.0472768	M-D
C22:4 FA (Docosatetraenoic acid)	HMDB0002226	C16527	331.2638_12.8	0.113663	0.0135835	M-B
Tyr-Arg	HMDB0005768	C02993	338.182_10.7	-0.0503144	0.0135981	B-D
S-Adenosyl-homocysteine	HMDB0000939	C00021	383.1141_9.1	0.154693	0.013677	M-B
Lys-Ile	HMDB0028954	-	260.1967_10.1	0.139115	0.0141441	M-D
LysoPC(14:0)	HMDB0010379	C04230	468.3071_10.2	0.0834209	0.0156078	M-D
Capsianoside V	HMDB0030737	-	515.2827_9.6	-0.127371	0.013716	B-D
LysoPC(14:1)	HMDB0010380	C04230	466.2913_10.8	0.311722	0.00081667	M-D
3,4,5-trihydroxy-6-{[1-(4-methoxyphenyl)pentan-3-yl]oxy}oxane-2-carboxylic acid	-	-	369.1553_5.6	-0.155364	0.0138924	B-D
LysoPC(15:0)	HMDB0010381	C04230	482.3228_10.6	0.144484	0.00187728	M-D
Adenine	HMDB0000034	C00147	136.0618_2.3	0.126676	0.0144272	M-B
2-{[hydroxy(5-hydroxy-1H-indol-3-yl)methylidene]amino}acetic acid	-	-	233.0564_5.1	-1.2411	0.0145573	M-B
LysoPC(16:0)	HMDB0010382	C04230	496.3384_10.9	0.048644	0.00935154	M-D
Hippuric acid	HMDB0000714	C01586	178.051_5.1	-0.122465	0.0148945	M-B
LysoPC(17:0)	HMDB0012108	C04230	510.3539_11.3	0.119236	8.28e-07	M-D
L-Menthone 1,2-glycerol ketal	HMDB0032367	-	298.1008_11	-0.139386	0.0153239	M-B
4-[[(2S)-2-[[(2S)-3-Carboxy-2-hydroxypropanoyl]amino]-4-methylpentanoyl]amino]butyl-(diaminomethylidene)azanium	-	-	361.2335_10.2	0.338527	0.0155367	M-B
LysoPC(18:2)	HMDB0010386	C04230	520.3379_10.7	0.0577747	0.0149854	M-D
{[3,4-dihydroxy-5-(hydroxymethyl)-2-{[3,4,5-trihydroxy-6-(hydroxymethyl)oxan-2-yl]oxy}oxolan-2-yl]methoxy}sulfonic acid	-	-	421.0656_10.7	-0.216519	0.0156499	B-D
LysoPC(P-18:0)	HMDB0013122	C04230	508.3748_11.6	0.0809566	0.0440321	M-D
LysoPE(16:1)	HMDB0011474	-	452.2759_10.5	0.162935	0.00191285	M-D
LysoPE(18:1)	HMDB0011475	-	480.3071_11.1	0.0520441	0.0246249	M-D
Gamma-Tocotrienol	HMDB0012958	C14155	409.3099_10.9	-0.136094	0.0166991	B-D
Propofol .beta.-D-glucuronide	-	-	353.16_7.8	-0.199758	0.0174505	B-D
Ser-Lys	HMDB0029044	-	234.1448_13	0.173237	0.0174612	M-B
L-a-glutamyl-L-Lysine	HMDB04207	C04700	276.1554_11.8	-0.103639	0.0175152	B-D
LysoPE(20:3)	HMDB0011484	-	504.3077_11	0.0607182	0.0124876	M-D
LysoPE(20:5)	HMDB0011489	-	498.2616_10.4	0.121019	0.00706391	M-D
LysoPE(22:4)	HMDB0011493	-	528.3082_11.1	-0.0563668	0.0207254	M-D
LysoPE(P-16:0)	HMDB0011152	-	438.2966_11.2	0.0793312	0.00555636	M-D
Lithocholic acid	HMDB0000761	C03990	375.2898_11	0.563518	0.0185127	M-B
(S)-N-(1-Amino-3-methyl-1-oxobutan-2-yl)-1-(5-fluoropentyl)-3-(4-fluorophenyl)-1H-pyrazole-5-carboxamide	METPA0001	C00012	393.2082_4.9	-0.094484	0.0185303	M-B
Proline betaine	HMDB0004827	C10172	144.1019_6.9	-0.0672202	0.0186573	B-D
LysoPI(18:0)	HMDB0240262	-	599.3208_6.6	0.135995	0.00485624	M-D
Ammonium isovalerate	-	-	120.1019_7.4	-0.0549656	0.0188184	B-D
Thiosulfic acid	-	-	112.9373_11.4	-0.177999	0.0193265	B-D
18-Oxocortisol	HMDB0000332	-	375.1811_1.5	-0.2508	0.0196	B-D
C20:3,OH FA (Hydroxy-eicosatrienoic acid)	HMDB0005045	C00861	321.2434_10.6	-0.130746	0.0198214	B-D
LysoPI(18:1)	-	-	597.3036_13.6	0.143846	0.0342697	M-D
LysoPI(20:4)	-	-	619.2882_12.8	0.193375	0.012227	M-D
Marcanine A	HMDB0033757	-	238.0502_8.6	0.372095	6.36e-05	M-D
Meprobamate	HMDB0014515	-	217.1193_7	0.107087	0.00156116	M-D
MG(15:0)	HMDB0011532	-	315.254_9.5	-0.109324	0.0261415	M-D
LysoPE(P-16:0)	HMDB0011152	-	438.2966_11.2	0.119884	0.0201415	M-B
Thiosulfic acid	-	-	112.9373_11.4	0.293216	0.0201492	M-B
beta-Citraurin	HMDB0035091	-	431.2937_1.3	-0.262553	0.0204285	B-D
Midodrine	HMDB0014356	C07890	255.1337_12.4	0.460581	0.0133369	M-D
Monoisobutyl phthalic acid	HMDB0002056	-	221.0819_1.3	-0.0850733	0.0419829	M-D
Lysyl-Tyrosine	HMDB0028963	-	310.1759_11.3	0.145026	0.0206885	M-B
Mytilin B	HMDB0033442	-	347.1456_7.8	0.0792572	0.00175518	M-D
C18:3,OH FA (Hydroxylinolenic acid)	HMDB0011108	C16346	293.2119_10.2	0.135206	0.0207936	M-B
N-({[4-(AMINOSULFONYL)PHENYL]AMINO}CARBONYL)-4-METHYLBENZENESULFONAMIDE	-	-	370.052_10.6	0.0976183	0.0206751	M-D
Sulfadoxine	HMDB0015413	C07630	309.0677_9.7	-0.212489	0.0210683	B-D
{[3-(6,7-dimethoxy-2H-1,3-benzodioxol-5-yl)prop-2-en-1-yl]oxy}sulfonic acid	-	-	317.0322_3.5	0.335599	0.0211565	M-B
C6:0 AC (Hexanoylcarnitine)	HMDB0000756	-	260.1855_6.2	-0.111793	0.0215384	M-B
Lysyl-Threonine	HMDB0028961	-	246.1457_13.3	0.232999	0.0216424	M-B
Glu-Gln	HMDB0028817	-	274.1042_11	-0.137458	0.0216655	B-D
N-Acetylgalactosamine	HMDB0000212	C01074	220.0825_6.8	0.530283	0.0218892	M-B
N-Acetyl-7-O-acetylneuraminic acid	HMDB0000785	C04016	350.1091_8.3	0.0801674	0.0372073	M-D
N-Acetyl-9-O-lactoylneuraminic acid	HMDB0000768	-	380.1193_1.4	-0.0980594	0.0205014	M-D
D-Pyroglutamic acid	HMDB0000805	C02237	130.0499_9.7	0.00322319	0.0223339	M-B
N-Acetyl-D-galactosamine 4-sulfate	HMDB0000781	C16265	300.0392_8.6	0.0898601	0.00253096	M-D
C8:0,OH AC (Hydroxyoctanoyl carnitine)	-	-	304.2116_6.6	-0.254451	0.0225386	M-B
3-hydroxy-2-(hydroxymethyl)-2-[(sulfooxy)methyl]propanoic acid	-	-	231.0172_1.5	0.13233	0.0228839	B-D
C18:2 FA (Linoleic acid)	HMDB0000673	C01595	279.2323_11.7	0.0779114	0.0232057	M-B
Gln-Asp	HMDB0028793	-	260.0885_11.4	0.189312	0.0234857	M-B
Spermic acid 2	HMDB0013075	-	233.1495_1.2	0.0567147	0.0235594	B-D
5-methylcytidine 5'-monophosphate	-	-	336.0599_8.4	0.181793	0.0237451	M-B
N-Acetyl-L-alanine	HMDB0000766	-	132.0656_11.1	-0.107399	0.00960975	M-D
1-(sn-Glycero-3-phospho)-1D-myo-inositol	HMDB0011649	C01225	335.0736_10.8	0.11463	0.0244543	M-B
N-Acetylasparagine	HMDB0006028	-	173.0567_8.3	-0.0525183	0.0292473	M-D
N-Acetylaspartylglutamic acid	HMDB0001067	C12270	303.0828_0.6	-0.183964	0.0295852	M-D
5-hydroxy-2-oxo-4-ureido-2,5-dihydro-1H-imidazole-5-carboxylate	HMDB0059663	C12248	201.0264_6.1	-0.157142	0.024673	M-B
PHOSPHONIC ACID 2-DODECANOYLAMINO-HEXYL ESTER PROPYL ESTER	-	-	422.2676_5.7	0.419708	0.0248015	M-B
5'-O-Desmethyl omeprazole	HMDB0014011	-	330.0915_4.4	0.180021	0.0249143	B-D
Flurandrenolide	HMDB0014984	-	437.2344_5.3	-0.0876013	0.0250527	M-B
Glutaminylproline	HMDB0028805	-	244.1291_10.6	-0.0956063	0.0250629	B-D
Guanosine	HMDB0000133	C00387	282.0842_6.9	0.0263401	0.0251793	B-D
Efinaconazole	-	-	349.1821_4.5	-0.0909476	0.0252616	M-B
C5:0 AC (Valerylcarnitine)	HMDB0013128	-	247.1775_8	0.114586	0.0254595	B-D
N-Acetyldehydroanonaine	-	-	304.0971_6.9	0.190631	0.0201171	M-D
N-Acetylgalactosamine	HMDB0000212	C01074	220.0825_6.8	0.464475	0.00087592	M-D
N-Acetylglucosamine 6-sulfate	HMDB0000814	C04132	300.0392_7.8	0.0426459	0.0130458	M-D
C22:6 FA (Docosahexaenoic acid)	HMDB0002183	C06429	327.2324_11.7	0.0970534	0.026432	M-B
Histidine	HMDB0000177	C00135	156.0768_10.5	0.0307965	0.0264791	B-D
C20:4,OH FA (HETE)	HMDB0011134	C04805	319.2274_10.3	0.252004	0.0266434	M-B
His-His	HMDB0028887	-	293.1355_11.3	0.064526	0.0266586	B-D
C18:2,DC FA (Octadecadienedicarboxylic acid)	HMDB0013623	-	309.207_9.6	0.145785	0.0266675	M-B
4-Imidazoleacrylic acid	HMDB0000301	C00785	137.0374_3.4	0.105663	0.0269266	B-D
Dihydro-O-methylsterigmatocystin	HMDB0030591	-	339.0891_4.6	-0.146313	0.0275961	M-B
4-Methylpyrimidine	-	-	95.0604_9.2	-0.0840606	0.0281259	M-B
N-Acetylhistidine	HMDB0032055	C02997	198.0873_8.3	0.166107	0.0281543	M-B
Midodrine	HMDB0014356	C07890	255.1337_12.4	0.599865	0.0285135	M-B
N-Acetylleucine|N-Acetylisoleucine	HMDB0011756	C02710	172.0976_3.7	0.112554	0.0374276	M-D
(5S)-5-(3-AMINOPROPYL)-3-(2,5-DIFLUOROPHENYL)-N-ETHYL-5-PHENYL-4,5-DIHYDRO-1H-PYRAZOLE-1-CARBOXAMIDE	-	-	387.1984_13.5	0.168491	0.0287662	M-B
C16:2 FA (Hexadecadienoic acid)	HMDB0000477	-	251.2013_10.9	0.265992	0.0288632	M-B
Adenosine	HMDB0000050	C00212	268.1039_2.9	0.0340153	0.0289054	B-D
LysoPC(18:2)	HMDB0010386	C04230	520.3379_10.7	0.0900939	0.028959	M-B
Indoleacetaldehyde	HMDB0001190	C00637	158.0607_1.4	0.0288852	0.0291605	B-D
N-Stearoyl tyrosine	-	-	448.3417_4.3	-0.266725	0.0119901	M-D
N6,N6,N6-Trimethyl-L-lysine	HMDB0001325	C03793	189.1597_18.3	0.046681	0.0426856	M-D
Ne,Ne dimethyllysine	HMDB0013287	C05545	175.1441_18.3	0.0484204	0.0330761	M-D
C9:0,DC FA (Azelaic acid)	HMDB0000784	C08261	187.0974_4.5	0.0545254	0.0296126	B-D
Glycoursodeoxycholic acid	HMDB0000708	-	414.3_5.2	-0.217442	0.0296612	M-B
Neotame	HMDB0034566	-	379.2232_10.7	-0.103453	0.0414721	M-D
Protoporphyrinogen IX	HMDB0001097	C01079	569.3129_6.2	-0.105963	0.0301513	M-B
C9:0 AC (Nonanoylcarnitine)	HMDB0013288	-	302.2323_5.8	0.20289	0.0302476	B-D
Norlidocaine	HMDB0060432	C16551	207.1491_1.5	-0.127923	0.00260627	M-D
Paspalitrem B	-	-	516.2731_6	0.365678	0.0304815	M-B
GLPG-0187	-	-	596.2679_1.2	-0.116333	0.0304907	M-B
Magnesium levulinate	HMDB0000720	-	253.0564_9.7	0.107229	0.0307834	B-D
Cismethrin	-	-	339.1953_1.4	-0.995124	0.0307897	M-B
Octadecyl fumarate	-	-	367.2852_1.3	-0.185452	0.0126859	M-D
Iso-Valeraldehyde	HMDB0006478	C07329	85.066_3.2	0.21351	0.0309197	M-B
L-Serine	HMDB0000187	C00065	104.0353_10	-0.0966026	0.0310029	B-D
Paspalitrem B	-	-	516.2731_6	0.436171	0.0003723	M-D
C18:2,OH FA (Hydroxy-octadecadienoic acid)	HMDB0004702	C14826	295.2274_10.6	0.0806984	0.0311269	M-B
Porphobilinogen	HMDB0000245	C00931	227.1025_11.1	-0.0914236	0.0313418	B-D
Aspartyl-Arginine	HMDB0028747	-	290.1457_12.8	-0.0608115	0.0313861	M-B
Levamisole	HMDB0014986	C07070	205.0791_5.9	0.0946018	0.0315714	B-D
Trimeprazine	HMDB0015376	C07172	299.1577_8.8	-0.0934779	0.0318505	B-D
N-gamma-Glutamyl-S-propylcysteine	-	-	293.117_11.2	0.221758	0.0320459	M-B
(S,E)-Zearalenone	HMDB0031752	C09981	319.153_7.8	-0.105964	0.0323874	B-D
1,1,1-TRIFLUORO-3-((N-ACETYL)-L-LEUCYLAMIDO)-4-PHENYL-BUTAN-2-ONE(N-ACETYL-L-LEUCYL-L-PHENYLALANYL TRIFLUOROMETHYL KETONE)	-	-	373.1715_11.1	0.283112	0.0324925	M-B
Pentadecanoylcarnitine	-	-	386.3249_9.8	0.259108	0.00335968	M-D
Glycerol 1-propanoate diacetate	HMDB0031640	-	231.0874_8.2	-0.283629	0.0326514	M-B
Imatinib	HMDB0014757	-	494.2685_7.7	-0.381835	0.0327867	M-B
C9:0,DC FA (Azelaic acid)	HMDB0000784	C08261	187.0974_4.5	-0.0906712	0.03298	M-B
gamma-glutamyl-L-isoleucine |gamma-glutamyl-L-leucine	HMDB11170	-	261.1436_2.4	0.186107	0.0330368	M-B
Perindoprilat	-	-	341.2081_10.6	0.209797	0.0136817	M-D
Phe-Glu	HMDB0028994	-	295.1286_8.8	0.258537	0.00977291	M-D
3-Methylpyridazine	HMDB0033112	-	95.0604_10.5	-0.0552387	0.0335199	M-B
C10:0 AC (Decanoylcarnitine)	HMDB0000651	-	316.2481_5.7	0.128792	0.0338777	B-D
3,4,5-trihydroxy-6-[(3-methoxy-3-oxopropanoyl)oxy]oxane-2-carboxylic acid	-	-	293.0514_3.8	-0.0406286	0.0339095	B-D
C20:3 FA (Eicosatrienoic acid)	HMDB0002925	C03242	305.248_12.2	0.0972678	0.0339474	M-B
Zonisamide	HMDB0015045	C07504	211.0181_4.2	0.162201	0.0339908	B-D
Phenylalanyl-Threonine	HMDB0029005	-	265.1192_5.5	0.110934	0.00177288	M-D
Phenylalanyl-Tyrosine	HMDB0029007	-	329.1484_3.2	0.228535	0.0208996	M-D
Histamine	HMDB0000870	C00388	112.087_9.2	-0.067495	0.0343634	M-B
Flumetsulam	-	-	324.0364_11	0.523311	0.0347434	M-B
C20:6 FA (Retinoic acid)	HMDB0002369	C15493	299.2012_10.8	-0.135249	0.034795	B-D
Pseudouridine	HMDB0000767	C02067	243.0621_6	0.0185438	0.034806	B-D
Ala-His	HMDB0028689	-	227.1138_10.8	0.116246	0.0348594	M-B
C14:2 FA (Tetradecadienoic acid)	HMDB0000560	-	223.17_10.2	-0.240225	0.034965	B-D
Xanthosine	HMDB0000299	C01762	283.0682_8.2	0.115804	0.0350657	M-B
Phloretin	HMDB0003306	C00774	273.08_0.9	-0.31594	0.00420235	M-D
(S)-10,16-Dihydroxyhexadecanoic acid	HMDB0037798	C08285	287.2225_9.5	-0.127788	0.0352721	B-D
Phosphocreatine	HMDB0001511	C02305	212.0431_11.9	-0.292644	6.87e-05	M-D
PHOSPHONIC ACID 2-DODECANOYLAMINO-HEXYL ESTER PROPYL ESTER	-	-	422.2676_5.7	0.377629	0.00077305	M-D
Val-Leu	HMDB0029131	-	231.1698_1.5	0.0811232	0.0355672	B-D
Bis(2,5-dimethyl-3-furanyl) disulfide	-	-	253.0352_8.8	-0.110365	0.0357335	B-D
Picolinic acid	HMDB0002243	C10164	122.0247_5.6	0.175514	0.00435514	M-D
Alanyl-Isoleucine	HMDB0028690	-	201.1244_6.1	0.0787648	0.0358791	B-D
Ectoine	-	-	143.0815_4.3	0.105072	0.036042	B-D
LPI(16:0)	-	-	571.2877_13.2	0.353707	0.036068	M-B
R-95913	HMDB0013930	-	330.0971_4.7	0.134263	0.0361152	B-D
Pitheduloside A	HMDB0031357	-	767.4609_10.3	-0.209853	0.0438672	M-D
Polyoxyethylene (600) monoricinoleate	HMDB0032476	-	341.3048_6.6	0.274452	0.00735256	M-D
meta-O-Dealkylated flecainide	-	-	331.1291_6.6	0.220431	0.036503	B-D
3,4,5-trihydroxy-6-[(3-methoxy-3-oxopropanoyl)oxy]oxane-2-carboxylic acid	-	-	293.0514_3.8	0.073356	0.0367376	M-B
Aminophenazone	HMDB0015493	C07539	232.1404_14.5	-0.039264	0.0368719	B-D
Deserpidine	HMDB0015221	C06541	579.27_0.9	-0.0693115	0.0371368	M-B
L-Carnosine	HMDB0000033	C00386	227.1138_11.9	-0.123836	0.0371738	M-B
Prolylhydroxyproline	HMDB0006695	-	227.1037_6	0.0663858	0.0161766	M-D
Propofol .beta.-D-glucuronide	-	-	353.16_7.8	-0.258382	0.00136085	M-D
Propyl 1-(propylsulfinyl)propyl disulfide	HMDB0033071	-	239.0595_10.9	-0.101971	0.0287391	M-D
Quinic acid	HMDB0003072	C00296	191.0561_8.9	-0.226562	0.00016955	M-D
LysoPC(15:0)	HMDB0010381	C04230	482.3228_10.6	0.153486	0.0375673	M-B
Flumetralin	-	-	420.0361_0.9	0.138723	0.0376299	B-D
C22:5 FA (Docosapentaenoic acid)	HMDB0006528	C16513	329.248_12.1	0.0882695	0.038322	M-B
Thiodiacetic acid	HMDB0042032	C14872	148.9911_6.8	-0.0187677	0.038375	M-B
2,4-Diamino-6-[N-(2',5'-Dimethoxybenzyl)-N-Methylamino]Quinazoline	-	-	340.177_6.6	-0.266178	0.0384808	M-B
Pitheduloside A	HMDB0031357	-	767.4609_10.3	-0.197671	0.0386029	M-B
Gly-Tyr	HMDB0028853	-	237.0913_5.2	0.445156	0.0386339	M-B
trans-delta-Viniferin 3''-glucoside	-	-	617.2036_10.4	-0.205105	0.0392113	B-D
Trofinetide	-	-	316.1502_11.7	0.434086	0.039325	M-B
Treosulfan	HMDB0042046	C19557	277.005_6.2	-0.0362518	0.0393581	M-B
3-Dehydroxycarnitine	HMDB0006831	C05543	146.1175_4.3	-0.348486	0.0395093	M-B
Riboflavin cyclic-4',5'-phosphate	HMDB0059614	C16071	437.0866_5.2	0.0898255	0.0198901	M-D
Flumetsulam	-	-	324.0364_11	-0.251995	0.0397955	B-D
Quinic acid	HMDB0003072	C00296	191.0561_8.9	-0.314078	0.0400651	M-B
Senecioic acid	HMDB0000509	-	99.0452_3.1	-0.0739937	0.0225196	M-D
Ser-Lys	HMDB0029044	-	234.1448_13	0.122357	0.0005822	M-D
Phenylacetyl-L-glutamine	HMDB0006344	C04148	263.1035_5.9	0.150444	0.0401975	B-D
Ac-Ser-Asp-Lys-Pro-OH	-	-	488.2345_11	0.354404	0.0405912	M-B
Ser-Thr	HMDB0029049	-	207.0975_9	0.205762	0.00036336	M-D
Solanidine	HMDB0003236	C06543	398.3414_1.8	0.312868	0.047937	M-D
Thiodiacetic acid	HMDB0042032	C14872	148.9911_6.8	0.0127432	0.0415604	B-D
Sulfadoxine	HMDB0015413	C07630	309.0677_9.7	-0.230929	0.00478054	M-D
Starch acetate	HMDB0029891	-	307.101_11.8	0.136639	0.0416666	B-D
LysoPC(20:2)	HMDB0010392	C04230	548.3695_11.4	0.164971	0.0417047	M-B
Taurine	HMDB0000251	C00245	124.0074_8.9	0.0489267	0.0201344	M-D
Flumetralin	-	-	420.0361_0.9	-0.183805	0.0422241	M-B
2-{[hydroxy(4-hydroxy-3,5-dimethoxyphenyl)methylidene]amino}acetic acid	-	-	256.0814_8.1	0.244846	0.0422315	M-B
D-4'-Phosphopantothenate	HMDB0001016	C03492	298.0687_0.7	-0.112343	0.0424141	B-D
Val-Val-Val	HMDB0094676	-	314.2084_5.6	0.0907319	0.0426178	B-D
Tazobactam	HMDB0015544	C07771	299.0445_2.5	0.239737	0.0361192	M-D
Thr-Leu	HMDB0029065	-	231.1349_6.1	0.115546	0.00039308	M-D
Thymine	HMDB0000262	C00178	125.0356_1.2	0.151068	0.00513324	M-D
Tramadol	HMDB0014339	C07153	246.1812_16.9	0.0758953	0.00157053	M-D
3,4-dihydroxyphenylpyruvate	METPA0460	C04045	196.0366_4.1	0.142262	0.0437017	B-D
Treosulfan	HMDB0042046	C19557	277.005_6.2	-0.0694449	0.00630427	M-D
Fucose 1-phosphate	HMDB0001265	C02985	243.0273_8.7	0.121818	0.0440069	B-D
Cysteine sulfinic acid	HMDB0000996	C00606	152.0023_6.2	0.0686528	0.044022	M-B
Trofinetide	-	-	316.1502_11.7	0.346841	0.00331406	M-D
Tyr-His	HMDB0029107	-	317.1254_8.3	0.156673	0.0132082	M-D
Phe-Glu	HMDB0028994	-	295.1286_8.8	0.306596	0.0442352	M-B
Aspidospermatine	HMDB0030358	C09041	339.2072_10.3	-0.0634906	0.0444802	M-B
Hydroxyprolyl-Isoleucine	HMDB0028866	-	243.1349_5.5	-0.205196	0.044543	M-B
Tyrosyl-Valine	HMDB0029118	-	279.1348_5.8	0.148963	0.00066696	M-D
1-Isopropyl citrate	HMDB0032438	-	233.0669_5.6	0.205881	0.0454054	B-D
Uracil	HMDB0000300	C00106	111.02_1.6	0.0549962	0.0057048	M-D
4-Imidazoleacetic acid	HMDB0002024	C02835	127.0502_9	-0.0573028	0.0454586	B-D
Uridine 5'-monophosphate	HMDB0000288	C00105	323.0284_10.9	0.0327462	0.0463379	M-D
1-Methylhypoxanthine	HMDB0013141	-	151.0614_1.6	-0.0408081	0.0457737	B-D
Val-Ala	HMDB0029120	-	189.1232_6.9	0.148923	0.00225948	M-D
Hydroxyphenyllactic acid	HMDB0000755	C03672	181.0506_6.3	-0.0761885	0.046419	M-B
Glycerol 1-propanoate diacetate	HMDB0031640	-	231.0874_8.2	0.169796	0.0464589	B-D
Lys-Ala	HMDB0028944	-	218.1499_14.5	-0.0438536	0.0465832	B-D
2'-Deoxyadenosine	HMDB0000101	C00559	252.109_1.8	0.0745387	0.0468542	B-D
Cincassiol B	-	-	401.2156_14.7	-0.151413	0.0472269	B-D
Val-Ile	HMDB0029130	-	231.1703_4.8	0.0910995	0.00092712	M-D
Val-Leu	HMDB0029131	-	231.1698_1.5	0.107252	0.00913441	M-D
CPA(18:2(9Z,12Z)/0:0)	HMDB0007007	-	415.2252_1.3	0.274647	0.0482686	M-B
Ethyl 2-mercaptopropionate	HMDB0031521	-	133.0335_10.6	0.0130887	0.048465	B-D
Octadecyl fumarate	-	-	367.2852_1.3	-0.253748	0.0485298	M-B
3-Methyl-5-(7-{4-[(4R)-4-methyl-4,5-dihydro-1,3-oxazol-2-yl]phenoxy}heptyl)-1,2-oxazole	-	-	357.2189_1.6	-0.666693	0.0485533	M-B
(5,7-dihydroxy-6,8-dimethyl-2-phenyl-3,4-dihydro-2H-1-benzopyran-4-yl)oxidanesulfonic acid	-	-	365.0707_1.3	0.317158	0.0488015	M-B
L-Pyroglutamic acid	HMDB0000267	C01879	128.0353_7.9	-0.0382282	0.0488123	B-D
alpha-Hydroxyisovaleric acid|beta-Hydroxyisovalerate	HMDB0000407	-	117.0557_4.1	-0.0213376	0.0489431	M-B
4-HydroxyProline	HMDB0000725	C01157	132.0655_9	-0.0433928	0.0492627	B-D
2-HYDROXY-5-{[(1E)-2-PHENYLETHYLIDENE]AMINO}-L-TYROSINE	-	-	313.1192_4.1	-0.110792	0.0493153	M-B
Imidazoleacetic acid ribotide	HMDB0006032	C04437	337.0441_8	0.0902811	0.0495462	B-D
Sodium sulfate decahydrate	-	-	321.0298_3.5	0.602958	0.0498686	M-B

## Sheet: Supplementary Table S2
Pathway	Log10FDR	Contr	Omic	Source
14-3-3-mediated Signaling	1.46	M-D	Transcriptome	IPA
3-phosphoinositide Biosynthesis	1.33	M-D	Transcriptome	IPA
ABC transporters in lipid homeostasis	3.06134	B-D	Lipidome	CPDB: Reactome
ABC transporters in lipid homeostasis	3.39119	M-B	Lipidome	CPDB: Reactome
ABC transporters in lipid homeostasis	3.35985	M-D	Lipidome	CPDB: Reactome
ABC-family proteins mediated transport	2.64263	B-D	Lipidome	CPDB: Reactome
ABC-family proteins mediated transport	2.60492	B-D	Lipidome	CPDB: Wikipathways
ABC-family proteins mediated transport	2.98202	M-B	Lipidome	CPDB: Reactome
ABC-family proteins mediated transport	2.96853	M-B	Lipidome	CPDB: Wikipathways
ABC-family proteins mediated transport	2.91928	M-D	Lipidome	CPDB: Reactome
ABC-family proteins mediated transport	2.88184	M-D	Lipidome	CPDB: Wikipathways
Acetaminophen Action Pathway	1.71497	B-D	Lipidome	CPDB: SMPDB
Acetaminophen Action Pathway	2.13836	M-B	Lipidome	CPDB: SMPDB
Acetaminophen Action Pathway	1.94235	M-D	Lipidome	CPDB: SMPDB
Acetylsalicylic Acid Action Pathway	1.71497	B-D	Lipidome	CPDB: SMPDB
Acetylsalicylic Acid Action Pathway	2.13836	M-B	Lipidome	CPDB: SMPDB
Acetylsalicylic Acid Action Pathway	1.94235	M-D	Lipidome	CPDB: SMPDB
Actin Cytoskeleton Signaling	3.75	M-D	Transcriptome	IPA
Actin Cytoskeleton Signaling	2.97	M-D	Proteome	IPA
Actin Nucleation by ARP-WASP Complex	1.34	M-D	Proteome	IPA
Acute Phase Response Signaling	1.47	M-D	Transcriptome	IPA
Acute Phase Response Signaling	21.7	M-B	Proteome	IPA
Acute Phase Response Signaling	33.3	M-D	Proteome	IPA
Acyl chain remodeling of CL	4.6165	B-D	Lipidome	CPDB: Reactome
Acyl chain remodeling of CL	5.0484	M-D	Lipidome	CPDB: Reactome
Acyl chain remodeling of CL	3.34222	M-B	Lipidome	CPDB: Reactome
Acyl chain remodelling of PC	3.06134	B-D	Lipidome	CPDB: Reactome
Acyl chain remodelling of PC	3.39119	M-B	Lipidome	CPDB: Reactome
Acyl chain remodelling of PC	3.35985	M-D	Lipidome	CPDB: Reactome
Acyl chain remodelling of PE	3.11741	B-D	Lipidome	CPDB: Reactome
Acyl chain remodelling of PE	3.40203	M-D	Lipidome	CPDB: Reactome
acyl-CoA hydrolysis	2.29579	B-D	Lipidome	CPDB: HumanCyc
Adaptive Immune System	3.28682	B-D	Lipidome	CPDB: Reactome
Adaptive Immune System	3.64913	M-D	Lipidome	CPDB: Reactome
Adipocytokine signaling pathway - Homo sapiens (human)	3.29006	B-D	Lipidome	CPDB: KEGG
Adipocytokine signaling pathway - Homo sapiens (human)	3.56448	M-D	Lipidome	CPDB: KEGG
Adrenomedullin signaling pathway	5.41	M-D	Transcriptome	IPA
AGE-RAGE signaling pathway in diabetic complications - Homo sapiens (human)	3.06134	B-D	Lipidome	CPDB: KEGG
AGE-RAGE signaling pathway in diabetic complications - Homo sapiens (human)	3.35985	M-D	Lipidome	CPDB: KEGG
Agranulocyte Adhesion and Diapedesis	5.44	M-D	Transcriptome	IPA
Agranulocyte Adhesion and Diapedesis	4.77	M-D	Proteome	IPA
Airway Pathology in Chronic Obstructive Pulmonary Disease	1.43	M-B	Proteome	IPA
Airway Pathology in Chronic Obstructive Pulmonary Disease	1.65	M-D	Proteome	IPA
Aldosterone Signaling in Epithelial Cells	1.91	M-D	Transcriptome	IPA
Alpha Linolenic Acid and Linoleic Acid Metabolism	2.95043	B-D	Lipidome	CPDB: SMPDB
Alpha Linolenic Acid and Linoleic Acid Metabolism	2.0234	M-B	Metabolome	MSEA
Alpha Linolenic Acid and Linoleic Acid Metabolism	2.58369	M-D	Metabolome	MSEA
alpha-Linolenic acid metabolism - Homo sapiens (human)	2.01561	B-D	Lipidome	CPDB: KEGG
Altered T Cell and B Cell Signaling in Rheumatoid Arthritis	2.03	M-D	Transcriptome	IPA
Altered T Cell and B Cell Signaling in Rheumatoid Arthritis	1.68	M-B	Proteome	IPA
Altered T Cell and B Cell Signaling in Rheumatoid Arthritis	16.3	M-D	Proteome	IPA
Ammonia Recycling	3.65133	M-D	Metabolome	MSEA
AMPK Signaling	1.55	M-D	Transcriptome	IPA
Amyotrophic Lateral Sclerosis Signaling	1.77	M-D	Transcriptome	IPA
Androgen and Estrogen Metabolism	3.4606	M-D	Metabolome	MSEA
Angiopoietin Signaling	1.63	M-D	Transcriptome	IPA
Antigen Presentation Pathway	1.42	M-D	Proteome	IPA
Antioxidant Action of Vitamin C	1.36	M-D	Transcriptome	IPA
Antiproliferative Role of Somatostatin Receptor 2	1.7	M-D	Transcriptome	IPA
Antiproliferative Role of Somatostatin Receptor 2	1.74	M-D	Proteome	IPA
Antipyrine Action Pathway	1.71497	B-D	Lipidome	CPDB: SMPDB
Antipyrine Action Pathway	2.13836	M-B	Lipidome	CPDB: SMPDB
Antipyrine Action Pathway	1.94235	M-D	Lipidome	CPDB: SMPDB
Antrafenine Action Pathway	1.71497	B-D	Lipidome	CPDB: SMPDB
Antrafenine Action Pathway	2.13836	M-B	Lipidome	CPDB: SMPDB
Antrafenine Action Pathway	1.94235	M-D	Lipidome	CPDB: SMPDB
Apelin Adipocyte Signaling Pathway	2.36	M-D	Transcriptome	IPA
Apelin Adipocyte Signaling Pathway	1.41	M-B	Proteome	IPA
Apelin Adipocyte Signaling Pathway	1.44	M-D	Proteome	IPA
Apelin Cardiac Fibroblast Signaling Pathway	1.46	M-D	Transcriptome	IPA
Apelin Cardiomyocyte Signaling Pathway	2.27	M-D	Transcriptome	IPA
Apelin Endothelial Signaling Pathway	5.86	M-D	Transcriptome	IPA
Apelin Endothelial Signaling Pathway	1.87	M-D	Proteome	IPA
Apelin Liver Signaling Pathway	2.89	M-B	Proteome	IPA
Apelin Liver Signaling Pathway	2.86	M-D	Proteome	IPA
Apelin Muscle Signaling Pathway	2.48	M-D	Transcriptome	IPA
April Mediated Signaling	1.41	M-D	Transcriptome	IPA
Arachidonic Acid Metabolism	2.96122	M-B	Metabolome	MSEA
Arachidonic Acid Metabolism	1.71497	B-D	Lipidome	CPDB: SMPDB
Arachidonic acid metabolism	1.6051	B-D	Lipidome	CPDB: Wikipathways
Arachidonic acid metabolism	1.6051	B-D	Lipidome	CPDB: Reactome
Arachidonic Acid Metabolism	2.13836	M-B	Lipidome	CPDB: SMPDB
Arachidonic Acid Metabolism	3.39563	M-D	Metabolome	MSEA
Arachidonic Acid Metabolism	1.94235	M-D	Lipidome	CPDB: SMPDB
Arachidonic acid metabolism	1.82945	M-D	Lipidome	CPDB: Wikipathways
Arachidonic acid metabolism	2.02973	M-B	Lipidome	CPDB: Wikipathways
Arachidonic acid metabolism	1.82945	M-D	Lipidome	CPDB: Reactome
Arachidonic acid metabolism	2.02973	M-B	Lipidome	CPDB: Reactome
Arginine and Proline Metabolism	5.66354	M-D	Metabolome	MSEA
Arginine and Proline Metabolism	1.76293	M-B	Metabolome	MSEA
Aspartate Metabolism	3.20288	M-D	Metabolome	MSEA
Atherosclerosis Signaling	1.46	M-D	Transcriptome	IPA
Atherosclerosis Signaling	11.2	M-B	Proteome	IPA
Atherosclerosis Signaling	17.6	M-D	Proteome	IPA
Axonal Guidance Signaling	9.47	M-D	Transcriptome	IPA
Axonal Guidance Signaling	2.55	M-D	Proteome	IPA
B Cell Activating Factor Signaling	2.26	M-D	Transcriptome	IPA
B Cell Development	5.37	M-D	Transcriptome	IPA
B Cell Development	5.61	M-B	Proteome	IPA
B Cell Development	32.2	M-D	Proteome	IPA
B Cell Receptor Signaling	2.77	M-D	Transcriptome	IPA
B Cell Receptor Signaling	3.75	M-B	Proteome	IPA
B Cell Receptor Signaling	19.3	M-D	Proteome	IPA
Basal Cell Carcinoma Signaling	2.69	M-D	Transcriptome	IPA
Beta-Alanine Metabolism	6.57349	M-D	Metabolome	MSEA
Beta-Alanine Metabolism	1.86595	M-B	Metabolome	MSEA
Betaine Metabolism	1.76293	M-B	Metabolome	MSEA
BEX2 Signaling Pathway	1.46	M-D	Transcriptome	IPA
Bile Acid Biosynthesis	2.21078	M-B	Metabolome	MSEA
Bile Acid Biosynthesis	3.20288	M-D	Metabolome	MSEA
Biosynthesis of unsaturated fatty acids - Homo sapiens (human)	1.79959	B-D	Lipidome	CPDB: KEGG
Breast Cancer Regulation by Stathmin1	3.49	M-D	Transcriptome	IPA
Bromfenac Action Pathway	1.71497	B-D	Lipidome	CPDB: SMPDB
Bromfenac Action Pathway	2.13836	M-B	Lipidome	CPDB: SMPDB
Bromfenac Action Pathway	1.94235	M-D	Lipidome	CPDB: SMPDB
Ca-dependent events	2.95043	B-D	Lipidome	CPDB: Reactome
Ca-dependent events	3.29819	M-B	Lipidome	CPDB: Reactome
Ca-dependent events	3.22553	M-D	Lipidome	CPDB: Reactome
Caffeine Metabolism	3.10962	M-D	Metabolome	MSEA
Calcium Signaling	1.43	M-D	Transcriptome	IPA
cAMP-mediated signaling	4.39	M-D	Transcriptome	IPA
Cardiac Hypertrophy Signaling	3.3	M-D	Transcriptome	IPA
Cardiac Hypertrophy Signaling (Enhanced)	9.47	M-D	Transcriptome	IPA
Cardiac Hypertrophy Signaling (Enhanced)	2.07	M-D	Proteome	IPA
Cardiac β-adrenergic Signaling	4.18	M-D	Transcriptome	IPA
Cardiac β-adrenergic Signaling	2.73	M-D	Proteome	IPA
Carnitine Synthesis	1.76293	M-B	Metabolome	MSEA
Carprofen Action Pathway	1.71497	B-D	Lipidome	CPDB: SMPDB
Carprofen Action Pathway	2.13836	M-B	Lipidome	CPDB: SMPDB
Carprofen Action Pathway	1.94235	M-D	Lipidome	CPDB: SMPDB
Catecholamine Biosynthesis	2.96122	M-B	Metabolome	MSEA
Caveolar-mediated Endocytosis Signaling	2.03	M-D	Transcriptome	IPA
Caveolar-mediated Endocytosis Signaling	4.24	M-D	Proteome	IPA
CCR3 Signaling in Eosinophils	2.2	M-D	Transcriptome	IPA
CCR3 Signaling in Eosinophils	1.68	M-D	Proteome	IPA
CD28 Signaling in T Helper Cells	2.23	M-D	Transcriptome	IPA
CD40 Signaling	2.91	M-D	Transcriptome	IPA
CDC42 Signaling	1.41	M-D	Transcriptome	IPA
CDK5 Signaling	1.65	M-D	Proteome	IPA
CDX Gastrointestinal Cancer Signaling Pathway	3.17	M-D	Transcriptome	IPA
Celecoxib Action Pathway	1.68692	B-D	Lipidome	CPDB: SMPDB
Celecoxib Action Pathway	2.10821	M-B	Lipidome	CPDB: SMPDB
Celecoxib Action Pathway	1.91452	M-D	Lipidome	CPDB: SMPDB
Cellular Effects of Sildenafil (Viagra)	4.8	M-D	Transcriptome	IPA
Cellular Effects of Sildenafil (Viagra)	1.78	M-D	Proteome	IPA
ceramide signaling pathway	4.59829	M-B	Lipidome	CPDB: BioCarta
ceramide signaling pathway	4.30764	B-D	Lipidome	CPDB: BioCarta
ceramide signaling pathway	4.60787	M-D	Lipidome	CPDB: BioCarta
Ceramide signalling	3.55968	B-D	Lipidome	CPDB: Reactome
Ceramide signalling	3.84614	M-B	Lipidome	CPDB: Reactome
Ceramide signalling	3.82153	M-D	Lipidome	CPDB: Reactome
Choline metabolism in cancer	5.0484	M-D	Lipidome	CPDB: KEGG
Choline metabolism in cancer - Homo sapiens (human)	4.6165	B-D	Lipidome	CPDB: KEGG
Choline metabolism in cancer - Homo sapiens (human)	3.34222	M-B	Lipidome	CPDB: KEGG
Chylomicron remodeling	3.39327	B-D	Lipidome	CPDB: Reactome
Chylomicron remodeling	3.66527	M-D	Lipidome	CPDB: Reactome
Circadian Rhythm Signaling	4.67	M-D	Transcriptome	IPA
Circadian Rhythm Signaling	1.52	M-D	Proteome	IPA
Class A/1 (Rhodopsin-like receptors)	1.6952	B-D	Lipidome	CPDB: Reactome
Clathrin-mediated Endocytosis Signaling	2.89	M-B	Proteome	IPA
Clathrin-mediated Endocytosis Signaling	6.63	M-D	Proteome	IPA
Coagulation System	7.91	M-B	Proteome	IPA
Coagulation System	20.6	M-D	Proteome	IPA
Colorectal Cancer Metastasis Signaling	6.03	M-D	Transcriptome	IPA
Communication between Innate and Adaptive Immune Cells	1.74	M-B	Proteome	IPA
Communication between Innate and Adaptive Immune Cells	14.8	M-D	Proteome	IPA
Complement System	2.77	M-D	Transcriptome	IPA
Complement System	11.8	M-B	Proteome	IPA
Complement System	26.8	M-D	Proteome	IPA
COPI-independent Golgi-to-ER retrograde traffic	3.2043	B-D	Lipidome	CPDB: Reactome
COPI-independent Golgi-to-ER retrograde traffic	3.47588	M-B	Lipidome	CPDB: Reactome
COPI-independent Golgi-to-ER retrograde traffic	3.47286	M-D	Lipidome	CPDB: Reactome
Corticotropin Releasing Hormone Signaling	2.36	M-D	Transcriptome	IPA
CREB Signaling in Neurons	7.13	M-D	Transcriptome	IPA
Crosstalk between Dendritic Cells and Natural Killer Cells	2.57	M-D	Transcriptome	IPA
CTLA4 Signaling in Cytotoxic T Lymphocytes	1.33	M-D	Transcriptome	IPA
CXCR4 Signaling	4.23	M-D	Transcriptome	IPA
CXCR4 Signaling	1.72	M-D	Proteome	IPA
Cysteine Metabolism	3.19495	M-D	Metabolome	MSEA
Death Receptor Signalling	2.99973	B-D	Lipidome	CPDB: Reactome
Death Receptor Signalling	3.34222	M-B	Lipidome	CPDB: Reactome
Death Receptor Signalling	3.28596	M-D	Lipidome	CPDB: Reactome
Dendritic Cell Maturation	2.92	M-D	Transcriptome	IPA
Dendritic Cell Maturation	1.42	M-D	Proteome	IPA
Dermatan Sulfate Biosynthesis (Late Stages)	1.41	M-D	Transcriptome	IPA
Developmental Biology	2.47951	B-D	Lipidome	CPDB: Reactome
Developmental Biology	2.73378	M-D	Lipidome	CPDB: Reactome
Diclofenac Action Pathway	1.71497	B-D	Lipidome	CPDB: SMPDB
Diclofenac Action Pathway	2.13836	M-B	Lipidome	CPDB: SMPDB
Diclofenac Action Pathway	1.94235	M-D	Lipidome	CPDB: SMPDB
Diflunisal Action Pathway	1.71497	B-D	Lipidome	CPDB: SMPDB
Diflunisal Action Pathway	2.13836	M-B	Lipidome	CPDB: SMPDB
Diflunisal Action Pathway	1.94235	M-D	Lipidome	CPDB: SMPDB
Digestion	2.06652	B-D	Lipidome	CPDB: Wikipathways
Digestion	2.01561	B-D	Lipidome	CPDB: Reactome
Digestion	2.3038	M-D	Lipidome	CPDB: Wikipathways
Digestion	2.24924	M-D	Lipidome	CPDB: Reactome
Digestion and absorption	1.9837	B-D	Lipidome	CPDB: Reactome
Digestion and absorption	2.21385	M-D	Lipidome	CPDB: Reactome
Digestion of dietary lipid	2.68296	B-D	Lipidome	CPDB: Reactome
Digestion of dietary lipid	2.95931	M-D	Lipidome	CPDB: Reactome
Dilated Cardiomyopathy Signaling Pathway	4.12	M-D	Transcriptome	IPA
Dilated Cardiomyopathy Signaling Pathway	4.07	M-D	Proteome	IPA
Dopamine-DARPP32 Feedback in cAMP Signaling	1.55	M-D	Transcriptome	IPA
Endocannabinoid Cancer Inhibition Pathway	3.11	M-D	Transcriptome	IPA
Endocannabinoid Developing Neuron Pathway	2.01	M-D	Transcriptome	IPA
Endocannabinoid Neuronal Synapse Pathway	2.03	M-D	Transcriptome	IPA
Endocannabinoid Neuronal Synapse Pathway	1.37	M-D	Proteome	IPA
Endothelin-1 Signaling	3.14	M-D	Transcriptome	IPA
eNOS Signaling	3.75	M-D	Transcriptome	IPA
Ephrin A Signaling	2.54	M-D	Transcriptome	IPA
Ephrin B Signaling	2.15	M-D	Transcriptome	IPA
Ephrin B Signaling	1.37	M-D	Proteome	IPA
Ephrin Receptor Signaling	5.11	M-D	Transcriptome	IPA
Ephrin Receptor Signaling	1.79	M-D	Proteome	IPA
ERK/MAPK Signaling	1.36	M-D	Transcriptome	IPA
Erythropoietin Signaling Pathway	1.82	M-D	Transcriptome	IPA
Estrogen Receptor Signaling	1.99	M-D	Transcriptome	IPA
Estrone Metabolism	1.76293	M-B	Metabolome	MSEA
Etodolac Action Pathway	1.71497	B-D	Lipidome	CPDB: SMPDB
Etodolac Action Pathway	2.13836	M-B	Lipidome	CPDB: SMPDB
Etodolac Action Pathway	1.94235	M-D	Lipidome	CPDB: SMPDB
Etoricoxib Action Pathway	1.71497	B-D	Lipidome	CPDB: SMPDB
Etoricoxib Action Pathway	2.13836	M-B	Lipidome	CPDB: SMPDB
Etoricoxib Action Pathway	1.94235	M-D	Lipidome	CPDB: SMPDB
Extrinsic Prothrombin Activation Pathway	1.57	M-B	Proteome	IPA
Extrinsic Prothrombin Activation Pathway	8.19	M-D	Proteome	IPA
Fabry disease	5.21139	M-B	Lipidome	CPDB: SMPDB
Fabry disease	5.12248	M-D	Lipidome	CPDB: SMPDB
Fabry disease	4.6165	B-D	Lipidome	CPDB: SMPDB
Factors Promoting Cardiogenesis in Vertebrates	1.48	M-D	Transcriptome	IPA
FAK Signaling	4.62	M-D	Transcriptome	IPA
Fat digestion and absorption - Homo sapiens (human)	2.8842	B-D	Lipidome	CPDB: KEGG
Fat digestion and absorption - Homo sapiens (human)	3.15941	M-D	Lipidome	CPDB: KEGG
fatty acid &beta;-oxidation	1.73449	B-D	Lipidome	CPDB: HumanCyc
fatty acid &beta;-oxidation (peroxisome)	1.72446	B-D	Lipidome	CPDB: HumanCyc
fatty acid activation	2.50934	B-D	Lipidome	CPDB: HumanCyc
Fatty Acid Biosynthesis	2.96122	M-B	Metabolome	MSEA
Fatty Acid Biosynthesis	4.02405	M-D	Metabolome	MSEA
Fatty acid metabolism	1.32722	M-B	Lipidome	CPDB: Reactome
Fcgamma receptor (FCGR) dependent phagocytosis	4.46254	M-D	Lipidome	CPDB: Wikipathways
Fcgamma receptor (FCGR) dependent phagocytosis	4.07153	B-D	Lipidome	CPDB: Wikipathways
Fcgamma receptor (FCGR) dependent phagocytosis	2.57428	B-D	Lipidome	CPDB: Reactome
Fcgamma receptor (FCGR) dependent phagocytosis	2.98202	M-B	Lipidome	CPDB: Wikipathways
Fcgamma receptor (FCGR) dependent phagocytosis	2.84671	M-D	Lipidome	CPDB: Reactome
Fcγ Receptor-mediated Phagocytosis in Macrophages and Monocytes	1.76	M-D	Transcriptome	IPA
FcγRIIB Signaling in B Lymphocytes	1.32	M-D	Transcriptome	IPA
FcγRIIB Signaling in B Lymphocytes	5.03	M-B	Proteome	IPA
FcγRIIB Signaling in B Lymphocytes	24.7	M-D	Proteome	IPA
Fenoprofen Action Pathway	1.71497	B-D	Lipidome	CPDB: SMPDB
Fenoprofen Action Pathway	2.13836	M-B	Lipidome	CPDB: SMPDB
Fenoprofen Action Pathway	1.94235	M-D	Lipidome	CPDB: SMPDB
Flurbiprofen Action Pathway	1.71497	B-D	Lipidome	CPDB: SMPDB
Flurbiprofen Action Pathway	2.13836	M-B	Lipidome	CPDB: SMPDB
Flurbiprofen Action Pathway	1.94235	M-D	Lipidome	CPDB: SMPDB
fMLP Signaling in Neutrophils	2.58	M-D	Transcriptome	IPA
Formation of the cornified envelope	3.2043	B-D	Lipidome	CPDB: Reactome
Formation of the cornified envelope	3.47286	M-D	Lipidome	CPDB: Reactome
Free fatty acid receptors	2.50934	B-D	Lipidome	CPDB: Reactome
FXR/RXR Activation	17.9	M-B	Proteome	IPA
FXR/RXR Activation	23.2	M-D	Proteome	IPA
G alpha (i) signalling events	4.63078	M-D	Lipidome	CPDB: Reactome
G alpha (i) signalling events	5.09537	B-D	Lipidome	CPDB: Reactome
G alpha (i) signalling events	2.63787	M-B	Lipidome	CPDB: Reactome
G alpha (q) signalling events	1.759	B-D	Lipidome	CPDB: Reactome
G Beta Gamma Signaling	3	M-D	Transcriptome	IPA
G Beta Gamma Signaling	1.7	M-D	Proteome	IPA
G Protein Signaling Mediated by Tubby	3.4	M-D	Transcriptome	IPA
G-Protein Coupled Receptor Signaling	8.53	M-D	Transcriptome	IPA
G-protein mediated events	4.43263	M-D	Lipidome	CPDB: Reactome
G-protein mediated events	4.03775	B-D	Lipidome	CPDB: Reactome
G-protein mediated events	2.96853	M-B	Lipidome	CPDB: Reactome
GABA Receptor Signaling	2.58	M-D	Transcriptome	IPA
Galactose Metabolism	4.02661	M-D	Metabolome	MSEA
Galactose Metabolism	1.60882	M-B	Metabolome	MSEA
Gap Junction Signaling	2.57	M-D	Transcriptome	IPA
Gaucher Disease	5.21139	M-B	Lipidome	CPDB: SMPDB
Gaucher Disease	5.12248	M-D	Lipidome	CPDB: SMPDB
Gaucher Disease	4.6165	B-D	Lipidome	CPDB: SMPDB
GDNF Family Ligand-Receptor Interactions	1.63	M-D	Transcriptome	IPA
Glioblastoma Multiforme Signaling	2.37	M-D	Transcriptome	IPA
Glioma Invasiveness Signaling	1.39	M-D	Proteome	IPA
Globoid Cell Leukodystrophy	5.21139	M-B	Lipidome	CPDB: SMPDB
Globoid Cell Leukodystrophy	5.12248	M-D	Lipidome	CPDB: SMPDB
Globoid Cell Leukodystrophy	4.6165	B-D	Lipidome	CPDB: SMPDB
Glucocorticoid Receptor Signaling	1.51	M-D	Transcriptome	IPA
Gluconeogenesis	4.02661	M-D	Metabolome	MSEA
Gluconeogenesis	1.60882	M-B	Metabolome	MSEA
Glucose-Alanine Cycle	4.02661	M-D	Metabolome	MSEA
Glucose-Alanine Cycle	1.60882	M-B	Metabolome	MSEA
Glutathione Redox Reactions I	2.04	M-B	Proteome	IPA
Glycerolipid Metabolism	4.46374	M-D	Metabolome	MSEA
Glycerophospholipid biosynthesis	4.25846	M-D	Lipidome	CPDB: Reactome
Glycerophospholipid biosynthesis	3.75366	B-D	Lipidome	CPDB: Reactome
Glycerophospholipid biosynthesis	2.71105	B-D	Lipidome	CPDB: Wikipathways
Glycerophospholipid biosynthesis	3.09651	M-D	Lipidome	CPDB: Wikipathways
Glycerophospholipid biosynthesis	2.13836	M-B	Lipidome	CPDB: Wikipathways
Glycerophospholipid biosynthesis	2.13836	M-B	Lipidome	CPDB: Reactome
Glycerophospholipid metabolism	5.12248	M-D	Lipidome	CPDB: EHMN
Glycerophospholipid metabolism	4.50688	B-D	Lipidome	CPDB: EHMN
Glycerophospholipid metabolism	3.3856	M-D	Lipidome	CPDB: KEGG
Glycerophospholipid metabolism	2.95122	M-B	Lipidome	CPDB: EHMN
Glycerophospholipid metabolism - Homo sapiens (human)	3.01142	B-D	Lipidome	CPDB: KEGG
Glycerophospholipid metabolism - Homo sapiens (human)	2.17574	M-B	Lipidome	CPDB: KEGG
Glycine and Serine Metabolism	3.94688	M-D	Metabolome	MSEA
Glycolysis	4.02661	M-D	Metabolome	MSEA
Glycolysis	1.60882	M-B	Metabolome	MSEA
Glycosphingolipid metabolism	3.81971	M-B	Lipidome	CPDB: Reactome
Glycosphingolipid metabolism	3.43159	M-B	Lipidome	CPDB: EHMN
Glycosphingolipid metabolism	3.66527	M-D	Lipidome	CPDB: Reactome
Glycosphingolipid metabolism	3.29006	B-D	Lipidome	CPDB: Reactome
Glycosphingolipid metabolism	2.96362	B-D	Lipidome	CPDB: EHMN
Glycosphingolipid metabolism	3.35985	M-D	Lipidome	CPDB: EHMN
Glycosylphosphatidylinositol(GPI)-anchor biosynthesis	2.76208	B-D	Lipidome	CPDB: EHMN
Glycosylphosphatidylinositol(GPI)-anchor biosynthesis	3.04862	M-D	Lipidome	CPDB: EHMN
GNRH Signaling	1.61	M-D	Transcriptome	IPA
Golgi-to-ER retrograde transport	3.39119	M-B	Lipidome	CPDB: Reactome
Golgi-to-ER retrograde transport	3.06134	B-D	Lipidome	CPDB: Reactome
Golgi-to-ER retrograde transport	3.35985	M-D	Lipidome	CPDB: Reactome
GP6 Signaling Pathway	4.05	M-D	Transcriptome	IPA
GP6 Signaling Pathway	12.5	M-B	Proteome	IPA
GP6 Signaling Pathway	12.5	M-D	Proteome	IPA
GPCR downstream signalling	4.13716	M-D	Lipidome	CPDB: Reactome
GPCR downstream signalling	5.56512	B-D	Lipidome	CPDB: Reactome
GPCR downstream signalling	2.26572	M-B	Lipidome	CPDB: Reactome
GPCR ligand binding	1.31568	B-D	Lipidome	CPDB: Reactome
GPCR-Mediated Integration of Enteroendocrine Signaling Exemplified by an L Cell	2.49	M-D	Transcriptome	IPA
GPCR-Mediated Integration of Enteroendocrine Signaling Exemplified by an L Cell	2.3	M-D	Proteome	IPA
GPCR-Mediated Nutrient Sensing in Enteroendocrine Cells	2.69	M-D	Transcriptome	IPA
GPCR-Mediated Nutrient Sensing in Enteroendocrine Cells	1.96	M-D	Proteome	IPA
Granulocyte Adhesion and Diapedesis	5.06	M-D	Transcriptome	IPA
Granulocyte Adhesion and Diapedesis	2.35	M-D	Proteome	IPA
Growth Hormone Signaling	3.6	M-D	Transcriptome	IPA
Gustation Pathway	3.35	M-D	Transcriptome	IPA
Gα12/13 Signaling	1.56	M-D	Transcriptome	IPA
Gαi Signaling	4.97	M-D	Transcriptome	IPA
Gαi Signaling	1.49	M-D	Proteome	IPA
Gαq Signaling	5.46	M-D	Transcriptome	IPA
Gαs Signaling	3.59	M-D	Transcriptome	IPA
HDL remodeling	6.08604	M-D	Lipidome	CPDB: Reactome
HDL remodeling	4.59829	M-B	Lipidome	CPDB: Reactome
HDL remodeling	5.60505	B-D	Lipidome	CPDB: Reactome
Hepatic Cholestasis	1.7	M-D	Transcriptome	IPA
Hepatic Fibrosis / Hepatic Stellate Cell Activation	4.8	M-D	Transcriptome	IPA
Hepatic Fibrosis / Hepatic Stellate Cell Activation	10.7	M-B	Proteome	IPA
Hepatic Fibrosis / Hepatic Stellate Cell Activation	13.3	M-D	Proteome	IPA
Hepatic Fibrosis Signaling Pathway	6.1	M-D	Transcriptome	IPA
Hepatic Fibrosis Signaling Pathway	2.43	M-D	Proteome	IPA
HGF Signaling	1.61	M-D	Transcriptome	IPA
Histidine Metabolism	6.82102	M-D	Metabolome	MSEA
Histidine Metabolism	2.96122	M-B	Metabolome	MSEA
HMGB1 Signaling	1.76	M-D	Transcriptome	IPA
Homocysteine Degradation	3.10962	M-D	Metabolome	MSEA
HOTAIR Regulatory Pathway	2.03	M-D	Transcriptome	IPA
Human Embryonic Stem Cell Pluripotency	5.54	M-D	Transcriptome	IPA
Ibuprofen Action Pathway	1.66807	B-D	Lipidome	CPDB: SMPDB
Ibuprofen Action Pathway	2.09031	M-B	Lipidome	CPDB: SMPDB
Ibuprofen Action Pathway	1.89567	M-D	Lipidome	CPDB: SMPDB
ICOS-ICOSL Signaling in T Helper Cells	2.19	M-D	Transcriptome	IPA
IGF-1 Signaling	2.05	M-D	Transcriptome	IPA
IL-1 Signaling	3.18	M-D	Transcriptome	IPA
IL-12 Signaling and Production in Macrophages	1.82	M-D	Transcriptome	IPA
IL-12 Signaling and Production in Macrophages	6.03	M-B	Proteome	IPA
IL-12 Signaling and Production in Macrophages	13.2	M-D	Proteome	IPA
IL-13 Signaling Pathway	1.45	M-D	Transcriptome	IPA
IL-15 Production	4.67	M-D	Transcriptome	IPA
IL-15 Signaling	4.57	M-B	Proteome	IPA
IL-15 Signaling	23.6	M-D	Proteome	IPA
IL-2 Signaling	1.82	M-D	Transcriptome	IPA
IL-23 Signaling Pathway	3.16	M-D	Transcriptome	IPA
IL-4 Signaling	3.49	M-D	Transcriptome	IPA
IL-4 Signaling	2.38	M-B	Proteome	IPA
IL-4 Signaling	2.43	M-D	Proteome	IPA
IL-6 Signaling	1.69	M-D	Transcriptome	IPA
IL-7 Signaling Pathway	2.54	M-D	Transcriptome	IPA
IL-8 Signaling	3.85	M-D	Transcriptome	IPA
IL-8 Signaling	1.72	M-D	Proteome	IPA
ILK Signaling	2.82	M-D	Transcriptome	IPA
ILK Signaling	1.87	M-D	Proteome	IPA
Immune System	5.12248	M-D	Lipidome	CPDB: Reactome
Immune System	2.98202	M-B	Lipidome	CPDB: Reactome
Immune System	4.60525	B-D	Lipidome	CPDB: Reactome
Immunoregulatory interactions between a Lymphoid and a non-Lymphoid cell	3.56448	M-D	Lipidome	CPDB: Wikipathways
Immunoregulatory interactions between a Lymphoid and a non-Lymphoid cell	3.56448	M-D	Lipidome	CPDB: Reactome
Immunoregulatory interactions between a Lymphoid and a non-Lymphoid cell	3.29006	B-D	Lipidome	CPDB: Wikipathways
Immunoregulatory interactions between a Lymphoid and a non-Lymphoid cell	3.29006	B-D	Lipidome	CPDB: Reactome
Incretin synthesis, secretion, and inactivation	2.57428	B-D	Lipidome	CPDB: Wikipathways
Indomethacin Action Pathway	1.71497	B-D	Lipidome	CPDB: SMPDB
Indomethacin Action Pathway	2.13836	M-B	Lipidome	CPDB: SMPDB
Indomethacin Action Pathway	1.94235	M-D	Lipidome	CPDB: SMPDB
Inhibition of Matrix Metalloproteases	1.4	M-B	Proteome	IPA
Inhibition of Matrix Metalloproteases	1.42	M-D	Proteome	IPA
Innate Immune System	2.75077	B-D	Lipidome	CPDB: Reactome
Innate Immune System	3.14712	M-D	Lipidome	CPDB: Reactome
Innate Immune System	2.13836	M-B	Lipidome	CPDB: Reactome
Inositol Metabolism	2.0234	M-B	Metabolome	MSEA
Inositol Metabolism	3.42659	M-D	Metabolome	MSEA
Insulin resistance	2.80873	M-D	Lipidome	CPDB: KEGG
Insulin resistance - Homo sapiens (human)	2.54087	B-D	Lipidome	CPDB: KEGG
Insulin Secretion Signaling Pathway	3.9	M-D	Transcriptome	IPA
Integrin Signaling	2.27	M-D	Transcriptome	IPA
Integrin Signaling	2.08	M-D	Proteome	IPA
Intra-Golgi and retrograde Golgi-to-ER traffic	3.29819	M-B	Lipidome	CPDB: Reactome
Intra-Golgi and retrograde Golgi-to-ER traffic	3.29819	M-B	Lipidome	CPDB: Wikipathways
Intra-Golgi and retrograde Golgi-to-ER traffic	2.95043	B-D	Lipidome	CPDB: Reactome
Intra-Golgi and retrograde Golgi-to-ER traffic	2.95043	B-D	Lipidome	CPDB: Wikipathways
Intra-Golgi and retrograde Golgi-to-ER traffic	3.22553	M-D	Lipidome	CPDB: Reactome
Intra-Golgi and retrograde Golgi-to-ER traffic	3.22553	M-D	Lipidome	CPDB: Wikipathways
Intrinsic Prothrombin Activation Pathway	5.99	M-B	Proteome	IPA
Intrinsic Prothrombin Activation Pathway	14.6	M-D	Proteome	IPA
JAK/STAT Signaling	1.77	M-D	Transcriptome	IPA
Kaposi sarcoma-associated herpesvirus infection - Homo sapiens (human)	3.82153	M-D	Lipidome	CPDB: KEGG
Kaposi sarcoma-associated herpesvirus infection - Homo sapiens (human)	3.55968	B-D	Lipidome	CPDB: KEGG
Kennedy pathway from Sphingolipids	2.72099	B-D	Lipidome	CPDB: Wikipathways
Kennedy pathway from Sphingolipids	3.00229	M-D	Lipidome	CPDB: Wikipathways
Keratinization	3.47286	M-D	Lipidome	CPDB: Wikipathways
Keratinization	3.47286	M-D	Lipidome	CPDB: Reactome
Keratinization	3.2043	B-D	Lipidome	CPDB: Wikipathways
Keratinization	3.2043	B-D	Lipidome	CPDB: Reactome
Ketoprofen Action Pathway	1.71497	B-D	Lipidome	CPDB: SMPDB
Ketoprofen Action Pathway	2.13836	M-B	Lipidome	CPDB: SMPDB
Ketoprofen Action Pathway	1.94235	M-D	Lipidome	CPDB: SMPDB
Ketorolac Action Pathway	1.71497	B-D	Lipidome	CPDB: SMPDB
Ketorolac Action Pathway	2.13836	M-B	Lipidome	CPDB: SMPDB
Ketorolac Action Pathway	1.94235	M-D	Lipidome	CPDB: SMPDB
Krabbe disease	5.21139	M-B	Lipidome	CPDB: SMPDB
Krabbe disease	5.12248	M-D	Lipidome	CPDB: SMPDB
Krabbe disease	4.6165	B-D	Lipidome	CPDB: SMPDB
Lactose Degradation	4.02661	M-D	Metabolome	MSEA
Lactose Degradation	1.86595	M-B	Metabolome	MSEA
Lactose Synthesis	4.02661	M-D	Metabolome	MSEA
Lactose Synthesis	1.86595	M-B	Metabolome	MSEA
Leptin Signaling in Obesity	5.46	M-D	Transcriptome	IPA
Leukocyte Extravasation Signaling	7.38	M-D	Transcriptome	IPA
Leukocyte Extravasation Signaling	1.67	M-D	Proteome	IPA
Leukotriene C4 Synthesis Deficiency	1.71497	B-D	Lipidome	CPDB: SMPDB
Leukotriene C4 Synthesis Deficiency	2.13836	M-B	Lipidome	CPDB: SMPDB
Leukotriene C4 Synthesis Deficiency	1.94235	M-D	Lipidome	CPDB: SMPDB
Linoleate metabolism	2.80648	M-B	Lipidome	CPDB: EHMN
Linoleate metabolism	2.44685	B-D	Lipidome	CPDB: EHMN
Linoleate metabolism	2.70137	M-D	Lipidome	CPDB: EHMN
Lornoxicam Action Pathway	1.71497	B-D	Lipidome	CPDB: SMPDB
Lornoxicam Action Pathway	2.13836	M-B	Lipidome	CPDB: SMPDB
Lornoxicam Action Pathway	1.94235	M-D	Lipidome	CPDB: SMPDB
Lumiracoxib Action Pathway	1.71497	B-D	Lipidome	CPDB: SMPDB
Lumiracoxib Action Pathway	2.13836	M-B	Lipidome	CPDB: SMPDB
Lumiracoxib Action Pathway	1.94235	M-D	Lipidome	CPDB: SMPDB
LXR/RXR Activation	20.4	M-B	Proteome	IPA
LXR/RXR Activation	27.7	M-D	Proteome	IPA
Lymphotoxin β Receptor Signaling	2.13	M-D	Transcriptome	IPA
Macrophage Alternative Activation Signaling Pathway	3.74	M-D	Proteome	IPA
Macrophage Classical Activation Signaling Pathway	1.8	M-D	Transcriptome	IPA
Magnesium salicylate Action Pathway	1.71497	B-D	Lipidome	CPDB: SMPDB
Magnesium salicylate Action Pathway	2.13836	M-B	Lipidome	CPDB: SMPDB
Magnesium salicylate Action Pathway	1.94235	M-D	Lipidome	CPDB: SMPDB
Maturity Onset Diabetes of Young (MODY) Signaling	1.59	M-B	Proteome	IPA
Maturity Onset Diabetes of Young (MODY) Signaling	4.13	M-D	Proteome	IPA
Mefenamic Acid Action Pathway	1.71497	B-D	Lipidome	CPDB: SMPDB
Mefenamic Acid Action Pathway	2.13836	M-B	Lipidome	CPDB: SMPDB
Mefenamic Acid Action Pathway	1.94235	M-D	Lipidome	CPDB: SMPDB
Melanocyte Development and Pigmentation Signaling	1.94	M-D	Transcriptome	IPA
Meloxicam Action Pathway	1.71497	B-D	Lipidome	CPDB: SMPDB
Meloxicam Action Pathway	2.13836	M-B	Lipidome	CPDB: SMPDB
Meloxicam Action Pathway	1.94235	M-D	Lipidome	CPDB: SMPDB
Membrane Trafficking	4.04721	M-B	Lipidome	CPDB: Reactome
Membrane Trafficking	3.92681	M-D	Lipidome	CPDB: Reactome
Membrane Trafficking	3.55968	B-D	Lipidome	CPDB: Reactome
Metabolism	3.46953	M-D	Lipidome	CPDB: Reactome
Metabolism	2.45236	M-B	Lipidome	CPDB: Reactome
Metabolism	3.85261	B-D	Lipidome	CPDB: Reactome
Metabolism of fat-soluble vitamins	3.55968	B-D	Lipidome	CPDB: Reactome
Metabolism of fat-soluble vitamins	2.52582	M-D	Lipidome	CPDB: Reactome
Metabolism of lipids	5.69555	M-D	Lipidome	CPDB: Reactome
Metabolism of lipids	4.12303	M-B	Lipidome	CPDB: Reactome
Metabolism of lipids	5.56512	B-D	Lipidome	CPDB: Reactome
Metabolism of proteins	1.60542	B-D	Lipidome	CPDB: Reactome
Metabolism of proteins	1.92915	M-D	Lipidome	CPDB: Reactome
Metabolism of vitamins and cofactors	2.01561	B-D	Lipidome	CPDB: Reactome
Metabolism of vitamins and cofactors	1.44228	M-D	Lipidome	CPDB: Reactome
Metachromatic Leukodystrophy (MLD)	5.21139	M-B	Lipidome	CPDB: SMPDB
Metachromatic Leukodystrophy (MLD)	5.12248	M-D	Lipidome	CPDB: SMPDB
Metachromatic Leukodystrophy (MLD)	4.6165	B-D	Lipidome	CPDB: SMPDB
Methionine Metabolism	3.10962	M-D	Metabolome	MSEA
Methylhistidine Metabolism	2.96122	M-B	Metabolome	MSEA
Methylhistidine Metabolism	3.05211	M-D	Metabolome	MSEA
Molecular Mechanisms of Cancer	5.41	M-D	Transcriptome	IPA
Mouse Embryonic Stem Cell Pluripotency	1.77	M-D	Transcriptome	IPA
MSP-RON Signaling In Macrophages Pathway	2.02	M-D	Transcriptome	IPA
MSP-RON Signaling In Macrophages Pathway	1.6	M-D	Proteome	IPA
MSP-RON Signaling Pathway	1.55	M-D	Transcriptome	IPA
MTHFR deficiency	7.52785	M-D	Lipidome	CPDB: Wikipathways
MTHFR deficiency	4.55621	M-B	Lipidome	CPDB: Wikipathways
MTHFR deficiency	7.26377	B-D	Lipidome	CPDB: Wikipathways
Multiple Sclerosis Signaling Pathway	2.73	M-D	Transcriptome	IPA
Multiple Sclerosis Signaling Pathway	4.24	M-D	Proteome	IPA
Nabumetone Action Pathway	1.71497	B-D	Lipidome	CPDB: SMPDB
Nabumetone Action Pathway	2.13836	M-B	Lipidome	CPDB: SMPDB
Nabumetone Action Pathway	1.94235	M-D	Lipidome	CPDB: SMPDB
Naproxen Action Pathway	1.71497	B-D	Lipidome	CPDB: SMPDB
Naproxen Action Pathway	2.13836	M-B	Lipidome	CPDB: SMPDB
Naproxen Action Pathway	1.94235	M-D	Lipidome	CPDB: SMPDB
Natural Killer Cell Signaling	5.86	M-D	Transcriptome	IPA
Necroptosis - Homo sapiens (human)	3.39119	M-B	Lipidome	CPDB: KEGG
Necroptosis - Homo sapiens (human)	3.35985	M-D	Lipidome	CPDB: KEGG
Necroptosis - Homo sapiens (human)	3.06134	B-D	Lipidome	CPDB: KEGG
Nepafenac Action Pathway	1.71497	B-D	Lipidome	CPDB: SMPDB
Nepafenac Action Pathway	2.13836	M-B	Lipidome	CPDB: SMPDB
Nepafenac Action Pathway	1.94235	M-D	Lipidome	CPDB: SMPDB
Netrin Signaling	2.15	M-D	Transcriptome	IPA
Neuregulin Signaling	1.45	M-D	Transcriptome	IPA
Neuroinflammation Signaling Pathway	3.39	M-D	Transcriptome	IPA
Neuropathic Pain Signaling In Dorsal Horn Neurons	1.55	M-D	Transcriptome	IPA
Neuroprotective Role of THOP1 in Alzheimer's Disease	2.65	M-B	Proteome	IPA
Neuroprotective Role of THOP1 in Alzheimer's Disease	7.26	M-D	Proteome	IPA
Neurotrophin signaling pathway - Homo sapiens (human)	3.82153	M-D	Lipidome	CPDB: KEGG
Neurotrophin signaling pathway - Homo sapiens (human)	3.55968	B-D	Lipidome	CPDB: KEGG
Neurovascular Coupling Signaling Pathway	1.82	M-D	Transcriptome	IPA
Neutrophil Extracellular Trap Signaling Pathway	2.88	M-B	Proteome	IPA
Neutrophil Extracellular Trap Signaling Pathway	6.38	M-D	Proteome	IPA
NF-κB Activation by Viruses	1.92	M-D	Transcriptome	IPA
NF-κB Signaling	1.74	M-D	Transcriptome	IPA
Nicotinate and Nicotinamide Metabolism	1.76293	M-B	Metabolome	MSEA
Nitric Oxide Signaling in the Cardiovascular System	4.1	M-D	Transcriptome	IPA
nNOS Signaling in Skeletal Muscle Cells	2.03	M-D	Transcriptome	IPA
Oligodendrocyte Specification and differentiation(including remyelination), leading to Myelin Components for CNS	5.25291	M-D	Lipidome	CPDB: Wikipathways
Oligodendrocyte Specification and differentiation(including remyelination), leading to Myelin Components for CNS	3.47588	M-B	Lipidome	CPDB: Wikipathways
Oligodendrocyte Specification and differentiation(including remyelination), leading to Myelin Components for CNS	4.94042	B-D	Lipidome	CPDB: Wikipathways
One carbon metabolism and related pathways	2.01561	B-D	Lipidome	CPDB: Wikipathways
One carbon metabolism and related pathways	2.24924	M-D	Lipidome	CPDB: Wikipathways
Opioid Signaling Pathway	4.62	M-D	Transcriptome	IPA
Opioid Signalling	4.25846	M-D	Lipidome	CPDB: Wikipathways
Opioid Signalling	4.16803	M-D	Lipidome	CPDB: Reactome
Opioid Signalling	2.86596	M-B	Lipidome	CPDB: Wikipathways
Opioid Signalling	2.80648	M-B	Lipidome	CPDB: Reactome
Opioid Signalling	3.85261	B-D	Lipidome	CPDB: Wikipathways
Opioid Signalling	3.76986	B-D	Lipidome	CPDB: Reactome
Osteoarthritis Pathway	4.03	M-D	Transcriptome	IPA
Osteoarthritis Pathway	1.37	M-D	Proteome	IPA
Oxaprozin Action Pathway	1.71497	B-D	Lipidome	CPDB: SMPDB
Oxaprozin Action Pathway	2.13836	M-B	Lipidome	CPDB: SMPDB
Oxaprozin Action Pathway	1.94235	M-D	Lipidome	CPDB: SMPDB
Oxytocin In Brain Signaling Pathway	1.53	M-D	Transcriptome	IPA
Oxytocin In Spinal Neurons Signaling Pathway	2.49	M-D	Transcriptome	IPA
Oxytocin Signaling Pathway	4.94	M-D	Transcriptome	IPA
Oxytocin Signaling Pathway	3.05	M-D	Proteome	IPA
P2Y Purigenic Receptor Signaling Pathway	4.1	M-D	Transcriptome	IPA
p70S6K Signaling	1.56	M-D	Transcriptome	IPA
p70S6K Signaling	5.16	M-B	Proteome	IPA
p70S6K Signaling	23.1	M-D	Proteome	IPA
p75 NTR receptor-mediated signalling	3.43159	M-B	Lipidome	CPDB: Wikipathways
p75 NTR receptor-mediated signalling	3.43159	M-B	Lipidome	CPDB: Reactome
p75 NTR receptor-mediated signalling	3.40203	M-D	Lipidome	CPDB: Wikipathways
p75 NTR receptor-mediated signalling	3.40203	M-D	Lipidome	CPDB: Reactome
p75 NTR receptor-mediated signalling	3.11741	B-D	Lipidome	CPDB: Wikipathways
p75 NTR receptor-mediated signalling	3.11741	B-D	Lipidome	CPDB: Reactome
PAK Signaling	2	M-D	Transcriptome	IPA
PAK Signaling	1.58	M-D	Proteome	IPA
Pathogen Induced Cytokine Storm Signaling Pathway	10.2	M-D	Transcriptome	IPA
Pathogen Induced Cytokine Storm Signaling Pathway	2.74	M-B	Proteome	IPA
Pathogen Induced Cytokine Storm Signaling Pathway	5.49	M-D	Proteome	IPA
PD-1, PD-L1 cancer immunotherapy pathway	3.29	M-D	Transcriptome	IPA
PEDF Signaling	2.05	M-D	Transcriptome	IPA
Phagosome Formation	9.54	M-D	Transcriptome	IPA
Phagosome Formation	1.65	M-D	Proteome	IPA
Phenylbutazone Action Pathway	1.71497	B-D	Lipidome	CPDB: SMPDB
Phenylbutazone Action Pathway	2.13836	M-B	Lipidome	CPDB: SMPDB
Phenylbutazone Action Pathway	1.94235	M-D	Lipidome	CPDB: SMPDB
Phosphatidylcholine Biosynthesis	2.96122	M-B	Metabolome	MSEA
Phosphatidylethanolamine Biosynthesis	3.10962	M-D	Metabolome	MSEA
phospho-PLA2 pathway	3.56422	M-B	Lipidome	CPDB: Reactome
phospho-PLA2 pathway	3.56448	M-D	Lipidome	CPDB: Reactome
phospho-PLA2 pathway	3.29006	B-D	Lipidome	CPDB: Reactome
Phospholipase C Signaling	4.39	M-D	Transcriptome	IPA
Phospholipase C Signaling	1.56	M-B	Proteome	IPA
Phospholipase C Signaling	20.4	M-D	Proteome	IPA
phospholipases	2.22358	B-D	Lipidome	CPDB: HumanCyc
Phospholipid Biosynthesis	5.81858	M-D	Lipidome	CPDB: SMPDB
Phospholipid Biosynthesis	2.86596	M-B	Lipidome	CPDB: SMPDB
Phospholipid Biosynthesis	3.39563	M-D	Metabolome	MSEA
Phospholipid Biosynthesis	5.38909	B-D	Lipidome	CPDB: SMPDB
Phospholipid metabolism	4.13678	M-D	Lipidome	CPDB: Reactome
Phospholipid metabolism	3.60479	B-D	Lipidome	CPDB: Reactome
Phospholipid metabolism	2.06236	M-B	Lipidome	CPDB: Reactome
PI3K Signaling in B Lymphocytes	4.97	M-D	Transcriptome	IPA
PI3K Signaling in B Lymphocytes	3.96	M-B	Proteome	IPA
PI3K Signaling in B Lymphocytes	24.2	M-D	Proteome	IPA
PI3K/AKT Signaling	1.92	M-D	Transcriptome	IPA
Piroxicam Action Pathway	1.71497	B-D	Lipidome	CPDB: SMPDB
Piroxicam Action Pathway	2.13836	M-B	Lipidome	CPDB: SMPDB
Piroxicam Action Pathway	1.94235	M-D	Lipidome	CPDB: SMPDB
PKCθ Signaling in T Lymphocytes	1.4	M-D	Transcriptome	IPA
Plasma lipoprotein assembly, remodeling, and clearance	6.08604	M-D	Lipidome	CPDB: Wikipathways
Plasma lipoprotein assembly, remodeling, and clearance	5.78183	M-D	Lipidome	CPDB: Reactome
Plasma lipoprotein assembly, remodeling, and clearance	4.59829	M-B	Lipidome	CPDB: Wikipathways
Plasma lipoprotein assembly, remodeling, and clearance	4.32575	M-B	Lipidome	CPDB: Reactome
Plasma lipoprotein assembly, remodeling, and clearance	5.60505	B-D	Lipidome	CPDB: Wikipathways
Plasma lipoprotein assembly, remodeling, and clearance	5.33901	B-D	Lipidome	CPDB: Reactome
Plasma lipoprotein remodeling	6.08604	M-D	Lipidome	CPDB: Reactome
Plasma lipoprotein remodeling	4.59829	M-B	Lipidome	CPDB: Reactome
Plasma lipoprotein remodeling	5.60505	B-D	Lipidome	CPDB: Reactome
Plasmalogen Synthesis	3.02187	M-D	Metabolome	MSEA
PLC beta mediated events	4.43263	M-D	Lipidome	CPDB: Reactome
PLC beta mediated events	2.96853	M-B	Lipidome	CPDB: Reactome
PLC beta mediated events	4.03775	B-D	Lipidome	CPDB: Reactome
Porphyrin Metabolism	1.41713	M-B	Metabolome	MSEA
Post-translational modification: synthesis of GPI-anchored proteins	2.88184	M-D	Lipidome	CPDB: Reactome
Post-translational modification: synthesis of GPI-anchored proteins	2.60492	B-D	Lipidome	CPDB: Reactome
Post-translational protein modification	1.44228	M-D	Lipidome	CPDB: Reactome
PPARα/RXRα Activation	2	M-D	Transcriptome	IPA
Primary Immunodeficiency Signaling	7.3	M-D	Transcriptome	IPA
Primary Immunodeficiency Signaling	4.24	M-D	Proteome	IPA
Production of Nitric Oxide and Reactive Oxygen Species in Macrophages	3.08	M-D	Transcriptome	IPA
Production of Nitric Oxide and Reactive Oxygen Species in Macrophages	3.27	M-B	Proteome	IPA
Production of Nitric Oxide and Reactive Oxygen Species in Macrophages	6.15	M-D	Proteome	IPA
Prolactin Signaling	1.82	M-D	Transcriptome	IPA
Protein Kinase A Signaling	6.77	M-D	Transcriptome	IPA
Protein Kinase A Signaling	3.43	M-D	Proteome	IPA
PTEN Signaling	1.99	M-D	Transcriptome	IPA
Pterine Biosynthesis	6.29671	M-D	Metabolome	MSEA
Pulmonary Fibrosis Idiopathic Signaling Pathway	3.58	M-D	Transcriptome	IPA
Pulmonary Fibrosis Idiopathic Signaling Pathway	3.99	M-B	Proteome	IPA
Pulmonary Fibrosis Idiopathic Signaling Pathway	6.01	M-D	Proteome	IPA
Pulmonary Healing Signaling Pathway	3.12	M-D	Transcriptome	IPA
Purine Metabolism	5.49214	M-D	Metabolome	MSEA
Purine Metabolism	1.68083	M-B	Metabolome	MSEA
Pyrimidine Metabolism	6.5376	M-D	Metabolome	MSEA
Pyroptosis Signaling Pathway	1.52	M-D	Transcriptome	IPA
RAC Signaling	1.46	M-D	Transcriptome	IPA
RANK Signaling in Osteoclasts	2.24	M-D	Transcriptome	IPA
RAR Activation	1.99	M-D	Transcriptome	IPA
Reelin Signaling in Neurons	2.66	M-D	Transcriptome	IPA
Regulation of Actin-based Motility by Rho	2.58	M-D	Transcriptome	IPA
Regulation of Actin-based Motility by Rho	1.71	M-D	Proteome	IPA
Regulation of Cellular Mechanics by Calpain Protease	1.4	M-D	Proteome	IPA
Regulation Of The Epithelial Mesenchymal Transition By Growth Factors Pathway	4.36	M-D	Transcriptome	IPA
Regulation Of The Epithelial Mesenchymal Transition In Development Pathway	2.03	M-D	Transcriptome	IPA
Regulation of the Epithelial-Mesenchymal Transition Pathway	3.58	M-D	Transcriptome	IPA
Relaxin Signaling	5.32	M-D	Transcriptome	IPA
Relaxin Signaling	1.65	M-D	Proteome	IPA
Renin-Angiotensin Signaling	4.18	M-D	Transcriptome	IPA
Retinoid metabolism and transport	2.64099	M-D	Lipidome	CPDB: Reactome
Retinoid metabolism and transport	2.58112	M-D	Lipidome	CPDB: Wikipathways
Retinoid metabolism and transport	3.69557	B-D	Lipidome	CPDB: Reactome
Retinoid metabolism and transport	2.32183	B-D	Lipidome	CPDB: Wikipathways
retinol biosynthesis	2.47951	B-D	Lipidome	CPDB: HumanCyc
Retinol Metabolism	3.52203	M-D	Metabolome	MSEA
Retrograde endocannabinoid signaling - Homo sapiens (human)	4.43263	M-D	Lipidome	CPDB: KEGG
Retrograde endocannabinoid signaling - Homo sapiens (human)	4.03775	B-D	Lipidome	CPDB: KEGG
RHOA Signaling	2.88	M-D	Transcriptome	IPA
RHOA Signaling	1.46	M-D	Proteome	IPA
RHOGDI Signaling	4.14	M-D	Transcriptome	IPA
RHOGDI Signaling	3.05	M-D	Proteome	IPA
Rofecoxib Action Pathway	1.71497	B-D	Lipidome	CPDB: SMPDB
Rofecoxib Action Pathway	2.13836	M-B	Lipidome	CPDB: SMPDB
Rofecoxib Action Pathway	1.94235	M-D	Lipidome	CPDB: SMPDB
Role of JAK family kinases in IL-6-type Cytokine Signaling	1.34	M-D	Transcriptome	IPA
Role of JAK family kinases in IL-6-type Cytokine Signaling	2.79	M-D	Proteome	IPA
Role of JAK1 and JAK3 in γc Cytokine Signaling	1.98	M-D	Transcriptome	IPA
Role of JAK2 in Hormone-like Cytokine Signaling	1.44	M-D	Transcriptome	IPA
Role of Macrophages, Fibroblasts and Endothelial Cells in Rheumatoid Arthritis	6.61	M-D	Transcriptome	IPA
Role of Macrophages, Fibroblasts and Endothelial Cells in Rheumatoid Arthritis	2.97	M-D	Proteome	IPA
Role of NANOG in Mammalian Embryonic Stem Cell Pluripotency	3.45	M-D	Transcriptome	IPA
Role of NFAT in Cardiac Hypertrophy	2.78	M-D	Transcriptome	IPA
Role of NFAT in Regulation of the Immune Response	3.17	M-D	Transcriptome	IPA
Role of NFAT in Regulation of the Immune Response	1.55	M-B	Proteome	IPA
Role of NFAT in Regulation of the Immune Response	15.5	M-D	Proteome	IPA
Role Of Osteoblasts In Rheumatoid Arthritis Signaling Pathway	4.27	M-D	Transcriptome	IPA
Role of Osteoblasts, Osteoclasts and Chondrocytes in Rheumatoid Arthritis	3.11	M-D	Transcriptome	IPA
Role Of Osteoclasts In Rheumatoid Arthritis Signaling Pathway	2.92	M-D	Transcriptome	IPA
Role Of Osteoclasts In Rheumatoid Arthritis Signaling Pathway	5.16	M-B	Proteome	IPA
Role Of Osteoclasts In Rheumatoid Arthritis Signaling Pathway	5.37	M-D	Proteome	IPA
Role of Pattern Recognition Receptors in Recognition of Bacteria and Viruses	2.07	M-D	Transcriptome	IPA
Role of phospholipids in phagocytosis	2.95931	M-D	Lipidome	CPDB: Reactome
Role of phospholipids in phagocytosis	2.68296	B-D	Lipidome	CPDB: Reactome
Role of Tissue Factor in Cancer	1.74	M-D	Transcriptome	IPA
Salicylate-sodium Action Pathway	1.71497	B-D	Lipidome	CPDB: SMPDB
Salicylate-sodium Action Pathway	2.13836	M-B	Lipidome	CPDB: SMPDB
Salicylate-sodium Action Pathway	1.94235	M-D	Lipidome	CPDB: SMPDB
Salicylic Acid Action Pathway	1.71497	B-D	Lipidome	CPDB: SMPDB
Salicylic Acid Action Pathway	2.13836	M-B	Lipidome	CPDB: SMPDB
Salicylic Acid Action Pathway	1.94235	M-D	Lipidome	CPDB: SMPDB
Salsalate Action Pathway	1.71497	B-D	Lipidome	CPDB: SMPDB
Salsalate Action Pathway	2.13836	M-B	Lipidome	CPDB: SMPDB
Salsalate Action Pathway	1.94235	M-D	Lipidome	CPDB: SMPDB
Selenoamino Acid Metabolism	3.10962	M-D	Metabolome	MSEA
Semaphorin Neuronal Repulsive Signaling Pathway	3.14	M-D	Transcriptome	IPA
Semaphorin Neuronal Repulsive Signaling Pathway	2.47	M-B	Proteome	IPA
Semaphorin Neuronal Repulsive Signaling Pathway	6.15	M-D	Proteome	IPA
Semaphorin Signaling in Neurons	1.72	M-D	Proteome	IPA
Serotonin Receptor Signaling	1.75	M-D	Transcriptome	IPA
Sertoli Cell-Sertoli Cell Junction Signaling	2.35	M-D	Transcriptome	IPA
Sertoli Cell-Sertoli Cell Junction Signaling	4.47	M-D	Proteome	IPA
Signal Transduction	5.81858	M-D	Lipidome	CPDB: Reactome
Signal Transduction	4.02432	M-B	Lipidome	CPDB: Reactome
Signal Transduction	7.26377	B-D	Lipidome	CPDB: Reactome
Signaling by GPCR	4.12621	M-D	Lipidome	CPDB: Reactome
Signaling by GPCR	2.25214	M-B	Lipidome	CPDB: Reactome
Signaling by GPCR	5.56512	B-D	Lipidome	CPDB: Reactome
Signaling by Rho Family GTPases	6.78	M-D	Transcriptome	IPA
Signaling by Rho Family GTPases	3.71	M-D	Proteome	IPA
SNARE Signaling Pathway	2.84	M-D	Transcriptome	IPA
SNARE Signaling Pathway	1.65	M-D	Proteome	IPA
Sperm Motility	9.25	M-D	Transcriptome	IPA
Sphingolipid de novo biosynthesis	6.89675	M-D	Lipidome	CPDB: Reactome
Sphingolipid de novo biosynthesis	4.00675	M-B	Lipidome	CPDB: Reactome
Sphingolipid de novo biosynthesis	7.9198	B-D	Lipidome	CPDB: Reactome
Sphingolipid metabolism	7.24165	M-D	Lipidome	CPDB: Wikipathways
Sphingolipid metabolism	7.24165	M-D	Lipidome	CPDB: Reactome
Sphingolipid Metabolism	5.21139	M-B	Lipidome	CPDB: SMPDB
Sphingolipid metabolism	4.59967	M-B	Lipidome	CPDB: Wikipathways
Sphingolipid Metabolism	4.81223	M-D	Metabolome	MSEA
Sphingolipid metabolism	4.59829	M-B	Lipidome	CPDB: Reactome
Sphingolipid Metabolism	5.12248	M-D	Lipidome	CPDB: SMPDB
Sphingolipid Metabolism	1.86595	M-B	Metabolome	MSEA
Sphingolipid metabolism	7.9198	B-D	Lipidome	CPDB: Reactome
Sphingolipid metabolism	6.63722	B-D	Lipidome	CPDB: Wikipathways
Sphingolipid Metabolism	4.6165	B-D	Lipidome	CPDB: SMPDB
Sphingolipid metabolism - Homo sapiens (human)	4.24101	M-B	Lipidome	CPDB: KEGG
Sphingolipid metabolism - Homo sapiens (human)	4.13716	M-D	Lipidome	CPDB: KEGG
Sphingolipid metabolism - Homo sapiens (human)	3.73736	B-D	Lipidome	CPDB: KEGG
Sphingolipid pathway	4.59967	M-B	Lipidome	CPDB: Wikipathways
Sphingolipid pathway	4.64773	M-D	Lipidome	CPDB: Wikipathways
Sphingolipid pathway	4.29403	B-D	Lipidome	CPDB: Wikipathways
Sphingolipid signaling pathway	4.60787	M-D	Lipidome	CPDB: KEGG
Sphingolipid signaling pathway - Homo sapiens (human)	3.06185	M-B	Lipidome	CPDB: KEGG
Sphingolipid signaling pathway - Homo sapiens (human)	4.21932	B-D	Lipidome	CPDB: KEGG
sphingomyelin metabolism/ceramide salvage	2.24674	B-D	Lipidome	CPDB: HumanCyc
sphingosine and sphingosine-1-phosphate metabolism	2.06652	B-D	Lipidome	CPDB: HumanCyc
Sphingosine-1-phosphate Signaling	4.39	M-D	Transcriptome	IPA
SPINK1 General Cancer Pathway	2.88	M-D	Proteome	IPA
Starch and Sucrose Metabolism	2.0234	M-B	Metabolome	MSEA
Starch and Sucrose Metabolism	3.42659	M-D	Metabolome	MSEA
STAT3 Pathway	3.14	M-D	Transcriptome	IPA
Statin Pathway	3.28596	M-D	Lipidome	CPDB: Wikipathways
Statin Pathway	2.99973	B-D	Lipidome	CPDB: Wikipathways
Sulindac Action Pathway	2.13836	M-B	Lipidome	CPDB: SMPDB
Sulindac Action Pathway	1.71497	B-D	Lipidome	CPDB: SMPDB
Sulindac Action Pathway	1.94235	M-D	Lipidome	CPDB: SMPDB
Suprofen Action Pathway	2.13836	M-B	Lipidome	CPDB: SMPDB
Suprofen Action Pathway	1.71497	B-D	Lipidome	CPDB: SMPDB
Suprofen Action Pathway	1.94235	M-D	Lipidome	CPDB: SMPDB
Synaptic Long Term Depression	2.11	M-D	Transcriptome	IPA
Synaptogenesis Signaling Pathway	4.81	M-D	Transcriptome	IPA
Synaptogenesis Signaling Pathway	2.06	M-D	Proteome	IPA
Synthesis of glycosylphosphatidylinositol (GPI)	3.00229	M-D	Lipidome	CPDB: Reactome
Synthesis of glycosylphosphatidylinositol (GPI)	2.72099	B-D	Lipidome	CPDB: Reactome
Synthesis of PC	4.21292	M-D	Lipidome	CPDB: Reactome
Synthesis of PC	3.81553	B-D	Lipidome	CPDB: Reactome
Synthesis of PE	2.84671	M-D	Lipidome	CPDB: Reactome
Synthesis of PE	2.57428	B-D	Lipidome	CPDB: Reactome
Synthesis of PS	3.82153	M-D	Lipidome	CPDB: Reactome
Synthesis of PS	3.55968	B-D	Lipidome	CPDB: Reactome
Systemic Lupus Erythematosus In B Cell Signaling Pathway	4.59	M-D	Transcriptome	IPA
Systemic Lupus Erythematosus In B Cell Signaling Pathway	2.27	M-B	Proteome	IPA
Systemic Lupus Erythematosus In B Cell Signaling Pathway	16.6	M-D	Proteome	IPA
Systemic Lupus Erythematosus In T Cell Signaling Pathway	1.9	M-D	Transcriptome	IPA
Systemic Lupus Erythematosus Signaling	2.7	M-B	Proteome	IPA
Systemic Lupus Erythematosus Signaling	15.4	M-D	Proteome	IPA
T Cell Exhaustion Signaling Pathway	1.82	M-D	Transcriptome	IPA
T Cell Receptor Signaling	3.3	M-D	Transcriptome	IPA
Taurine and Hypotaurine Metabolism	2.86091	M-D	Metabolome	MSEA
Taurine and Hypotaurine Metabolism	1.34752	M-B	Metabolome	MSEA
TEC Kinase Signaling	4.5	M-D	Transcriptome	IPA
Tenoxicam Action Pathway	2.13836	M-B	Lipidome	CPDB: SMPDB
Tenoxicam Action Pathway	1.94235	M-D	Lipidome	CPDB: SMPDB
Tenoxicam Action Pathway	1.71497	B-D	Lipidome	CPDB: SMPDB
Th1 and Th2 Activation Pathway	6.77	M-D	Transcriptome	IPA
Th1 Pathway	7.38	M-D	Transcriptome	IPA
Th2 Pathway	4.89	M-D	Transcriptome	IPA
The canonical retinoid cycle in rods (twilight vision)	2.54087	B-D	Lipidome	CPDB: Reactome
the visual cycle I (vertebrates)	2.08054	B-D	Lipidome	CPDB: HumanCyc
Thrombin Signaling	4.4	M-D	Transcriptome	IPA
Thrombin Signaling	1.8	M-D	Proteome	IPA
Thyroid Cancer Signaling	1.97	M-D	Transcriptome	IPA
Tiaprofenic Acid Action Pathway	2.13836	M-B	Lipidome	CPDB: SMPDB
Tiaprofenic Acid Action Pathway	1.94235	M-D	Lipidome	CPDB: SMPDB
Tiaprofenic Acid Action Pathway	1.71497	B-D	Lipidome	CPDB: SMPDB
Tight Junction Signaling	1.59	M-D	Transcriptome	IPA
TNFR2 Signaling	2	M-D	Transcriptome	IPA
Tolmetin Action Pathway	2.13836	M-B	Lipidome	CPDB: SMPDB
Tolmetin Action Pathway	1.94235	M-D	Lipidome	CPDB: SMPDB
Tolmetin Action Pathway	1.71497	B-D	Lipidome	CPDB: SMPDB
Transfer of Acetyl Groups into Mitochondria	4.02661	M-D	Metabolome	MSEA
Transfer of Acetyl Groups into Mitochondria	1.60882	M-B	Metabolome	MSEA
Transport of fatty acids	3.06134	B-D	Lipidome	CPDB: Reactome
Transport of small molecules	5.00832	M-D	Lipidome	CPDB: Reactome
Transport of small molecules	3.16609	M-B	Lipidome	CPDB: Reactome
Transport of small molecules	6.29951	B-D	Lipidome	CPDB: Reactome
Transport of vitamins, nucleosides, and related molecules	1.71497	B-D	Lipidome	CPDB: Reactome
TREM1 Signaling	3.55	M-D	Transcriptome	IPA
triacylglycerol degradation	2.24674	B-D	Lipidome	CPDB: HumanCyc
Triglyceride catabolism	2.91928	M-D	Lipidome	CPDB: Reactome
Triglyceride catabolism	2.64263	B-D	Lipidome	CPDB: Reactome
Triglyceride metabolism	2.67048	M-D	Lipidome	CPDB: Reactome
Triglyceride metabolism	2.41572	B-D	Lipidome	CPDB: Reactome
Trisalicylate-choline Action Pathway	2.13836	M-B	Lipidome	CPDB: SMPDB
Trisalicylate-choline Action Pathway	1.94235	M-D	Lipidome	CPDB: SMPDB
Trisalicylate-choline Action Pathway	1.71497	B-D	Lipidome	CPDB: SMPDB
Tryptophan Metabolism	2.3724	M-B	Metabolome	MSEA
Tumor Microenvironment Pathway	2.1	M-D	Transcriptome	IPA
TWEAK Signaling	1.7	M-D	Transcriptome	IPA
Type II Diabetes Mellitus Signaling	2.24	M-D	Transcriptome	IPA
Tyrosine Metabolism	1.76293	M-B	Metabolome	MSEA
Ubiquinone Biosynthesis	2.96122	M-B	Metabolome	MSEA
Valdecoxib Action Pathway	2.13836	M-B	Lipidome	CPDB: SMPDB
Valdecoxib Action Pathway	1.94235	M-D	Lipidome	CPDB: SMPDB
Valdecoxib Action Pathway	1.71497	B-D	Lipidome	CPDB: SMPDB
VEGF Family Ligand-Receptor Interactions	2.46	M-D	Transcriptome	IPA
VEGF Signaling	1.63	M-D	Transcriptome	IPA
Vesicle-mediated transport	3.45425	M-B	Lipidome	CPDB: Reactome
Vesicle-mediated transport	3.36788	M-D	Lipidome	CPDB: Reactome
Vesicle-mediated transport	2.99973	B-D	Lipidome	CPDB: Reactome
Virus Entry via Endocytic Pathways	1.77	M-D	Transcriptome	IPA
Visual phototransduction	3.4336	M-D	Lipidome	CPDB: Reactome
Visual phototransduction	4.29403	B-D	Lipidome	CPDB: Reactome
Warburg Effect	4.02661	M-D	Metabolome	MSEA
Warburg Effect	1.60882	M-B	Metabolome	MSEA
White Adipose Tissue Browning Pathway	2.03	M-D	Transcriptome	IPA
WNT/β-catenin Signaling	2.28	M-D	Transcriptome	IPA
Wound Healing Signaling Pathway	1.6	M-D	Transcriptome	IPA
Wound Healing Signaling Pathway	9.55	M-B	Proteome	IPA
Wound Healing Signaling Pathway	8.43	M-D	Proteome	IPA
α-Adrenergic Signaling	4.06	M-D	Transcriptome	IPA
α-Adrenergic Signaling	4.05	M-D	Proteome	IPA

## Sheet: Supplementary Table S3A
Filename	Batch	Sample ID	HTAN Parent Biospecimen ID	HTAN Data File ID	Data Available via dbGaP
A001-C-004_tumor_rna_reads1.fastq.gz	Batch1	A001-C-004	HTA10_01_004	HTA10_01_00402001	https://www.ncbi.nlm.nih.gov/projects/gap/cgi-bin/study.cgi?study_id=phs002371
A001-C-004_tumor_rna_reads2.fastq.gz	Batch1	A001-C-004	HTA10_01_004	HTA10_01_00402002	https://www.ncbi.nlm.nih.gov/projects/gap/cgi-bin/study.cgi?study_id=phs002371
A001-C-005_tumor_rna_reads1.fastq.gz	Batch1	A001-C-005	HTA10_01_005	HTA10_01_00502001	https://www.ncbi.nlm.nih.gov/projects/gap/cgi-bin/study.cgi?study_id=phs002371
A001-C-005_tumor_rna_reads2.fastq.gz	Batch1	A001-C-005	HTA10_01_005	HTA10_01_00502002	https://www.ncbi.nlm.nih.gov/projects/gap/cgi-bin/study.cgi?study_id=phs002371
A001-C-007_tumor_rna_reads1.fastq.gz	Batch1	A001-C-007	HTA10_01_007	HTA10_01_00702001	https://www.ncbi.nlm.nih.gov/projects/gap/cgi-bin/study.cgi?study_id=phs002371
A001-C-007_tumor_rna_reads2.fastq.gz	Batch1	A001-C-007	HTA10_01_007	HTA10_01_00702002	https://www.ncbi.nlm.nih.gov/projects/gap/cgi-bin/study.cgi?study_id=phs002371
A001-C-021_tumor_rna_reads1.fastq.gz	Batch1	A001-C-021	HTA10_01_021	HTA10_01_02102001	https://www.ncbi.nlm.nih.gov/projects/gap/cgi-bin/study.cgi?study_id=phs002371
A001-C-021_tumor_rna_reads2.fastq.gz	Batch1	A001-C-021	HTA10_01_021	HTA10_01_02102002	https://www.ncbi.nlm.nih.gov/projects/gap/cgi-bin/study.cgi?study_id=phs002371
A001-C-102_tumor_rna_reads1.fastq.gz	Batch1	A001-C-102	HTA10_01_102	HTA10_01_10202001	https://www.ncbi.nlm.nih.gov/projects/gap/cgi-bin/study.cgi?study_id=phs002371
A001-C-102_tumor_rna_reads2.fastq.gz	Batch1	A001-C-102	HTA10_01_102	HTA10_01_10202002	https://www.ncbi.nlm.nih.gov/projects/gap/cgi-bin/study.cgi?study_id=phs002371
A001-C-107_tumor_rna_reads1.fastq.gz	Batch1	A001-C-107	HTA10_01_107	HTA10_01_10702001	https://www.ncbi.nlm.nih.gov/projects/gap/cgi-bin/study.cgi?study_id=phs002371
A001-C-107_tumor_rna_reads2.fastq.gz	Batch1	A001-C-107	HTA10_01_107	HTA10_01_10702002	https://www.ncbi.nlm.nih.gov/projects/gap/cgi-bin/study.cgi?study_id=phs002371
A001-C-122_tumor_rna_reads1.fastq.gz	Batch1	A001-C-122	HTA10_01_122	HTA10_01_12202001	https://www.ncbi.nlm.nih.gov/projects/gap/cgi-bin/study.cgi?study_id=phs002371
A001-C-122_tumor_rna_reads2.fastq.gz	Batch1	A001-C-122	HTA10_01_122	HTA10_01_12202002	https://www.ncbi.nlm.nih.gov/projects/gap/cgi-bin/study.cgi?study_id=phs002371
A001-C-210_tumor_rna_reads1.fastq.gz	Batch1	A001-C-210	HTA10_01_210	HTA10_01_21002001	https://www.ncbi.nlm.nih.gov/projects/gap/cgi-bin/study.cgi?study_id=phs002371
A001-C-210_tumor_rna_reads2.fastq.gz	Batch1	A001-C-210	HTA10_01_210	HTA10_01_21002002	https://www.ncbi.nlm.nih.gov/projects/gap/cgi-bin/study.cgi?study_id=phs002371
A001-C-214_tumor_rna_reads1.fastq.gz	Batch1	A001-C-214	HTA10_01_214	HTA10_01_21402001	https://www.ncbi.nlm.nih.gov/projects/gap/cgi-bin/study.cgi?study_id=phs002371
A001-C-214_tumor_rna_reads2.fastq.gz	Batch1	A001-C-214	HTA10_01_214	HTA10_01_21402002	https://www.ncbi.nlm.nih.gov/projects/gap/cgi-bin/study.cgi?study_id=phs002371
A001-C-219_tumor_rna_reads1.fastq.gz	Batch1	A001-C-219	HTA10_01_219	HTA10_01_21902001	https://www.ncbi.nlm.nih.gov/projects/gap/cgi-bin/study.cgi?study_id=phs002371
A001-C-219_tumor_rna_reads2.fastq.gz	Batch1	A001-C-219	HTA10_01_219	HTA10_01_21902002	https://www.ncbi.nlm.nih.gov/projects/gap/cgi-bin/study.cgi?study_id=phs002371
A001-C-222_tumor_rna_reads1.fastq.gz	Batch1	A001-C-222	HTA10_01_222	HTA10_01_22202001	https://www.ncbi.nlm.nih.gov/projects/gap/cgi-bin/study.cgi?study_id=phs002371
A001-C-222_tumor_rna_reads2.fastq.gz	Batch1	A001-C-222	HTA10_01_222	HTA10_01_22202002	https://www.ncbi.nlm.nih.gov/projects/gap/cgi-bin/study.cgi?study_id=phs002371
A002-C-019_tumor_rna_reads1.fastq.gz	Batch1	A002-C-019	HTA10_02_019	HTA10_02_01902001	https://www.ncbi.nlm.nih.gov/projects/gap/cgi-bin/study.cgi?study_id=phs002371
A002-C-019_tumor_rna_reads2.fastq.gz	Batch1	A002-C-019	HTA10_02_019	HTA10_02_01902002	https://www.ncbi.nlm.nih.gov/projects/gap/cgi-bin/study.cgi?study_id=phs002371
A002-C-020_tumor_rna_reads1.fastq.gz	Batch1	A002-C-020	HTA10_02_020	HTA10_02_02002001	https://www.ncbi.nlm.nih.gov/projects/gap/cgi-bin/study.cgi?study_id=phs002371
A002-C-020_tumor_rna_reads2.fastq.gz	Batch1	A002-C-020	HTA10_02_020	HTA10_02_02002002	https://www.ncbi.nlm.nih.gov/projects/gap/cgi-bin/study.cgi?study_id=phs002371
A002-C-022_tumor_rna_reads1.fastq.gz	Batch1	A002-C-022	HTA10_02_022	HTA10_02_02202001	https://www.ncbi.nlm.nih.gov/projects/gap/cgi-bin/study.cgi?study_id=phs002371
A002-C-022_tumor_rna_reads2.fastq.gz	Batch1	A002-C-022	HTA10_02_022	HTA10_02_02202002	https://www.ncbi.nlm.nih.gov/projects/gap/cgi-bin/study.cgi?study_id=phs002371
A002-C-023_tumor_rna_reads1.fastq.gz	Batch1	A002-C-023	HTA10_02_023	HTA10_02_02302001	https://www.ncbi.nlm.nih.gov/projects/gap/cgi-bin/study.cgi?study_id=phs002371
A002-C-023_tumor_rna_reads2.fastq.gz	Batch1	A002-C-023	HTA10_02_023	HTA10_02_02302002	https://www.ncbi.nlm.nih.gov/projects/gap/cgi-bin/study.cgi?study_id=phs002371
A002-C-102_tumor_rna_reads1.fastq.gz	Batch1	A002-C-102	HTA10_02_102	HTA10_02_10202001	https://www.ncbi.nlm.nih.gov/projects/gap/cgi-bin/study.cgi?study_id=phs002371
A002-C-102_tumor_rna_reads2.fastq.gz	Batch1	A002-C-102	HTA10_02_102	HTA10_02_10202002	https://www.ncbi.nlm.nih.gov/projects/gap/cgi-bin/study.cgi?study_id=phs002371
A002-C-103_tumor_rna_reads1.fastq.gz	Batch1	A002-C-103	HTA10_02_103	HTA10_02_10302001	https://www.ncbi.nlm.nih.gov/projects/gap/cgi-bin/study.cgi?study_id=phs002371
A002-C-103_tumor_rna_reads2.fastq.gz	Batch1	A002-C-103	HTA10_02_103	HTA10_02_10302002	https://www.ncbi.nlm.nih.gov/projects/gap/cgi-bin/study.cgi?study_id=phs002371
A002-C-107_tumor_rna_reads1.fastq.gz	Batch1	A002-C-107	HTA10_02_107	HTA10_02_10702001	https://www.ncbi.nlm.nih.gov/projects/gap/cgi-bin/study.cgi?study_id=phs002371
A002-C-107_tumor_rna_reads2.fastq.gz	Batch1	A002-C-107	HTA10_02_107	HTA10_02_10702002	https://www.ncbi.nlm.nih.gov/projects/gap/cgi-bin/study.cgi?study_id=phs002371
A002-C-122_tumor_rna_reads1.fastq.gz	Batch1	A002-C-122	HTA10_02_122	HTA10_02_12202001	https://www.ncbi.nlm.nih.gov/projects/gap/cgi-bin/study.cgi?study_id=phs002371
A002-C-122_tumor_rna_reads2.fastq.gz	Batch1	A002-C-122	HTA10_02_122	HTA10_02_12202002	https://www.ncbi.nlm.nih.gov/projects/gap/cgi-bin/study.cgi?study_id=phs002371
A002-C-202_tumor_rna_reads1.fastq.gz	Batch1	A002-C-202	HTA10_02_202	HTA10_02_20202001	https://www.ncbi.nlm.nih.gov/projects/gap/cgi-bin/study.cgi?study_id=phs002371
A002-C-202_tumor_rna_reads2.fastq.gz	Batch1	A002-C-202	HTA10_02_202	HTA10_02_20202002	https://www.ncbi.nlm.nih.gov/projects/gap/cgi-bin/study.cgi?study_id=phs002371
A002-C-207_tumor_rna_reads1.fastq.gz	Batch1	A002-C-207	HTA10_02_207	HTA10_02_20702001	https://www.ncbi.nlm.nih.gov/projects/gap/cgi-bin/study.cgi?study_id=phs002371
A002-C-207_tumor_rna_reads2.fastq.gz	Batch1	A002-C-207	HTA10_02_207	HTA10_02_20702002	https://www.ncbi.nlm.nih.gov/projects/gap/cgi-bin/study.cgi?study_id=phs002371
A002-C-209_tumor_rna_reads1.fastq.gz	Batch1	A002-C-209	HTA10_02_209	HTA10_02_20902001	https://www.ncbi.nlm.nih.gov/projects/gap/cgi-bin/study.cgi?study_id=phs002371
A002-C-209_tumor_rna_reads2.fastq.gz	Batch1	A002-C-209	HTA10_02_209	HTA10_02_20902002	https://www.ncbi.nlm.nih.gov/projects/gap/cgi-bin/study.cgi?study_id=phs002371
A002-C-213_tumor_rna_reads1.fastq.gz	Batch1	A002-C-213	HTA10_02_213	HTA10_02_21302001	https://www.ncbi.nlm.nih.gov/projects/gap/cgi-bin/study.cgi?study_id=phs002371
A002-C-213_tumor_rna_reads2.fastq.gz	Batch1	A002-C-213	HTA10_02_213	HTA10_02_21302002	https://www.ncbi.nlm.nih.gov/projects/gap/cgi-bin/study.cgi?study_id=phs002371
B001A001_1.fq.gz	Batch2A	B001-A-001	HTA10_07_001	HTA10_07_00102001	https://www.ncbi.nlm.nih.gov/projects/gap/cgi-bin/study.cgi?study_id=phs002371
B001A001_2.fq.gz	Batch2A	B001-A-001	HTA10_07_001	HTA10_07_00102002	https://www.ncbi.nlm.nih.gov/projects/gap/cgi-bin/study.cgi?study_id=phs002371
B001A006_1.fq.gz	Batch2A	B001-A-006	HTA10_07_006	HTA10_07_00602001	https://www.ncbi.nlm.nih.gov/projects/gap/cgi-bin/study.cgi?study_id=phs002371
B001A006_2.fq.gz	Batch2A	B001-A-006	HTA10_07_006	HTA10_07_00602002	https://www.ncbi.nlm.nih.gov/projects/gap/cgi-bin/study.cgi?study_id=phs002371
B001A101_1.fq.gz	Batch2A	B001-A-101	HTA10_07_101	HTA10_07_10102001	https://www.ncbi.nlm.nih.gov/projects/gap/cgi-bin/study.cgi?study_id=phs002371
B001A101_2.fq.gz	Batch2A	B001-A-101	HTA10_07_101	HTA10_07_10102002	https://www.ncbi.nlm.nih.gov/projects/gap/cgi-bin/study.cgi?study_id=phs002371
B001A201_1.fq.gz	Batch2A	B001-A-201	HTA10_07_201	HTA10_07_20102001	https://www.ncbi.nlm.nih.gov/projects/gap/cgi-bin/study.cgi?study_id=phs002371
B001A201_2.fq.gz	Batch2A	B001-A-201	HTA10_07_201	HTA10_07_20102002	https://www.ncbi.nlm.nih.gov/projects/gap/cgi-bin/study.cgi?study_id=phs002371
B001A301_1.fq.gz	Batch2A	B001-A-301	HTA10_07_301	HTA10_07_30102001	https://www.ncbi.nlm.nih.gov/projects/gap/cgi-bin/study.cgi?study_id=phs002371
B001A301_2.fq.gz	Batch2A	B001-A-301	HTA10_07_301	HTA10_07_30102002	https://www.ncbi.nlm.nih.gov/projects/gap/cgi-bin/study.cgi?study_id=phs002371
B001A401_1.fq.gz	Batch2A	B001-A-401	HTA10_07_401	HTA10_07_40102001	https://www.ncbi.nlm.nih.gov/projects/gap/cgi-bin/study.cgi?study_id=phs002371
B001A401_2.fq.gz	Batch2A	B001-A-401	HTA10_07_401	HTA10_07_40102002	https://www.ncbi.nlm.nih.gov/projects/gap/cgi-bin/study.cgi?study_id=phs002371
B001A406_1.fq.gz	Batch2A	B001-A-406	HTA10_07_406	HTA10_07_40602001	https://www.ncbi.nlm.nih.gov/projects/gap/cgi-bin/study.cgi?study_id=phs002371
B001A406_2.fq.gz	Batch2A	B001-A-406	HTA10_07_406	HTA10_07_40602002	https://www.ncbi.nlm.nih.gov/projects/gap/cgi-bin/study.cgi?study_id=phs002371
B001A501_1.fq.gz	Batch2A	B001-A-501	HTA10_07_501	HTA10_07_50102001	https://www.ncbi.nlm.nih.gov/projects/gap/cgi-bin/study.cgi?study_id=phs002371
B001A501_2.fq.gz	Batch2A	B001-A-501	HTA10_07_501	HTA10_07_50102002	https://www.ncbi.nlm.nih.gov/projects/gap/cgi-bin/study.cgi?study_id=phs002371
F_Asc_1_1.fq.gz	Batch2B	F_Asc_001 (F_NL_CEC)	HTA10_05_107	HTA10_05_10702001	https://www.ncbi.nlm.nih.gov/projects/gap/cgi-bin/study.cgi?study_id=phs002371
F_Asc_1_2.fq.gz	Batch2B	F_Asc_001 (F_NL_CEC)	HTA10_05_107	HTA10_05_10702002	https://www.ncbi.nlm.nih.gov/projects/gap/cgi-bin/study.cgi?study_id=phs002371
F_Tra_1_1.fq.gz	Batch2B	F_Trans_001 (F_NL_TR)	HTA10_05_108	HTA10_05_10802001	https://www.ncbi.nlm.nih.gov/projects/gap/cgi-bin/study.cgi?study_id=phs002371
F_Tra_1_2.fq.gz	Batch2B	F_Trans_001 (F_NL_TR)	HTA10_05_108	HTA10_05_10802002	https://www.ncbi.nlm.nih.gov/projects/gap/cgi-bin/study.cgi?study_id=phs002371
F009_2.fq.gz	Batch2B	F009	HTA10_05_009	HTA10_05_00902002	https://www.ncbi.nlm.nih.gov/projects/gap/cgi-bin/study.cgi?study_id=phs002371
F009_1.fq.gz	Batch2B	F009	HTA10_05_009	HTA10_05_00902001	https://www.ncbi.nlm.nih.gov/projects/gap/cgi-bin/study.cgi?study_id=phs002371
F025_1.fq.gz	Batch2B	F025	HTA10_05_025	HTA10_05_02502001	https://www.ncbi.nlm.nih.gov/projects/gap/cgi-bin/study.cgi?study_id=phs002371
F025_2.fq.gz	Batch2B	F025	HTA10_05_025	HTA10_05_02502002	https://www.ncbi.nlm.nih.gov/projects/gap/cgi-bin/study.cgi?study_id=phs002371
F027_1.fq.gz	Batch2B	F027	HTA10_05_027	HTA10_05_02702001	https://www.ncbi.nlm.nih.gov/projects/gap/cgi-bin/study.cgi?study_id=phs002371
F027_2.fq.gz	Batch2B	F027	HTA10_05_027	HTA10_05_02702002	https://www.ncbi.nlm.nih.gov/projects/gap/cgi-bin/study.cgi?study_id=phs002371
F040_1.fq.gz	Batch2B	F040	HTA10_05_040	HTA10_05_04002001	https://www.ncbi.nlm.nih.gov/projects/gap/cgi-bin/study.cgi?study_id=phs002371
F040_2.fq.gz	Batch2B	F040	HTA10_05_040	HTA10_05_04002002	https://www.ncbi.nlm.nih.gov/projects/gap/cgi-bin/study.cgi?study_id=phs002371
F053_1.fq.gz	Batch2B	F053	HTA10_05_053	HTA10_05_05302001	https://www.ncbi.nlm.nih.gov/projects/gap/cgi-bin/study.cgi?study_id=phs002371
F053_2.fq.gz	Batch2B	F053	HTA10_05_053	HTA10_05_05302002	https://www.ncbi.nlm.nih.gov/projects/gap/cgi-bin/study.cgi?study_id=phs002371
F065_1.fq.gz	Batch2B	F065	HTA10_05_065	HTA10_05_06502001	https://www.ncbi.nlm.nih.gov/projects/gap/cgi-bin/study.cgi?study_id=phs002371
F065_2.fq.gz	Batch2B	F065	HTA10_05_065	HTA10_05_06502002	https://www.ncbi.nlm.nih.gov/projects/gap/cgi-bin/study.cgi?study_id=phs002371
F080_1.fq.gz	Batch2B	F080	HTA10_05_080	HTA10_05_08002001	https://www.ncbi.nlm.nih.gov/projects/gap/cgi-bin/study.cgi?study_id=phs002371
F080_2.fq.gz	Batch2B	F080	HTA10_05_080	HTA10_05_08002002	https://www.ncbi.nlm.nih.gov/projects/gap/cgi-bin/study.cgi?study_id=phs002371
F088_1.fq.gz	Batch2B	F088	HTA10_05_088	HTA10_05_08802001	https://www.ncbi.nlm.nih.gov/projects/gap/cgi-bin/study.cgi?study_id=phs002371
F088_2.fq.gz	Batch2B	F088	HTA10_05_088	HTA10_05_08802002	https://www.ncbi.nlm.nih.gov/projects/gap/cgi-bin/study.cgi?study_id=phs002371
F088B_1.fq.gz	Batch2B	F088B	HTA10_05_106	HTA10_05_10602001	https://www.ncbi.nlm.nih.gov/projects/gap/cgi-bin/study.cgi?study_id=phs002371
F088B_2.fq.gz	Batch2B	F088B	HTA10_05_106	HTA10_05_10602002	https://www.ncbi.nlm.nih.gov/projects/gap/cgi-bin/study.cgi?study_id=phs002371
F095_1.fq.gz	Batch2B	F095	HTA10_05_095	HTA10_05_09502001	https://www.ncbi.nlm.nih.gov/projects/gap/cgi-bin/study.cgi?study_id=phs002371
F095_2.fq.gz	Batch2B	F095	HTA10_05_095	HTA10_05_09502002	https://www.ncbi.nlm.nih.gov/projects/gap/cgi-bin/study.cgi?study_id=phs002371
G_Asc_1_1.fq.gz	Batch2B	G_Asc_1	HTA10_06_109	HTA10_06_10902001	https://www.ncbi.nlm.nih.gov/projects/gap/cgi-bin/study.cgi?study_id=phs002371
G_Asc_1_2.fq.gz	Batch2B	G_Asc_1	HTA10_06_109	HTA10_06_10902002	https://www.ncbi.nlm.nih.gov/projects/gap/cgi-bin/study.cgi?study_id=phs002371
G_Tra_2_1.fq.gz	Batch2B	G_Trans_2	HTA10_06_110	HTA10_06_11002001	https://www.ncbi.nlm.nih.gov/projects/gap/cgi-bin/study.cgi?study_id=phs002371
G_Tra_2_2.fq.gz	Batch2B	G_Trans_2	HTA10_06_110	HTA10_06_11002002	https://www.ncbi.nlm.nih.gov/projects/gap/cgi-bin/study.cgi?study_id=phs002371
G002B_1.fq.gz	Batch2B	G002B	HTA10_06_002	HTA10_06_00202001	https://www.ncbi.nlm.nih.gov/projects/gap/cgi-bin/study.cgi?study_id=phs002371
G002B_2.fq.gz	Batch2B	G002B	HTA10_06_002	HTA10_06_00202002	https://www.ncbi.nlm.nih.gov/projects/gap/cgi-bin/study.cgi?study_id=phs002371
G006_1.fq.gz	Batch2B	G006	HTA10_06_006	HTA10_06_00602001	https://www.ncbi.nlm.nih.gov/projects/gap/cgi-bin/study.cgi?study_id=phs002371
G006_2.fq.gz	Batch2B	G006	HTA10_06_006	HTA10_06_00602002	https://www.ncbi.nlm.nih.gov/projects/gap/cgi-bin/study.cgi?study_id=phs002371
G013_1.fq.gz	Batch2B	G013	HTA10_06_013	HTA10_06_01302001	https://www.ncbi.nlm.nih.gov/projects/gap/cgi-bin/study.cgi?study_id=phs002371
G013_2.fq.gz	Batch2B	G013	HTA10_06_013	HTA10_06_01302002	https://www.ncbi.nlm.nih.gov/projects/gap/cgi-bin/study.cgi?study_id=phs002371
G014_1.fq.gz	Batch2B	G014	HTA10_06_014	HTA10_06_01402001	https://www.ncbi.nlm.nih.gov/projects/gap/cgi-bin/study.cgi?study_id=phs002371
G014_2.fq.gz	Batch2B	G014	HTA10_06_014	HTA10_06_01402002	https://www.ncbi.nlm.nih.gov/projects/gap/cgi-bin/study.cgi?study_id=phs002371
G039_1.fq.gz	Batch2B	G039	HTA10_06_039	HTA10_06_03902001	https://www.ncbi.nlm.nih.gov/projects/gap/cgi-bin/study.cgi?study_id=phs002371
G039_2.fq.gz	Batch2B	G039	HTA10_06_039	HTA10_06_03902002	https://www.ncbi.nlm.nih.gov/projects/gap/cgi-bin/study.cgi?study_id=phs002371
G045_1.fq.gz	Batch2B	G045	HTA10_06_045	HTA10_06_04502001	https://www.ncbi.nlm.nih.gov/projects/gap/cgi-bin/study.cgi?study_id=phs002371
G045_2.fq.gz	Batch2B	G045	HTA10_06_045	HTA10_06_04502002	https://www.ncbi.nlm.nih.gov/projects/gap/cgi-bin/study.cgi?study_id=phs002371
G049_1.fq.gz	Batch2B	G049	HTA10_06_049	HTA10_06_04902001	https://www.ncbi.nlm.nih.gov/projects/gap/cgi-bin/study.cgi?study_id=phs002371
G049_2.fq.gz	Batch2B	G049	HTA10_06_049	HTA10_06_04902002	https://www.ncbi.nlm.nih.gov/projects/gap/cgi-bin/study.cgi?study_id=phs002371
G065_1.fq.gz	Batch2B	G065	HTA10_06_065	HTA10_06_06502001	https://www.ncbi.nlm.nih.gov/projects/gap/cgi-bin/study.cgi?study_id=phs002371
G065_2.fq.gz	Batch2B	G065	HTA10_06_065	HTA10_06_06502002	https://www.ncbi.nlm.nih.gov/projects/gap/cgi-bin/study.cgi?study_id=phs002371
G079_1.fq.gz	Batch2B	G079	HTA10_06_079	HTA10_06_07902001	https://www.ncbi.nlm.nih.gov/projects/gap/cgi-bin/study.cgi?study_id=phs002371
G079_2.fq.gz	Batch2B	G079	HTA10_06_079	HTA10_06_07902002	https://www.ncbi.nlm.nih.gov/projects/gap/cgi-bin/study.cgi?study_id=phs002371
RNA_15-1197_A8_tumor_rna_reads1.fastq.gz	Batch2B	F_AdenoCa	HTA10_05_102	HTA10_05_10202001	https://www.ncbi.nlm.nih.gov/projects/gap/cgi-bin/study.cgi?study_id=phs002371
RNA_15-1197_A8_tumor_rna_reads2.fastq.gz	Batch2B	F_AdenoCa	HTA10_05_102	HTA10_05_10202002	https://www.ncbi.nlm.nih.gov/projects/gap/cgi-bin/study.cgi?study_id=phs002371
RNA_15-23176_A24_tumor_rna_reads1.fastq.gz	Batch2B	G_AdenoCa	HTA10_06_108	HTA10_06_10802001	https://www.ncbi.nlm.nih.gov/projects/gap/cgi-bin/study.cgi?study_id=phs002371
RNA_15-23176_A24_tumor_rna_reads2.fastq.gz	Batch2B	G_AdenoCa	HTA10_06_108	HTA10_06_10802002	https://www.ncbi.nlm.nih.gov/projects/gap/cgi-bin/study.cgi?study_id=phs002371
RNA_15-23176_A26_tumor_rna_reads1.fastq.gz	Batch2B	G_AdenoCa	HTA10_06_108	HTA10_06_10802003	https://www.ncbi.nlm.nih.gov/projects/gap/cgi-bin/study.cgi?study_id=phs002371
RNA_15-23176_A26_tumor_rna_reads2.fastq.gz	Batch2B	G_AdenoCa	HTA10_06_108	HTA10_06_10802004	https://www.ncbi.nlm.nih.gov/projects/gap/cgi-bin/study.cgi?study_id=phs002371
A1C007a1_1.fq.gz	Batch3	A001-C-007	HTA10_01_007	HTA10_01_00702003	https://www.ncbi.nlm.nih.gov/projects/gap/cgi-bin/study.cgi?study_id=phs002371
A1C007a1_2.fq.gz	Batch3	A001-C-007	HTA10_01_007	HTA10_01_00702004	https://www.ncbi.nlm.nih.gov/projects/gap/cgi-bin/study.cgi?study_id=phs002371
A1C007a2_1.fq.gz	Batch3	A001-C-007	HTA10_01_007	HTA10_01_00702005	https://www.ncbi.nlm.nih.gov/projects/gap/cgi-bin/study.cgi?study_id=phs002371
A1C007a2_2.fq.gz	Batch3	A001-C-007	HTA10_01_007	HTA10_01_00702006	https://www.ncbi.nlm.nih.gov/projects/gap/cgi-bin/study.cgi?study_id=phs002371
A1C007b1_1.fq.gz	Batch3	A001-C-007	HTA10_01_007	HTA10_01_00702007	https://www.ncbi.nlm.nih.gov/projects/gap/cgi-bin/study.cgi?study_id=phs002371
A1C007b1_2.fq.gz	Batch3	A001-C-007	HTA10_01_007	HTA10_01_00702008	https://www.ncbi.nlm.nih.gov/projects/gap/cgi-bin/study.cgi?study_id=phs002371
A1C007b2_1.fq.gz	Batch3	A001-C-007	HTA10_01_007	HTA10_01_00702009	https://www.ncbi.nlm.nih.gov/projects/gap/cgi-bin/study.cgi?study_id=phs002371
A1C007b2_2.fq.gz	Batch3	A001-C-007	HTA10_01_007	HTA10_01_00702010	https://www.ncbi.nlm.nih.gov/projects/gap/cgi-bin/study.cgi?study_id=phs002371
A1C107a1_1.fq.gz	Batch3	A001-C-107	HTA10_01_107	HTA10_01_10702003	https://www.ncbi.nlm.nih.gov/projects/gap/cgi-bin/study.cgi?study_id=phs002371
A1C107a1_2.fq.gz	Batch3	A001-C-107	HTA10_01_107	HTA10_01_10702004	https://www.ncbi.nlm.nih.gov/projects/gap/cgi-bin/study.cgi?study_id=phs002371
A1C107a2_1.fq.gz	Batch3	A001-C-107	HTA10_01_107	HTA10_01_10702005	https://www.ncbi.nlm.nih.gov/projects/gap/cgi-bin/study.cgi?study_id=phs002371
A1C107a2_2.fq.gz	Batch3	A001-C-107	HTA10_01_107	HTA10_01_10702006	https://www.ncbi.nlm.nih.gov/projects/gap/cgi-bin/study.cgi?study_id=phs002371
A1C122a1_1.fq.gz	Batch3	A001-C-122	HTA10_01_122	HTA10_01_12202003	https://www.ncbi.nlm.nih.gov/projects/gap/cgi-bin/study.cgi?study_id=phs002371
A1C122a1_2.fq.gz	Batch3	A001-C-122	HTA10_01_122	HTA10_01_12202004	https://www.ncbi.nlm.nih.gov/projects/gap/cgi-bin/study.cgi?study_id=phs002371
A1C122a2_1.fq.gz	Batch3	A001-C-122	HTA10_01_122	HTA10_01_12202005	https://www.ncbi.nlm.nih.gov/projects/gap/cgi-bin/study.cgi?study_id=phs002371
A1C122a2_2.fq.gz	Batch3	A001-C-122	HTA10_01_122	HTA10_01_12202006	https://www.ncbi.nlm.nih.gov/projects/gap/cgi-bin/study.cgi?study_id=phs002371
A001C124_1.fq.gz	Batch3	A001-C-124	HTA10_01_124	HTA10_01_12402001	https://www.ncbi.nlm.nih.gov/projects/gap/cgi-bin/study.cgi?study_id=phs002371
A001C124_2.fq.gz	Batch3	A001-C-124	HTA10_01_124	HTA10_01_12402002	https://www.ncbi.nlm.nih.gov/projects/gap/cgi-bin/study.cgi?study_id=phs002371
A002C010_1.fq.gz	Batch3	A002-C-010	HTA10_02_010	HTA10_02_01002001	https://www.ncbi.nlm.nih.gov/projects/gap/cgi-bin/study.cgi?study_id=phs002371
A002C010_2.fq.gz	Batch3	A002-C-010	HTA10_02_010	HTA10_02_01002002	https://www.ncbi.nlm.nih.gov/projects/gap/cgi-bin/study.cgi?study_id=phs002371
A002C016_1.fq.gz	Batch3	A002-C-016	HTA10_02_016	HTA10_02_01602001	https://www.ncbi.nlm.nih.gov/projects/gap/cgi-bin/study.cgi?study_id=phs002371
A002C016_2.fq.gz	Batch3	A002-C-016	HTA10_02_016	HTA10_02_01602002	https://www.ncbi.nlm.nih.gov/projects/gap/cgi-bin/study.cgi?study_id=phs002371
A002C021_1.fq.gz	Batch3	A002-C-021	HTA10_02_021	HTA10_02_02102001	https://www.ncbi.nlm.nih.gov/projects/gap/cgi-bin/study.cgi?study_id=phs002371
A002C021_2.fq.gz	Batch3	A002-C-021	HTA10_02_021	HTA10_02_02102002	https://www.ncbi.nlm.nih.gov/projects/gap/cgi-bin/study.cgi?study_id=phs002371
A002C024_1.fq.gz	Batch3	A002-C-024	HTA10_02_024	HTA10_02_02402001	https://www.ncbi.nlm.nih.gov/projects/gap/cgi-bin/study.cgi?study_id=phs002371
A002C024_2.fq.gz	Batch3	A002-C-024	HTA10_02_024	HTA10_02_02402002	https://www.ncbi.nlm.nih.gov/projects/gap/cgi-bin/study.cgi?study_id=phs002371
A002C025_1.fq.gz	Batch3	A002-C-025	HTA10_02_025	HTA10_02_02502001	https://www.ncbi.nlm.nih.gov/projects/gap/cgi-bin/study.cgi?study_id=phs002371
A002C025_2.fq.gz	Batch3	A002-C-025	HTA10_02_025	HTA10_02_02502002	https://www.ncbi.nlm.nih.gov/projects/gap/cgi-bin/study.cgi?study_id=phs002371
A002C116_1.fq.gz	Batch3	A002-C-116	HTA10_02_116	HTA10_02_11602001	https://www.ncbi.nlm.nih.gov/projects/gap/cgi-bin/study.cgi?study_id=phs002371
A002C116_2.fq.gz	Batch3	A002-C-116	HTA10_02_116	HTA10_02_11602002	https://www.ncbi.nlm.nih.gov/projects/gap/cgi-bin/study.cgi?study_id=phs002371
A002C121_1.fq.gz	Batch3	A002-C-121	HTA10_02_121	HTA10_02_12102001	https://www.ncbi.nlm.nih.gov/projects/gap/cgi-bin/study.cgi?study_id=phs002371
A002C121_2.fq.gz	Batch3	A002-C-121	HTA10_02_121	HTA10_02_12102002	https://www.ncbi.nlm.nih.gov/projects/gap/cgi-bin/study.cgi?study_id=phs002371
A002C123_1.fq.gz	Batch3	A002-C-123	HTA10_02_123	HTA10_02_03595443151440181214042425201975	https://www.ncbi.nlm.nih.gov/projects/gap/cgi-bin/study.cgi?study_id=phs002371
A002C123_2.fq.gz	Batch3	A002-C-123	HTA10_02_123	HTA10_02_43931208097623838105048105392385	https://www.ncbi.nlm.nih.gov/projects/gap/cgi-bin/study.cgi?study_id=phs002371
A002C201_1.fq.gz	Batch3	A002-C-201	HTA10_02_201	HTA10_02_20102001	https://www.ncbi.nlm.nih.gov/projects/gap/cgi-bin/study.cgi?study_id=phs002371
A002C201_2.fq.gz	Batch3	A002-C-201	HTA10_02_201	HTA10_02_20102002	https://www.ncbi.nlm.nih.gov/projects/gap/cgi-bin/study.cgi?study_id=phs002371
A002C203_1.fq.gz	Batch3	A002-C-203	HTA10_02_203	HTA10_02_20302001	https://www.ncbi.nlm.nih.gov/projects/gap/cgi-bin/study.cgi?study_id=phs002371
A002C203_2.fq.gz	Batch3	A002-C-203	HTA10_02_203	HTA10_02_20302002	https://www.ncbi.nlm.nih.gov/projects/gap/cgi-bin/study.cgi?study_id=phs002371
A002C204_1.fq.gz	Batch3	A002-C-204	HTA10_02_204	HTA10_02_20402001	https://www.ncbi.nlm.nih.gov/projects/gap/cgi-bin/study.cgi?study_id=phs002371
A002C204_2.fq.gz	Batch3	A002-C-204	HTA10_02_204	HTA10_02_20402002	https://www.ncbi.nlm.nih.gov/projects/gap/cgi-bin/study.cgi?study_id=phs002371
A002C211_1.fq.gz	Batch3	A002-C-211	HTA10_02_211	HTA10_02_21102001	https://www.ncbi.nlm.nih.gov/projects/gap/cgi-bin/study.cgi?study_id=phs002371
A002C211_2.fq.gz	Batch3	A002-C-211	HTA10_02_211	HTA10_02_21102002	https://www.ncbi.nlm.nih.gov/projects/gap/cgi-bin/study.cgi?study_id=phs002371
A002C212_1.fq.gz	Batch3	A002-C-212	HTA10_02_212	HTA10_02_08004562893110371195003042474403	https://www.ncbi.nlm.nih.gov/projects/gap/cgi-bin/study.cgi?study_id=phs002371
A002C212_2.fq.gz	Batch3	A002-C-212	HTA10_02_212	HTA10_02_59465130043326722130111471711451	https://www.ncbi.nlm.nih.gov/projects/gap/cgi-bin/study.cgi?study_id=phs002371
A2C213a1_1.fq.gz	Batch3	A002-C-213	HTA10_02_213	HTA10_02_21302003	https://www.ncbi.nlm.nih.gov/projects/gap/cgi-bin/study.cgi?study_id=phs002371
A2C213a1_2.fq.gz	Batch3	A002-C-213	HTA10_02_213	HTA10_02_21302004	https://www.ncbi.nlm.nih.gov/projects/gap/cgi-bin/study.cgi?study_id=phs002371
A2C213a2_1.fq.gz	Batch3	A002-C-213	HTA10_02_213	HTA10_02_21302005	https://www.ncbi.nlm.nih.gov/projects/gap/cgi-bin/study.cgi?study_id=phs002371
A2C213a2_2.fq.gz	Batch3	A002-C-213	HTA10_02_213	HTA10_02_21302006	https://www.ncbi.nlm.nih.gov/projects/gap/cgi-bin/study.cgi?study_id=phs002371
A014C001_1.fq.gz	Batch3	A014-C-001	HTA10_03_001	HTA10_03_00102001	https://www.ncbi.nlm.nih.gov/projects/gap/cgi-bin/study.cgi?study_id=phs002371
A014C001_2.fq.gz	Batch3	A014-C-001	HTA10_03_001	HTA10_03_00102002	https://www.ncbi.nlm.nih.gov/projects/gap/cgi-bin/study.cgi?study_id=phs002371
A014C052_1.fq.gz	Batch3	A014-C-052	HTA10_03_052	HTA10_03_05202001	https://www.ncbi.nlm.nih.gov/projects/gap/cgi-bin/study.cgi?study_id=phs002371
A014C052_2.fq.gz	Batch3	A014-C-052	HTA10_03_052	HTA10_03_05202002	https://www.ncbi.nlm.nih.gov/projects/gap/cgi-bin/study.cgi?study_id=phs002371
A014C055_1.fq.gz	Batch3	A014-C-055	HTA10_03_055	HTA10_03_05502001	https://www.ncbi.nlm.nih.gov/projects/gap/cgi-bin/study.cgi?study_id=phs002371
A014C055_2.fq.gz	Batch3	A014-C-055	HTA10_03_055	HTA10_03_05502002	https://www.ncbi.nlm.nih.gov/projects/gap/cgi-bin/study.cgi?study_id=phs002371
A014C114_1.fq.gz	Batch3	A014-C-114	HTA10_03_114	HTA10_03_11402001	https://www.ncbi.nlm.nih.gov/projects/gap/cgi-bin/study.cgi?study_id=phs002371
A014C114_2.fq.gz	Batch3	A014-C-114	HTA10_03_114	HTA10_03_11402002	https://www.ncbi.nlm.nih.gov/projects/gap/cgi-bin/study.cgi?study_id=phs002371
A014C201_1.fq.gz	Batch3	A014-C-201	HTA10_03_201	HTA10_03_20102001	https://www.ncbi.nlm.nih.gov/projects/gap/cgi-bin/study.cgi?study_id=phs002371
A014C201_2.fq.gz	Batch3	A014-C-201	HTA10_03_201	HTA10_03_20102002	https://www.ncbi.nlm.nih.gov/projects/gap/cgi-bin/study.cgi?study_id=phs002371
A015C001_1.fq.gz	Batch3	A015-C-001	HTA10_04_001	HTA10_04_00102001	https://www.ncbi.nlm.nih.gov/projects/gap/cgi-bin/study.cgi?study_id=phs002371
A015C001_2.fq.gz	Batch3	A015-C-001	HTA10_04_001	HTA10_04_00102002	https://www.ncbi.nlm.nih.gov/projects/gap/cgi-bin/study.cgi?study_id=phs002371
A015C002_1.fq.gz	Batch3	A015-C-002	HTA10_04_002	HTA10_04_00202001	https://www.ncbi.nlm.nih.gov/projects/gap/cgi-bin/study.cgi?study_id=phs002371
A015C002_2.fq.gz	Batch3	A015-C-002	HTA10_04_002	HTA10_04_00202002	https://www.ncbi.nlm.nih.gov/projects/gap/cgi-bin/study.cgi?study_id=phs002371
A015C008_1.fq.gz	Batch3	A015-C-008	HTA10_04_008	HTA10_04_31531022139005235640443681583059	https://www.ncbi.nlm.nih.gov/projects/gap/cgi-bin/study.cgi?study_id=phs002371
A015C008_2.fq.gz	Batch3	A015-C-008	HTA10_04_008	HTA10_04_34246208852116456332090600930950	https://www.ncbi.nlm.nih.gov/projects/gap/cgi-bin/study.cgi?study_id=phs002371
A015C010_1.fq.gz	Batch3	A015-C-010	HTA10_04_010	HTA10_04_01002001	https://www.ncbi.nlm.nih.gov/projects/gap/cgi-bin/study.cgi?study_id=phs002371
A015C010_2.fq.gz	Batch3	A015-C-010	HTA10_04_010	HTA10_04_01002002	https://www.ncbi.nlm.nih.gov/projects/gap/cgi-bin/study.cgi?study_id=phs002371
A015C102_1.fq.gz	Batch3	A015-C-102	HTA10_04_102	HTA10_04_10202001	https://www.ncbi.nlm.nih.gov/projects/gap/cgi-bin/study.cgi?study_id=phs002371
A015C102_2.fq.gz	Batch3	A015-C-102	HTA10_04_102	HTA10_04_10202002	https://www.ncbi.nlm.nih.gov/projects/gap/cgi-bin/study.cgi?study_id=phs002371
A015C109_1.fq.gz	Batch3	A015-C-109	HTA10_04_109	HTA10_04_10902001	https://www.ncbi.nlm.nih.gov/projects/gap/cgi-bin/study.cgi?study_id=phs002371
A015C109_2.fq.gz	Batch3	A015-C-109	HTA10_04_109	HTA10_04_10902002	https://www.ncbi.nlm.nih.gov/projects/gap/cgi-bin/study.cgi?study_id=phs002371
A015C206_1.fq.gz	Batch3	A015-C-206	HTA10_04_206	HTA10_04_20602001	https://www.ncbi.nlm.nih.gov/projects/gap/cgi-bin/study.cgi?study_id=phs002371
A015C206_2.fq.gz	Batch3	A015-C-206	HTA10_04_206	HTA10_04_20602002	https://www.ncbi.nlm.nih.gov/projects/gap/cgi-bin/study.cgi?study_id=phs002371
B1A001a1_1.fq.gz	Batch3	B001-A-001	HTA10_07_001	HTA10_07_00102001	https://www.ncbi.nlm.nih.gov/projects/gap/cgi-bin/study.cgi?study_id=phs002371
B1A001a1_2.fq.gz	Batch3	B001-A-001	HTA10_07_001	HTA10_07_00102002	https://www.ncbi.nlm.nih.gov/projects/gap/cgi-bin/study.cgi?study_id=phs002371
B1A001a2_1.fq.gz	Batch3	B001-A-001	HTA10_07_001	HTA10_07_00102003	https://www.ncbi.nlm.nih.gov/projects/gap/cgi-bin/study.cgi?study_id=phs002371
B1A001a2_2.fq.gz	Batch3	B001-A-001	HTA10_07_001	HTA10_07_00102004	https://www.ncbi.nlm.nih.gov/projects/gap/cgi-bin/study.cgi?study_id=phs002371
B1A001b1_1.fq.gz	Batch3	B001-A-001	HTA10_07_001	HTA10_07_00102005	https://www.ncbi.nlm.nih.gov/projects/gap/cgi-bin/study.cgi?study_id=phs002371
B1A001b1_2.fq.gz	Batch3	B001-A-001	HTA10_07_001	HTA10_07_00102006	https://www.ncbi.nlm.nih.gov/projects/gap/cgi-bin/study.cgi?study_id=phs002371
B1A001b2_1.fq.gz	Batch3	B001-A-001	HTA10_07_001	HTA10_07_00102007	https://www.ncbi.nlm.nih.gov/projects/gap/cgi-bin/study.cgi?study_id=phs002371
B1A001b2_2.fq.gz	Batch3	B001-A-001	HTA10_07_001	HTA10_07_00102008	https://www.ncbi.nlm.nih.gov/projects/gap/cgi-bin/study.cgi?study_id=phs002371
B1A006a1_1.fq.gz	Batch3	B001-A-006	HTA10_07_006	HTA10_07_00602001	https://www.ncbi.nlm.nih.gov/projects/gap/cgi-bin/study.cgi?study_id=phs002371
B1A006a1_2.fq.gz	Batch3	B001-A-006	HTA10_07_006	HTA10_07_00602002	https://www.ncbi.nlm.nih.gov/projects/gap/cgi-bin/study.cgi?study_id=phs002371
B1A006a2_1.fq.gz	Batch3	B001-A-006	HTA10_07_006	HTA10_07_00602003	https://www.ncbi.nlm.nih.gov/projects/gap/cgi-bin/study.cgi?study_id=phs002371
B1A006a2_2.fq.gz	Batch3	B001-A-006	HTA10_07_006	HTA10_07_00602004	https://www.ncbi.nlm.nih.gov/projects/gap/cgi-bin/study.cgi?study_id=phs002371
B1A006b1_1.fq.gz	Batch3	B001-A-006	HTA10_07_006	HTA10_07_00602005	https://www.ncbi.nlm.nih.gov/projects/gap/cgi-bin/study.cgi?study_id=phs002371
B1A006b1_2.fq.gz	Batch3	B001-A-006	HTA10_07_006	HTA10_07_00602006	https://www.ncbi.nlm.nih.gov/projects/gap/cgi-bin/study.cgi?study_id=phs002371
B1A006b2_1.fq.gz	Batch3	B001-A-006	HTA10_07_006	HTA10_07_52852413678262531255454424502203	https://www.ncbi.nlm.nih.gov/projects/gap/cgi-bin/study.cgi?study_id=phs002371
B1A006b2_2.fq.gz	Batch3	B001-A-006	HTA10_07_006	HTA10_07_70176050013431280180620372143510	https://www.ncbi.nlm.nih.gov/projects/gap/cgi-bin/study.cgi?study_id=phs002371
B1A101a1_1.fq.gz	Batch3	B001-A-101	HTA10_07_101	HTA10_07_10102001	https://www.ncbi.nlm.nih.gov/projects/gap/cgi-bin/study.cgi?study_id=phs002371
B1A101a1_2.fq.gz	Batch3	B001-A-101	HTA10_07_101	HTA10_07_10102002	https://www.ncbi.nlm.nih.gov/projects/gap/cgi-bin/study.cgi?study_id=phs002371
B1A101a2_1.fq.gz	Batch3	B001-A-101	HTA10_07_101	HTA10_07_10102003	https://www.ncbi.nlm.nih.gov/projects/gap/cgi-bin/study.cgi?study_id=phs002371
B1A101a2_2.fq.gz	Batch3	B001-A-101	HTA10_07_101	HTA10_07_10102004	https://www.ncbi.nlm.nih.gov/projects/gap/cgi-bin/study.cgi?study_id=phs002371
B1A101b1_1.fq.gz	Batch3	B001-A-101	HTA10_07_101	HTA10_07_10102005	https://www.ncbi.nlm.nih.gov/projects/gap/cgi-bin/study.cgi?study_id=phs002371
B1A101b1_2.fq.gz	Batch3	B001-A-101	HTA10_07_101	HTA10_07_10102006	https://www.ncbi.nlm.nih.gov/projects/gap/cgi-bin/study.cgi?study_id=phs002371
B1A101b2_1.fq.gz	Batch3	B001-A-101	HTA10_07_101	HTA10_07_10102007	https://www.ncbi.nlm.nih.gov/projects/gap/cgi-bin/study.cgi?study_id=phs002371
B1A101b2_2.fq.gz	Batch3	B001-A-101	HTA10_07_101	HTA10_07_10102008	https://www.ncbi.nlm.nih.gov/projects/gap/cgi-bin/study.cgi?study_id=phs002371
B1A201a1_1.fq.gz	Batch3	B001-A-201	HTA10_07_201	HTA10_07_20102001	https://www.ncbi.nlm.nih.gov/projects/gap/cgi-bin/study.cgi?study_id=phs002371
B1A201a1_2.fq.gz	Batch3	B001-A-201	HTA10_07_201	HTA10_07_20102002	https://www.ncbi.nlm.nih.gov/projects/gap/cgi-bin/study.cgi?study_id=phs002371
B1A201a2_1.fq.gz	Batch3	B001-A-201	HTA10_07_201	HTA10_07_20102003	https://www.ncbi.nlm.nih.gov/projects/gap/cgi-bin/study.cgi?study_id=phs002371
B1A201a2_2.fq.gz	Batch3	B001-A-201	HTA10_07_201	HTA10_07_20102004	https://www.ncbi.nlm.nih.gov/projects/gap/cgi-bin/study.cgi?study_id=phs002371
B1A201b1_1.fq.gz	Batch3	B001-A-201	HTA10_07_201	HTA10_07_20102005	https://www.ncbi.nlm.nih.gov/projects/gap/cgi-bin/study.cgi?study_id=phs002371
B1A201b1_2.fq.gz	Batch3	B001-A-201	HTA10_07_201	HTA10_07_20102006	https://www.ncbi.nlm.nih.gov/projects/gap/cgi-bin/study.cgi?study_id=phs002371
B1A201b2_1.fq.gz	Batch3	B001-A-201	HTA10_07_201	HTA10_07_20102007	https://www.ncbi.nlm.nih.gov/projects/gap/cgi-bin/study.cgi?study_id=phs002371
B1A201b2_2.fq.gz	Batch3	B001-A-201	HTA10_07_201	HTA10_07_20102008	https://www.ncbi.nlm.nih.gov/projects/gap/cgi-bin/study.cgi?study_id=phs002371
B1A301a1_1.fq.gz	Batch3	B001-A-301	HTA10_07_301	HTA10_07_30102001	https://www.ncbi.nlm.nih.gov/projects/gap/cgi-bin/study.cgi?study_id=phs002371
B1A301a1_2.fq.gz	Batch3	B001-A-301	HTA10_07_301	HTA10_07_30102002	https://www.ncbi.nlm.nih.gov/projects/gap/cgi-bin/study.cgi?study_id=phs002371
B1A301a2_1.fq.gz	Batch3	B001-A-301	HTA10_07_301	HTA10_07_30102003	https://www.ncbi.nlm.nih.gov/projects/gap/cgi-bin/study.cgi?study_id=phs002371
B1A301a2_2.fq.gz	Batch3	B001-A-301	HTA10_07_301	HTA10_07_30102004	https://www.ncbi.nlm.nih.gov/projects/gap/cgi-bin/study.cgi?study_id=phs002371
B1A301b1_1.fq.gz	Batch3	B001-A-301	HTA10_07_301	HTA10_07_30102005	https://www.ncbi.nlm.nih.gov/projects/gap/cgi-bin/study.cgi?study_id=phs002371
B1A301b1_2.fq.gz	Batch3	B001-A-301	HTA10_07_301	HTA10_07_30102006	https://www.ncbi.nlm.nih.gov/projects/gap/cgi-bin/study.cgi?study_id=phs002371
B1A301b2_1.fq.gz	Batch3	B001-A-301	HTA10_07_301	HTA10_07_30102007	https://www.ncbi.nlm.nih.gov/projects/gap/cgi-bin/study.cgi?study_id=phs002371
B1A301b2_2.fq.gz	Batch3	B001-A-301	HTA10_07_301	HTA10_07_30102008	https://www.ncbi.nlm.nih.gov/projects/gap/cgi-bin/study.cgi?study_id=phs002371
B1A401a1_1.fq.gz	Batch3	B001-A-401	HTA10_07_401	HTA10_07_40102001	https://www.ncbi.nlm.nih.gov/projects/gap/cgi-bin/study.cgi?study_id=phs002371
B1A401a1_2.fq.gz	Batch3	B001-A-401	HTA10_07_401	HTA10_07_40102002	https://www.ncbi.nlm.nih.gov/projects/gap/cgi-bin/study.cgi?study_id=phs002371
B1A401a2_1.fq.gz	Batch3	B001-A-401	HTA10_07_401	HTA10_07_40102003	https://www.ncbi.nlm.nih.gov/projects/gap/cgi-bin/study.cgi?study_id=phs002371
B1A401a2_2.fq.gz	Batch3	B001-A-401	HTA10_07_401	HTA10_07_40102004	https://www.ncbi.nlm.nih.gov/projects/gap/cgi-bin/study.cgi?study_id=phs002371
B1A401b1_1.fq.gz	Batch3	B001-A-401	HTA10_07_401	HTA10_07_40102005	https://www.ncbi.nlm.nih.gov/projects/gap/cgi-bin/study.cgi?study_id=phs002371
B1A401b1_2.fq.gz	Batch3	B001-A-401	HTA10_07_401	HTA10_07_40102006	https://www.ncbi.nlm.nih.gov/projects/gap/cgi-bin/study.cgi?study_id=phs002371
B1A401b2_1.fq.gz	Batch3	B001-A-401	HTA10_07_401	HTA10_07_40102007	https://www.ncbi.nlm.nih.gov/projects/gap/cgi-bin/study.cgi?study_id=phs002371
B1A401b2_2.fq.gz	Batch3	B001-A-401	HTA10_07_401	HTA10_07_40102008	https://www.ncbi.nlm.nih.gov/projects/gap/cgi-bin/study.cgi?study_id=phs002371
B1A406a1_1.fq.gz	Batch3	B001-A-406	HTA10_07_406	HTA10_07_40602001	https://www.ncbi.nlm.nih.gov/projects/gap/cgi-bin/study.cgi?study_id=phs002371
B1A406a1_2.fq.gz	Batch3	B001-A-406	HTA10_07_406	HTA10_07_40602002	https://www.ncbi.nlm.nih.gov/projects/gap/cgi-bin/study.cgi?study_id=phs002371
B1A406a2_1.fq.gz	Batch3	B001-A-406	HTA10_07_406	HTA10_07_40602003	https://www.ncbi.nlm.nih.gov/projects/gap/cgi-bin/study.cgi?study_id=phs002371
B1A406a2_2.fq.gz	Batch3	B001-A-406	HTA10_07_406	HTA10_07_40602004	https://www.ncbi.nlm.nih.gov/projects/gap/cgi-bin/study.cgi?study_id=phs002371
B1A406b1_1.fq.gz	Batch3	B001-A-406	HTA10_07_406	HTA10_07_40602005	https://www.ncbi.nlm.nih.gov/projects/gap/cgi-bin/study.cgi?study_id=phs002371
B1A406b1_2.fq.gz	Batch3	B001-A-406	HTA10_07_406	HTA10_07_40602006	https://www.ncbi.nlm.nih.gov/projects/gap/cgi-bin/study.cgi?study_id=phs002371
B1A406b2_1.fq.gz	Batch3	B001-A-406	HTA10_07_406	HTA10_07_40602007	https://www.ncbi.nlm.nih.gov/projects/gap/cgi-bin/study.cgi?study_id=phs002371
B1A406b2_2.fq.gz	Batch3	B001-A-406	HTA10_07_406	HTA10_07_40602008	https://www.ncbi.nlm.nih.gov/projects/gap/cgi-bin/study.cgi?study_id=phs002371
B1A501a1_1.fq.gz	Batch3	B001-A-501	HTA10_07_501	HTA10_07_50102001	https://www.ncbi.nlm.nih.gov/projects/gap/cgi-bin/study.cgi?study_id=phs002371
B1A501a1_2.fq.gz	Batch3	B001-A-501	HTA10_07_501	HTA10_07_50102002	https://www.ncbi.nlm.nih.gov/projects/gap/cgi-bin/study.cgi?study_id=phs002371
B1A501a2_1.fq.gz	Batch3	B001-A-501	HTA10_07_501	HTA10_07_50102003	https://www.ncbi.nlm.nih.gov/projects/gap/cgi-bin/study.cgi?study_id=phs002371
B1A501a2_2.fq.gz	Batch3	B001-A-501	HTA10_07_501	HTA10_07_50102004	https://www.ncbi.nlm.nih.gov/projects/gap/cgi-bin/study.cgi?study_id=phs002371
B1A501b1_1.fq.gz	Batch3	B001-A-501	HTA10_07_501	HTA10_07_50102005	https://www.ncbi.nlm.nih.gov/projects/gap/cgi-bin/study.cgi?study_id=phs002371
B1A501b1_2.fq.gz	Batch3	B001-A-501	HTA10_07_501	HTA10_07_50102006	https://www.ncbi.nlm.nih.gov/projects/gap/cgi-bin/study.cgi?study_id=phs002371
B1A501b2_1.fq.gz	Batch3	B001-A-501	HTA10_07_501	HTA10_07_50102007	https://www.ncbi.nlm.nih.gov/projects/gap/cgi-bin/study.cgi?study_id=phs002371
B1A501b2_2.fq.gz	Batch3	B001-A-501	HTA10_07_501	HTA10_07_50102008	https://www.ncbi.nlm.nih.gov/projects/gap/cgi-bin/study.cgi?study_id=phs002371
FNLTRa1_1.fq.gz	Batch3	F_Trans_001 (F_NL_TR)	HTA10_05_104	HTA10_05_10402001	https://www.ncbi.nlm.nih.gov/projects/gap/cgi-bin/study.cgi?study_id=phs002371
FNLTRa1_2.fq.gz	Batch3	F_Trans_001 (F_NL_TR)	HTA10_05_104	HTA10_05_10402002	https://www.ncbi.nlm.nih.gov/projects/gap/cgi-bin/study.cgi?study_id=phs002371
F002_1.fq.gz	Batch3	F002	HTA10_05_002	HTA10_05_00202001	https://www.ncbi.nlm.nih.gov/projects/gap/cgi-bin/study.cgi?study_id=phs002371
F002_2.fq.gz	Batch3	F002	HTA10_05_002	HTA10_05_00202002	https://www.ncbi.nlm.nih.gov/projects/gap/cgi-bin/study.cgi?study_id=phs002371
F004_1.fq.gz	Batch3	F004	HTA10_05_004	HTA10_05_00402001	https://www.ncbi.nlm.nih.gov/projects/gap/cgi-bin/study.cgi?study_id=phs002371
F004_2.fq.gz	Batch3	F004	HTA10_05_004	HTA10_05_00402002	https://www.ncbi.nlm.nih.gov/projects/gap/cgi-bin/study.cgi?study_id=phs002371
F007_1.fq.gz	Batch3	F007	HTA10_05_007	HTA10_05_00702001	https://www.ncbi.nlm.nih.gov/projects/gap/cgi-bin/study.cgi?study_id=phs002371
F007_2.fq.gz	Batch3	F007	HTA10_05_007	HTA10_05_00702002	https://www.ncbi.nlm.nih.gov/projects/gap/cgi-bin/study.cgi?study_id=phs002371
F008_1.fq.gz	Batch3	F008	HTA10_05_008	HTA10_05_00802001	https://www.ncbi.nlm.nih.gov/projects/gap/cgi-bin/study.cgi?study_id=phs002371
F008_2.fq.gz	Batch3	F008	HTA10_05_008	HTA10_05_00802002	https://www.ncbi.nlm.nih.gov/projects/gap/cgi-bin/study.cgi?study_id=phs002371
F037_1.fq.gz	Batch3	F037	HTA10_05_037	HTA10_05_03702001	https://www.ncbi.nlm.nih.gov/projects/gap/cgi-bin/study.cgi?study_id=phs002371
F037_2.fq.gz	Batch3	F037	HTA10_05_037	HTA10_05_03702002	https://www.ncbi.nlm.nih.gov/projects/gap/cgi-bin/study.cgi?study_id=phs002371
F038_1.fq.gz	Batch3	F038	HTA10_05_038	HTA10_05_03802001	https://www.ncbi.nlm.nih.gov/projects/gap/cgi-bin/study.cgi?study_id=phs002371
F038_2.fq.gz	Batch3	F038	HTA10_05_038	HTA10_05_03802002	https://www.ncbi.nlm.nih.gov/projects/gap/cgi-bin/study.cgi?study_id=phs002371
F039_1.fq.gz	Batch3	F039	HTA10_05_039	HTA10_05_03902001	https://www.ncbi.nlm.nih.gov/projects/gap/cgi-bin/study.cgi?study_id=phs002371
F039_2.fq.gz	Batch3	F039	HTA10_05_039	HTA10_05_03902002	https://www.ncbi.nlm.nih.gov/projects/gap/cgi-bin/study.cgi?study_id=phs002371
F053a1_1.fq.gz	Batch3	F053	HTA10_05_053	HTA10_05_05302003	https://www.ncbi.nlm.nih.gov/projects/gap/cgi-bin/study.cgi?study_id=phs002371
F053a1_2.fq.gz	Batch3	F053	HTA10_05_053	HTA10_05_05302004	https://www.ncbi.nlm.nih.gov/projects/gap/cgi-bin/study.cgi?study_id=phs002371
F053a2_1.fq.gz	Batch3	F053	HTA10_05_053	HTA10_05_05302005	https://www.ncbi.nlm.nih.gov/projects/gap/cgi-bin/study.cgi?study_id=phs002371
F053a2_2.fq.gz	Batch3	F053	HTA10_05_053	HTA10_05_05302006	https://www.ncbi.nlm.nih.gov/projects/gap/cgi-bin/study.cgi?study_id=phs002371
F061_1.fq.gz	Batch3	F061	HTA10_05_061	HTA10_05_06102001	https://www.ncbi.nlm.nih.gov/projects/gap/cgi-bin/study.cgi?study_id=phs002371
F061_2.fq.gz	Batch3	F061	HTA10_05_061	HTA10_05_06102002	https://www.ncbi.nlm.nih.gov/projects/gap/cgi-bin/study.cgi?study_id=phs002371
F063_1.fq.gz	Batch3	F063	HTA10_05_063	HTA10_05_06302001	https://www.ncbi.nlm.nih.gov/projects/gap/cgi-bin/study.cgi?study_id=phs002371
F063_2.fq.gz	Batch3	F063	HTA10_05_063	HTA10_05_06302002	https://www.ncbi.nlm.nih.gov/projects/gap/cgi-bin/study.cgi?study_id=phs002371
F065a1_1.fq.gz	Batch3	F065	HTA10_05_065	HTA10_05_06502003	https://www.ncbi.nlm.nih.gov/projects/gap/cgi-bin/study.cgi?study_id=phs002371
F065a1_2.fq.gz	Batch3	F065	HTA10_05_065	HTA10_05_06502004	https://www.ncbi.nlm.nih.gov/projects/gap/cgi-bin/study.cgi?study_id=phs002371
F065a2_1.fq.gz	Batch3	F065	HTA10_05_065	HTA10_05_06502005	https://www.ncbi.nlm.nih.gov/projects/gap/cgi-bin/study.cgi?study_id=phs002371
F065a2_2.fq.gz	Batch3	F065	HTA10_05_065	HTA10_05_06502006	https://www.ncbi.nlm.nih.gov/projects/gap/cgi-bin/study.cgi?study_id=phs002371
F065b1_1.fq.gz	Batch3	F065	HTA10_05_065	HTA10_05_06502007	https://www.ncbi.nlm.nih.gov/projects/gap/cgi-bin/study.cgi?study_id=phs002371
F065b1_2.fq.gz	Batch3	F065	HTA10_05_065	HTA10_05_06502008	https://www.ncbi.nlm.nih.gov/projects/gap/cgi-bin/study.cgi?study_id=phs002371
F065b2_1.fq.gz	Batch3	F065	HTA10_05_065	HTA10_05_06502009	https://www.ncbi.nlm.nih.gov/projects/gap/cgi-bin/study.cgi?study_id=phs002371
F065b2_2.fq.gz	Batch3	F065	HTA10_05_065	HTA10_05_06502010	https://www.ncbi.nlm.nih.gov/projects/gap/cgi-bin/study.cgi?study_id=phs002371
F072B_1.fq.gz	Batch3	F072B	HTA10_05_072	HTA10_05_07202001	https://www.ncbi.nlm.nih.gov/projects/gap/cgi-bin/study.cgi?study_id=phs002371
F072B_2.fq.gz	Batch3	F072B	HTA10_05_072	HTA10_05_07202002	https://www.ncbi.nlm.nih.gov/projects/gap/cgi-bin/study.cgi?study_id=phs002371
F073B_1.fq.gz	Batch3	F073B	HTA10_05_073	HTA10_05_07302001	https://www.ncbi.nlm.nih.gov/projects/gap/cgi-bin/study.cgi?study_id=phs002371
F073B_2.fq.gz	Batch3	F073B	HTA10_05_073	HTA10_05_07302002	https://www.ncbi.nlm.nih.gov/projects/gap/cgi-bin/study.cgi?study_id=phs002371
F076B_1.fq.gz	Batch3	F076B	HTA10_05_076	HTA10_05_07602001	https://www.ncbi.nlm.nih.gov/projects/gap/cgi-bin/study.cgi?study_id=phs002371
F076B_2.fq.gz	Batch3	F076B	HTA10_05_076	HTA10_05_07602002	https://www.ncbi.nlm.nih.gov/projects/gap/cgi-bin/study.cgi?study_id=phs002371
F080B_1.fq.gz	Batch3	F080B	HTA10_05_105	HTA10_05_10502001	https://www.ncbi.nlm.nih.gov/projects/gap/cgi-bin/study.cgi?study_id=phs002371
F080B_2.fq.gz	Batch3	F080B	HTA10_05_105	HTA10_05_10502002	https://www.ncbi.nlm.nih.gov/projects/gap/cgi-bin/study.cgi?study_id=phs002371
F088a1_1.fq.gz	Batch3	F088	HTA10_05_088	HTA10_05_08802003	https://www.ncbi.nlm.nih.gov/projects/gap/cgi-bin/study.cgi?study_id=phs002371
F088a1_2.fq.gz	Batch3	F088	HTA10_05_088	HTA10_05_08802004	https://www.ncbi.nlm.nih.gov/projects/gap/cgi-bin/study.cgi?study_id=phs002371
F088a2_1.fq.gz	Batch3	F088	HTA10_05_088	HTA10_05_08802005	https://www.ncbi.nlm.nih.gov/projects/gap/cgi-bin/study.cgi?study_id=phs002371
F088a2_2.fq.gz	Batch3	F088	HTA10_05_088	HTA10_05_08802006	https://www.ncbi.nlm.nih.gov/projects/gap/cgi-bin/study.cgi?study_id=phs002371
F088b1_1.fq.gz	Batch3	F088	HTA10_05_088	HTA10_05_08802007	https://www.ncbi.nlm.nih.gov/projects/gap/cgi-bin/study.cgi?study_id=phs002371
F088b1_2.fq.gz	Batch3	F088	HTA10_05_088	HTA10_05_08802008	https://www.ncbi.nlm.nih.gov/projects/gap/cgi-bin/study.cgi?study_id=phs002371
F088b2_1.fq.gz	Batch3	F088	HTA10_05_088	HTA10_05_08802009	https://www.ncbi.nlm.nih.gov/projects/gap/cgi-bin/study.cgi?study_id=phs002371
F088b2_2.fq.gz	Batch3	F088	HTA10_05_088	HTA10_05_08802010	https://www.ncbi.nlm.nih.gov/projects/gap/cgi-bin/study.cgi?study_id=phs002371
F088Ba1_1.fq.gz	Batch3	F088B	HTA10_05_106	HTA10_05_10602003	https://www.ncbi.nlm.nih.gov/projects/gap/cgi-bin/study.cgi?study_id=phs002371
F088Ba1_2.fq.gz	Batch3	F088B	HTA10_05_106	HTA10_05_10602004	https://www.ncbi.nlm.nih.gov/projects/gap/cgi-bin/study.cgi?study_id=phs002371
F088Ba2_1.fq.gz	Batch3	F088B	HTA10_05_106	HTA10_05_10602005	https://www.ncbi.nlm.nih.gov/projects/gap/cgi-bin/study.cgi?study_id=phs002371
F088Ba2_2.fq.gz	Batch3	F088B	HTA10_05_106	HTA10_05_10602006	https://www.ncbi.nlm.nih.gov/projects/gap/cgi-bin/study.cgi?study_id=phs002371
F088Bb1_1.fq.gz	Batch3	F088B	HTA10_05_106	HTA10_05_10602007	https://www.ncbi.nlm.nih.gov/projects/gap/cgi-bin/study.cgi?study_id=phs002371
F088Bb1_2.fq.gz	Batch3	F088B	HTA10_05_106	HTA10_05_10602008	https://www.ncbi.nlm.nih.gov/projects/gap/cgi-bin/study.cgi?study_id=phs002371
F088Bb2_1.fq.gz	Batch3	F088B	HTA10_05_106	HTA10_05_10602009	https://www.ncbi.nlm.nih.gov/projects/gap/cgi-bin/study.cgi?study_id=phs002371
F088Bb2_2.fq.gz	Batch3	F088B	HTA10_05_106	HTA10_05_10602010	https://www.ncbi.nlm.nih.gov/projects/gap/cgi-bin/study.cgi?study_id=phs002371
F092_1.fq.gz	Batch3	F092	HTA10_05_092	HTA10_05_09202001	https://www.ncbi.nlm.nih.gov/projects/gap/cgi-bin/study.cgi?study_id=phs002371
F092_2.fq.gz	Batch3	F092	HTA10_05_092	HTA10_05_09202002	https://www.ncbi.nlm.nih.gov/projects/gap/cgi-bin/study.cgi?study_id=phs002371
F095a1_1.fq.gz	Batch3	F095	HTA10_05_095	HTA10_05_09502003	https://www.ncbi.nlm.nih.gov/projects/gap/cgi-bin/study.cgi?study_id=phs002371
F095a1_2.fq.gz	Batch3	F095	HTA10_05_095	HTA10_05_09502004	https://www.ncbi.nlm.nih.gov/projects/gap/cgi-bin/study.cgi?study_id=phs002371
F095a2_1.fq.gz	Batch3	F095	HTA10_05_095	HTA10_05_09502005	https://www.ncbi.nlm.nih.gov/projects/gap/cgi-bin/study.cgi?study_id=phs002371
F095a2_2.fq.gz	Batch3	F095	HTA10_05_095	HTA10_05_09502006	https://www.ncbi.nlm.nih.gov/projects/gap/cgi-bin/study.cgi?study_id=phs002371
F098_1.fq.gz	Batch3	F098	HTA10_05_098	HTA10_05_09802001	https://www.ncbi.nlm.nih.gov/projects/gap/cgi-bin/study.cgi?study_id=phs002371
F098_2.fq.gz	Batch3	F098	HTA10_05_098	HTA10_05_09802002	https://www.ncbi.nlm.nih.gov/projects/gap/cgi-bin/study.cgi?study_id=phs002371
GDesc3_1.fq.gz	Batch3	G_Desc_3	HTA10_06_105	HTA10_06_10502001	https://www.ncbi.nlm.nih.gov/projects/gap/cgi-bin/study.cgi?study_id=phs002371
GDesc3_2.fq.gz	Batch3	G_Desc_3	HTA10_06_105	HTA10_06_10502002	https://www.ncbi.nlm.nih.gov/projects/gap/cgi-bin/study.cgi?study_id=phs002371
G004_1.fq.gz	Batch3	G004	HTA10_06_004	HTA10_06_54580105514654362198767823264150	https://www.ncbi.nlm.nih.gov/projects/gap/cgi-bin/study.cgi?study_id=phs002371
G004_2.fq.gz	Batch3	G004	HTA10_06_004	HTA10_06_90530431554727414912545020432222	https://www.ncbi.nlm.nih.gov/projects/gap/cgi-bin/study.cgi?study_id=phs002371
G005_1.fq.gz	Batch3	G005	HTA10_06_005	HTA10_06_00502001	https://www.ncbi.nlm.nih.gov/projects/gap/cgi-bin/study.cgi?study_id=phs002371
G005_2.fq.gz	Batch3	G005	HTA10_06_005	HTA10_06_00502002	https://www.ncbi.nlm.nih.gov/projects/gap/cgi-bin/study.cgi?study_id=phs002371
G013a1_1.fq.gz	Batch3	G013	HTA10_06_013	HTA10_06_01302003	https://www.ncbi.nlm.nih.gov/projects/gap/cgi-bin/study.cgi?study_id=phs002371
G013a1_2.fq.gz	Batch3	G013	HTA10_06_013	HTA10_06_01302004	https://www.ncbi.nlm.nih.gov/projects/gap/cgi-bin/study.cgi?study_id=phs002371
G013a2_1.fq.gz	Batch3	G013	HTA10_06_013	HTA10_06_01302005	https://www.ncbi.nlm.nih.gov/projects/gap/cgi-bin/study.cgi?study_id=phs002371
G013a2_2.fq.gz	Batch3	G013	HTA10_06_013	HTA10_06_01302006	https://www.ncbi.nlm.nih.gov/projects/gap/cgi-bin/study.cgi?study_id=phs002371
G013b1_1.fq.gz	Batch3	G013	HTA10_06_013	HTA10_06_01302007	https://www.ncbi.nlm.nih.gov/projects/gap/cgi-bin/study.cgi?study_id=phs002371
G013b1_2.fq.gz	Batch3	G013	HTA10_06_013	HTA10_06_01302008	https://www.ncbi.nlm.nih.gov/projects/gap/cgi-bin/study.cgi?study_id=phs002371
G013b2_1.fq.gz	Batch3	G013	HTA10_06_013	HTA10_06_01302009	https://www.ncbi.nlm.nih.gov/projects/gap/cgi-bin/study.cgi?study_id=phs002371
G013b2_2.fq.gz	Batch3	G013	HTA10_06_013	HTA10_06_01302010	https://www.ncbi.nlm.nih.gov/projects/gap/cgi-bin/study.cgi?study_id=phs002371
G024_1.fq.gz	Batch3	G024	HTA10_06_024	HTA10_06_02402001	https://www.ncbi.nlm.nih.gov/projects/gap/cgi-bin/study.cgi?study_id=phs002371
G024_2.fq.gz	Batch3	G024	HTA10_06_024	HTA10_06_02402002	https://www.ncbi.nlm.nih.gov/projects/gap/cgi-bin/study.cgi?study_id=phs002371
G025_1.fq.gz	Batch3	G025	HTA10_06_025	HTA10_06_02502001	https://www.ncbi.nlm.nih.gov/projects/gap/cgi-bin/study.cgi?study_id=phs002371
G025_2.fq.gz	Batch3	G025	HTA10_06_025	HTA10_06_02502002	https://www.ncbi.nlm.nih.gov/projects/gap/cgi-bin/study.cgi?study_id=phs002371
G043_1.fq.gz	Batch3	G043	HTA10_06_043	HTA10_06_04302001	https://www.ncbi.nlm.nih.gov/projects/gap/cgi-bin/study.cgi?study_id=phs002371
G043_2.fq.gz	Batch3	G043	HTA10_06_043	HTA10_06_04302002	https://www.ncbi.nlm.nih.gov/projects/gap/cgi-bin/study.cgi?study_id=phs002371
G044_1.fq.gz	Batch3	G044	HTA10_06_044	HTA10_06_04402001	https://www.ncbi.nlm.nih.gov/projects/gap/cgi-bin/study.cgi?study_id=phs002371
G044_2.fq.gz	Batch3	G044	HTA10_06_044	HTA10_06_04402002	https://www.ncbi.nlm.nih.gov/projects/gap/cgi-bin/study.cgi?study_id=phs002371
G045a1_1.fq.gz	Batch3	G045	HTA10_06_045	HTA10_06_04502003	https://www.ncbi.nlm.nih.gov/projects/gap/cgi-bin/study.cgi?study_id=phs002371
G045a1_2.fq.gz	Batch3	G045	HTA10_06_045	HTA10_06_04502004	https://www.ncbi.nlm.nih.gov/projects/gap/cgi-bin/study.cgi?study_id=phs002371
G045a2_1.fq.gz	Batch3	G045	HTA10_06_045	HTA10_06_04502005	https://www.ncbi.nlm.nih.gov/projects/gap/cgi-bin/study.cgi?study_id=phs002371
G045a2_2.fq.gz	Batch3	G045	HTA10_06_045	HTA10_06_04502006	https://www.ncbi.nlm.nih.gov/projects/gap/cgi-bin/study.cgi?study_id=phs002371
G051_1.fq.gz	Batch3	G051	HTA10_06_051	HTA10_06_05102001	https://www.ncbi.nlm.nih.gov/projects/gap/cgi-bin/study.cgi?study_id=phs002371
G051_2.fq.gz	Batch3	G051	HTA10_06_051	HTA10_06_05102002	https://www.ncbi.nlm.nih.gov/projects/gap/cgi-bin/study.cgi?study_id=phs002371
G055_1.fq.gz	Batch3	G055	HTA10_06_055	HTA10_06_05502001	https://www.ncbi.nlm.nih.gov/projects/gap/cgi-bin/study.cgi?study_id=phs002371
G055_2.fq.gz	Batch3	G055	HTA10_06_055	HTA10_06_05502002	https://www.ncbi.nlm.nih.gov/projects/gap/cgi-bin/study.cgi?study_id=phs002371
G061_1.fq.gz	Batch3	G061	HTA10_06_061	HTA10_06_06102001	https://www.ncbi.nlm.nih.gov/projects/gap/cgi-bin/study.cgi?study_id=phs002371
G061_2.fq.gz	Batch3	G061	HTA10_06_061	HTA10_06_06102002	https://www.ncbi.nlm.nih.gov/projects/gap/cgi-bin/study.cgi?study_id=phs002371
G062_1.fq.gz	Batch3	G062	HTA10_06_062	HTA10_06_06202001	https://www.ncbi.nlm.nih.gov/projects/gap/cgi-bin/study.cgi?study_id=phs002371
G062_2.fq.gz	Batch3	G062	HTA10_06_062	HTA10_06_06202002	https://www.ncbi.nlm.nih.gov/projects/gap/cgi-bin/study.cgi?study_id=phs002371

## Sheet: Supplementary Table S3B
Filename	SynapseDatasetID	HTAN Data File ID	URL
proteomics_level_1/rFlicate01/Lumos1_FAP2_C1S1_091120_Fr01.raw	syn23875727	HTA10_0000_06001	https://www.synapse.org/Synapse:syn23875727
proteomics_level_1/rFlicate01/Lumos1_FAP2_C1S1_091120_Fr02.raw	syn23875785	HTA10_0000_06002	https://www.synapse.org/Synapse:syn23875785
proteomics_level_1/rFlicate01/Lumos1_FAP2_C1S1_091120_Fr03.raw	syn23875860	HTA10_0000_06003	https://www.synapse.org/Synapse:syn23875860
proteomics_level_1/rFlicate01/Lumos1_FAP2_C1S1_091120_Fr04.raw	syn23874264	HTA10_0000_06004	https://www.synapse.org/Synapse:syn23874264
proteomics_level_1/rFlicate01/Lumos1_FAP2_C1S1_091120_Fr05.raw	syn23875534	HTA10_0000_06005	https://www.synapse.org/Synapse:syn23875534
proteomics_level_1/rFlicate01/Lumos1_FAP2_C1S1_091120_Fr06.raw	syn23874530	HTA10_0000_06006	https://www.synapse.org/Synapse:syn23874530
proteomics_level_1/rFlicate01/Lumos1_FAP2_C1S1_091120_Fr07.raw	syn23876272	HTA10_0000_06007	https://www.synapse.org/Synapse:syn23876272
proteomics_level_1/rFlicate01/Lumos1_FAP2_C1S1_091120_Fr08.raw	syn23875490	HTA10_0000_06008	https://www.synapse.org/Synapse:syn23875490
proteomics_level_1/rFlicate01/Lumos1_FAP2_C1S1_091120_Fr09.raw	syn23874592	HTA10_0000_06009	https://www.synapse.org/Synapse:syn23874592
proteomics_level_1/rFlicate01/Lumos1_FAP2_C1S1_091120_Fr10.raw	syn23875615	HTA10_0000_06010	https://www.synapse.org/Synapse:syn23875615
proteomics_level_1/rFlicate01/Lumos1_FAP2_C1S1_091120_Fr11.raw	syn23874474	HTA10_0000_06011	https://www.synapse.org/Synapse:syn23874474
proteomics_level_1/rFlicate01/Lumos1_FAP2_C1S1_091120_Fr12.raw	syn23876488	HTA10_0000_06012	https://www.synapse.org/Synapse:syn23876488
proteomics_level_1/rFlicate01/Lumos1_FAP2_C1S2_091320_Fr01.raw	syn23874793	HTA10_0000_06013	https://www.synapse.org/Synapse:syn23874793
proteomics_level_1/rFlicate01/Lumos1_FAP2_C1S2_091320_Fr02.raw	syn23873830	HTA10_0000_06014	https://www.synapse.org/Synapse:syn23873830
proteomics_level_1/rFlicate01/Lumos1_FAP2_C1S2_091320_Fr03.raw	syn23874567	HTA10_0000_06015	https://www.synapse.org/Synapse:syn23874567
proteomics_level_1/rFlicate01/Lumos1_FAP2_C1S2_091320_Fr04.raw	syn23875397	HTA10_0000_06016	https://www.synapse.org/Synapse:syn23875397
proteomics_level_1/rFlicate01/Lumos1_FAP2_C1S2_091320_Fr05.raw	syn23875636	HTA10_0000_06017	https://www.synapse.org/Synapse:syn23875636
proteomics_level_1/rFlicate01/Lumos1_FAP2_C1S2_091320_Fr06.raw	syn23876510	HTA10_0000_06018	https://www.synapse.org/Synapse:syn23876510
proteomics_level_1/rFlicate01/Lumos1_FAP2_C1S2_091320_Fr07.raw	syn23874319	HTA10_0000_06019	https://www.synapse.org/Synapse:syn23874319
proteomics_level_1/rFlicate01/Lumos1_FAP2_C1S2_091320_Fr08.raw	syn23874475	HTA10_0000_06020	https://www.synapse.org/Synapse:syn23874475
proteomics_level_1/rFlicate01/Lumos1_FAP2_C1S2_091320_Fr09.raw	syn23874425	HTA10_0000_06021	https://www.synapse.org/Synapse:syn23874425
proteomics_level_1/rFlicate01/Lumos1_FAP2_C1S2_091320_Fr10.raw	syn23874401	HTA10_0000_06022	https://www.synapse.org/Synapse:syn23874401
proteomics_level_1/rFlicate01/Lumos1_FAP2_C1S2_091320_Fr11.raw	syn23876703	HTA10_0000_06023	https://www.synapse.org/Synapse:syn23876703
proteomics_level_1/rFlicate01/Lumos1_FAP2_C1S2_091320_Fr12.raw	syn23876651	HTA10_0000_06024	https://www.synapse.org/Synapse:syn23876651
proteomics_level_1/rFlicate01/Lumos1_FAP2_C1S3_091520_Fr01.raw	syn23875886	HTA10_0000_06025	https://www.synapse.org/Synapse:syn23875886
proteomics_level_1/rFlicate01/Lumos1_FAP2_C1S3_091520_Fr02.raw	syn23873727	HTA10_0000_06026	https://www.synapse.org/Synapse:syn23873727
proteomics_level_1/rFlicate01/Lumos1_FAP2_C1S3_091520_Fr03.raw	syn23873640	HTA10_0000_06027	https://www.synapse.org/Synapse:syn23873640
proteomics_level_1/rFlicate01/Lumos1_FAP2_C1S3_091520_Fr04.raw	syn23874160	HTA10_0000_06028	https://www.synapse.org/Synapse:syn23874160
proteomics_level_1/rFlicate01/Lumos1_FAP2_C1S3_091520_Fr05.raw	syn23874120	HTA10_0000_06029	https://www.synapse.org/Synapse:syn23874120
proteomics_level_1/rFlicate01/Lumos1_FAP2_C1S3_091520_Fr06.raw	syn25002178	HTA10_0000_06030	https://www.synapse.org/Synapse:syn25002178
proteomics_level_1/rFlicate01/Lumos1_FAP2_C1S3_091520_Fr07.raw	syn25002168	HTA10_0000_06031	https://www.synapse.org/Synapse:syn25002168
proteomics_level_1/rFlicate01/Lumos1_FAP2_C1S3_091520_Fr08.raw	syn25002180	HTA10_0000_06032	https://www.synapse.org/Synapse:syn25002180
proteomics_level_1/rFlicate01/Lumos1_FAP2_C1S3_091520_Fr09.raw	syn25002172	HTA10_0000_06033	https://www.synapse.org/Synapse:syn25002172
proteomics_level_1/rFlicate01/Lumos1_FAP2_C1S3_091520_Fr10.raw	syn25002171	HTA10_0000_06034	https://www.synapse.org/Synapse:syn25002171
proteomics_level_1/rFlicate01/Lumos1_FAP2_C1S3_091520_Fr11.raw	syn25002176	HTA10_0000_06035	https://www.synapse.org/Synapse:syn25002176
proteomics_level_1/rFlicate01/Lumos1_FAP2_C1S3_091520_Fr12.raw	syn25002174	HTA10_0000_06036	https://www.synapse.org/Synapse:syn25002174
proteomics_level_1/rFlicate01/Lumos1_FAP2_C1S4_091820_Fr01.raw	syn23874929	HTA10_0000_06037	https://www.synapse.org/Synapse:syn23874929
proteomics_level_1/rFlicate01/Lumos1_FAP2_C1S4_091820_Fr02.raw	syn23875679	HTA10_0000_06038	https://www.synapse.org/Synapse:syn23875679
proteomics_level_1/rFlicate01/Lumos1_FAP2_C1S4_091820_Fr03.raw	syn23876037	HTA10_0000_06039	https://www.synapse.org/Synapse:syn23876037
proteomics_level_1/rFlicate01/Lumos1_FAP2_C1S4_091820_Fr04.raw	syn23875257	HTA10_0000_06040	https://www.synapse.org/Synapse:syn23875257
proteomics_level_1/rFlicate01/Lumos1_FAP2_C1S4_091820_Fr05.raw	syn23873620	HTA10_0000_06041	https://www.synapse.org/Synapse:syn23873620
proteomics_level_1/rFlicate01/Lumos1_FAP2_C1S4_091820_Fr06.raw	syn23876194	HTA10_0000_06042	https://www.synapse.org/Synapse:syn23876194
proteomics_level_1/rFlicate01/Lumos1_FAP2_C1S4_091820_Fr07.raw	syn23873835	HTA10_0000_06043	https://www.synapse.org/Synapse:syn23873835
proteomics_level_1/rFlicate01/Lumos1_FAP2_C1S4_091820_Fr08.raw	syn23874946	HTA10_0000_06044	https://www.synapse.org/Synapse:syn23874946
proteomics_level_1/rFlicate01/Lumos1_FAP2_C1S4_091820_Fr09.raw	syn23875861	HTA10_0000_06045	https://www.synapse.org/Synapse:syn23875861
proteomics_level_1/rFlicate01/Lumos1_FAP2_C1S4_091820_Fr10.raw	syn23874373	HTA10_0000_06046	https://www.synapse.org/Synapse:syn23874373
proteomics_level_1/rFlicate01/Lumos1_FAP2_C1S4_091820_Fr11.raw	syn23875345	HTA10_0000_06047	https://www.synapse.org/Synapse:syn23875345
proteomics_level_1/rFlicate01/Lumos1_FAP2_C1S4_091820_Fr12.raw	syn23873933	HTA10_0000_06048	https://www.synapse.org/Synapse:syn23873933
proteomics_level_1/rFlicate01/Lumos1_FAP2_C1S5_092120_Fr01.raw	syn23873584	HTA10_0000_06049	https://www.synapse.org/Synapse:syn23873584
proteomics_level_1/rFlicate01/Lumos1_FAP2_C1S5_092120_Fr02.raw	syn23874865	HTA10_0000_06050	https://www.synapse.org/Synapse:syn23874865
proteomics_level_1/rFlicate01/Lumos1_FAP2_C1S5_092120_Fr03.raw	syn23875757	HTA10_0000_06051	https://www.synapse.org/Synapse:syn23875757
proteomics_level_1/rFlicate01/Lumos1_FAP2_C1S5_092120_Fr04.raw	syn23875102	HTA10_0000_06052	https://www.synapse.org/Synapse:syn23875102
proteomics_level_1/rFlicate01/Lumos1_FAP2_C1S5_092120_Fr05.raw	syn23876057	HTA10_0000_06053	https://www.synapse.org/Synapse:syn23876057
proteomics_level_1/rFlicate01/Lumos1_FAP2_C1S5_092120_Fr06.raw	syn23873941	HTA10_0000_06054	https://www.synapse.org/Synapse:syn23873941
proteomics_level_1/rFlicate01/Lumos1_FAP2_C1S5_092120_Fr07.raw	syn23875228	HTA10_0000_06055	https://www.synapse.org/Synapse:syn23875228
proteomics_level_1/rFlicate01/Lumos1_FAP2_C1S5_092120_Fr08.raw	syn23875009	HTA10_0000_06056	https://www.synapse.org/Synapse:syn23875009
proteomics_level_1/rFlicate01/Lumos1_FAP2_C1S5_092120_Fr09.raw	syn23874054	HTA10_0000_06057	https://www.synapse.org/Synapse:syn23874054
proteomics_level_1/rFlicate01/Lumos1_FAP2_C1S5_092120_Fr10.raw	syn23875006	HTA10_0000_06058	https://www.synapse.org/Synapse:syn23875006
proteomics_level_1/rFlicate01/Lumos1_FAP2_C1S5_092120_Fr11.raw	syn23874197	HTA10_0000_06059	https://www.synapse.org/Synapse:syn23874197
proteomics_level_1/rFlicate01/Lumos1_FAP2_C1S5_092120_Fr12.raw	syn23874033	HTA10_0000_06060	https://www.synapse.org/Synapse:syn23874033
proteomics_level_1/rFlicate01/Lumos1_FAP2_C1S6_092820_Fr01.raw	syn23874836	HTA10_0000_06061	https://www.synapse.org/Synapse:syn23874836
proteomics_level_1/rFlicate01/Lumos1_FAP2_C1S6_092820_Fr02.raw	syn23875159	HTA10_0000_06062	https://www.synapse.org/Synapse:syn23875159
proteomics_level_1/rFlicate01/Lumos1_FAP2_C1S6_092820_Fr03.raw	syn23873804	HTA10_0000_06063	https://www.synapse.org/Synapse:syn23873804
proteomics_level_1/rFlicate01/Lumos1_FAP2_C1S6_092820_Fr04.raw	syn23874240	HTA10_0000_06064	https://www.synapse.org/Synapse:syn23874240
proteomics_level_1/rFlicate01/Lumos1_FAP2_C1S6_092820_Fr05.raw	syn23875049	HTA10_0000_06065	https://www.synapse.org/Synapse:syn23875049
proteomics_level_1/rFlicate01/Lumos1_FAP2_C1S6_092820_Fr06.raw	syn23874686	HTA10_0000_06066	https://www.synapse.org/Synapse:syn23874686
proteomics_level_1/rFlicate01/Lumos1_FAP2_C1S6_092820_Fr07.raw	syn23873954	HTA10_0000_06067	https://www.synapse.org/Synapse:syn23873954
proteomics_level_1/rFlicate01/Lumos1_FAP2_C1S6_092820_Fr08.raw	syn23875528	HTA10_0000_06068	https://www.synapse.org/Synapse:syn23875528
proteomics_level_1/rFlicate01/Lumos1_FAP2_C1S6_092820_Fr09.raw	syn23875020	HTA10_0000_06069	https://www.synapse.org/Synapse:syn23875020
proteomics_level_1/rFlicate01/Lumos1_FAP2_C1S6_092820_Fr10.raw	syn23873870	HTA10_0000_06070	https://www.synapse.org/Synapse:syn23873870
proteomics_level_1/rFlicate01/Lumos1_FAP2_C1S6_092820_Fr11.raw	syn23875414	HTA10_0000_06071	https://www.synapse.org/Synapse:syn23875414
proteomics_level_1/rFlicate01/Lumos1_FAP2_C1S6_092820_Fr12.raw	syn23875217	HTA10_0000_06072	https://www.synapse.org/Synapse:syn23875217
proteomics_level_1/rFlicate01/Lumos1_FAP2_C1S7_093020_Fr01.raw	syn23875770	HTA10_0000_06073	https://www.synapse.org/Synapse:syn23875770
proteomics_level_1/rFlicate01/Lumos1_FAP2_C1S7_093020_Fr02.raw	syn23875940	HTA10_0000_06074	https://www.synapse.org/Synapse:syn23875940
proteomics_level_1/rFlicate01/Lumos1_FAP2_C1S7_093020_Fr03.raw	syn23875584	HTA10_0000_06075	https://www.synapse.org/Synapse:syn23875584
proteomics_level_1/rFlicate01/Lumos1_FAP2_C1S7_093020_Fr04.raw	syn23875309	HTA10_0000_06076	https://www.synapse.org/Synapse:syn23875309
proteomics_level_1/rFlicate01/Lumos1_FAP2_C1S7_093020_Fr05.raw	syn23875329	HTA10_0000_06077	https://www.synapse.org/Synapse:syn23875329
proteomics_level_1/rFlicate01/Lumos1_FAP2_C1S7_093020_Fr06.raw	syn23874110	HTA10_0000_06078	https://www.synapse.org/Synapse:syn23874110
proteomics_level_1/rFlicate01/Lumos1_FAP2_C1S7_093020_Fr07.raw	syn23873714	HTA10_0000_06079	https://www.synapse.org/Synapse:syn23873714
proteomics_level_1/rFlicate01/Lumos1_FAP2_C1S7_093020_Fr08.raw	syn23875173	HTA10_0000_06080	https://www.synapse.org/Synapse:syn23875173
proteomics_level_1/rFlicate01/Lumos1_FAP2_C1S7_093020_Fr09.raw	syn23875180	HTA10_0000_06081	https://www.synapse.org/Synapse:syn23875180
proteomics_level_1/rFlicate01/Lumos1_FAP2_C1S7_093020_Fr10.raw	syn23874829	HTA10_0000_06082	https://www.synapse.org/Synapse:syn23874829
proteomics_level_1/rFlicate01/Lumos1_FAP2_C1S7_093020_Fr11.raw	syn23874322	HTA10_0000_06083	https://www.synapse.org/Synapse:syn23874322
proteomics_level_1/rFlicate01/Lumos1_FAP2_C1S7_093020_Fr12.raw	syn23875225	HTA10_0000_06084	https://www.synapse.org/Synapse:syn23875225
proteomics_level_1/rFlicate01/Lumos1_FAP2_C1S8_100220_Fr01.raw	syn23873534	HTA10_0000_06085	https://www.synapse.org/Synapse:syn23873534
proteomics_level_1/rFlicate01/Lumos1_FAP2_C1S8_100220_Fr02.raw	syn23874741	HTA10_0000_06086	https://www.synapse.org/Synapse:syn23874741
proteomics_level_1/rFlicate01/Lumos1_FAP2_C1S8_100220_Fr03.raw	syn23874794	HTA10_0000_06087	https://www.synapse.org/Synapse:syn23874794
proteomics_level_1/rFlicate01/Lumos1_FAP2_C1S8_100220_Fr04.raw	syn23874807	HTA10_0000_06088	https://www.synapse.org/Synapse:syn23874807
proteomics_level_1/rFlicate01/Lumos1_FAP2_C1S8_100220_Fr05.raw	syn23873583	HTA10_0000_06089	https://www.synapse.org/Synapse:syn23873583
proteomics_level_1/rFlicate01/Lumos1_FAP2_C1S8_100220_Fr06.raw	syn23876052	HTA10_0000_06090	https://www.synapse.org/Synapse:syn23876052
proteomics_level_1/rFlicate01/Lumos1_FAP2_C1S8_100220_Fr07.raw	syn23874930	HTA10_0000_06091	https://www.synapse.org/Synapse:syn23874930
proteomics_level_1/rFlicate01/Lumos1_FAP2_C1S8_100220_Fr08.raw	syn23874482	HTA10_0000_06092	https://www.synapse.org/Synapse:syn23874482
proteomics_level_1/rFlicate01/Lumos1_FAP2_C1S8_100220_Fr09.raw	syn23875376	HTA10_0000_06093	https://www.synapse.org/Synapse:syn23875376
proteomics_level_1/rFlicate01/Lumos1_FAP2_C1S8_100220_Fr10.raw	syn23876481	HTA10_0000_06094	https://www.synapse.org/Synapse:syn23876481
proteomics_level_1/rFlicate01/Lumos1_FAP2_C1S8_100220_Fr11.raw	syn23874488	HTA10_0000_06095	https://www.synapse.org/Synapse:syn23874488
proteomics_level_1/rFlicate01/Lumos1_FAP2_C1S8_100220_Fr12.raw	syn23875969	HTA10_0000_06096	https://www.synapse.org/Synapse:syn23875969
proteomics_level_1/rFlicate01/Lumos2_FAP_C1R1_062819_Fr01.raw	syn25126546	HTA10_0000_06097	https://www.synapse.org/Synapse:syn25126546
proteomics_level_1/rFlicate01/Lumos2_FAP_C1R1_062819_Fr02.raw	syn25126522	HTA10_0000_06098	https://www.synapse.org/Synapse:syn25126522
proteomics_level_1/rFlicate01/Lumos2_FAP_C1R1_062819_Fr03.raw	syn25126549	HTA10_0000_06099	https://www.synapse.org/Synapse:syn25126549
proteomics_level_1/rFlicate01/Lumos2_FAP_C1R1_062819_Fr04.raw	syn25126566	HTA10_0000_06100	https://www.synapse.org/Synapse:syn25126566
proteomics_level_1/rFlicate01/Lumos2_FAP_C1R1_062819_Fr05.raw	syn25126529	HTA10_0000_06101	https://www.synapse.org/Synapse:syn25126529
proteomics_level_1/rFlicate01/Lumos2_FAP_C1R1_062819_Fr06.raw	syn25126541	HTA10_0000_06102	https://www.synapse.org/Synapse:syn25126541
proteomics_level_1/rFlicate01/Lumos2_FAP_C1R1_062819_Fr07.raw	syn25126528	HTA10_0000_06103	https://www.synapse.org/Synapse:syn25126528
proteomics_level_1/rFlicate01/Lumos2_FAP_C1R1_062819_Fr08.raw	syn25126551	HTA10_0000_06104	https://www.synapse.org/Synapse:syn25126551
proteomics_level_1/rFlicate01/Lumos2_FAP_C1R1_062819_Fr09.raw	syn25126580	HTA10_0000_06105	https://www.synapse.org/Synapse:syn25126580
proteomics_level_1/rFlicate01/Lumos2_FAP_C1R1_062819_Fr10.raw	syn25126518	HTA10_0000_06106	https://www.synapse.org/Synapse:syn25126518
proteomics_level_1/rFlicate01/Lumos2_FAP_C1R1_062819_Fr11.raw	syn25126565	HTA10_0000_06107	https://www.synapse.org/Synapse:syn25126565
proteomics_level_1/rFlicate01/Lumos2_FAP_C1R1_062819_Fr12.raw	syn25126527	HTA10_0000_06108	https://www.synapse.org/Synapse:syn25126527
proteomics_level_1/rFlicate01/Lumos2_FAP_C1R2_070219_Fr01.raw	syn25126512	HTA10_0000_06109	https://www.synapse.org/Synapse:syn25126512
proteomics_level_1/rFlicate01/Lumos2_FAP_C1R2_070219_Fr02.raw	syn25126563	HTA10_0000_06110	https://www.synapse.org/Synapse:syn25126563
proteomics_level_1/rFlicate01/Lumos2_FAP_C1R2_070219_Fr03.raw	syn25126525	HTA10_0000_06111	https://www.synapse.org/Synapse:syn25126525
proteomics_level_1/rFlicate01/Lumos2_FAP_C1R2_070219_Fr04.raw	syn25126578	HTA10_0000_06112	https://www.synapse.org/Synapse:syn25126578
proteomics_level_1/rFlicate01/Lumos2_FAP_C1R2_070219_Fr05.raw	syn25126532	HTA10_0000_06113	https://www.synapse.org/Synapse:syn25126532
proteomics_level_1/rFlicate01/Lumos2_FAP_C1R2_070219_Fr06.raw	syn25126547	HTA10_0000_06114	https://www.synapse.org/Synapse:syn25126547
proteomics_level_1/rFlicate01/Lumos2_FAP_C1R2_070219_Fr07.raw	syn25126515	HTA10_0000_06115	https://www.synapse.org/Synapse:syn25126515
proteomics_level_1/rFlicate01/Lumos2_FAP_C1R2_070219_Fr08.raw	syn25126520	HTA10_0000_06116	https://www.synapse.org/Synapse:syn25126520
proteomics_level_1/rFlicate01/Lumos2_FAP_C1R2_070219_Fr09.raw	syn25126543	HTA10_0000_06117	https://www.synapse.org/Synapse:syn25126543
proteomics_level_1/rFlicate01/Lumos2_FAP_C1R2_070219_Fr10.raw	syn25126538	HTA10_0000_06118	https://www.synapse.org/Synapse:syn25126538
proteomics_level_1/rFlicate01/Lumos2_FAP_C1R2_070219_Fr11.raw	syn25126531	HTA10_0000_06119	https://www.synapse.org/Synapse:syn25126531
proteomics_level_1/rFlicate01/Lumos2_FAP_C1R2_070219_Fr12.raw	syn25126583	HTA10_0000_06120	https://www.synapse.org/Synapse:syn25126583
proteomics_level_1/rFlicate01/Lumos2_FAP_C1R3_070419_Fr01.raw	syn25126548	HTA10_0000_06121	https://www.synapse.org/Synapse:syn25126548
proteomics_level_1/rFlicate01/Lumos2_FAP_C1R3_070419_Fr02.raw	syn25126534	HTA10_0000_06122	https://www.synapse.org/Synapse:syn25126534
proteomics_level_1/rFlicate01/Lumos2_FAP_C1R3_070419_Fr03.raw	syn25126568	HTA10_0000_06123	https://www.synapse.org/Synapse:syn25126568
proteomics_level_1/rFlicate01/Lumos2_FAP_C1R3_070419_Fr04.raw	syn25126579	HTA10_0000_06124	https://www.synapse.org/Synapse:syn25126579
proteomics_level_1/rFlicate01/Lumos2_FAP_C1R3_070419_Fr05.raw	syn25126555	HTA10_0000_06125	https://www.synapse.org/Synapse:syn25126555
proteomics_level_1/rFlicate01/Lumos2_FAP_C1R3_070419_Fr06.raw	syn25126574	HTA10_0000_06126	https://www.synapse.org/Synapse:syn25126574
proteomics_level_1/rFlicate01/Lumos2_FAP_C1R3_070419_Fr07.raw	syn25126556	HTA10_0000_06127	https://www.synapse.org/Synapse:syn25126556
proteomics_level_1/rFlicate01/Lumos2_FAP_C1R3_070419_Fr08.raw	syn25126516	HTA10_0000_06128	https://www.synapse.org/Synapse:syn25126516
proteomics_level_1/rFlicate01/Lumos2_FAP_C1R3_070419_Fr09.raw	syn25126524	HTA10_0000_06129	https://www.synapse.org/Synapse:syn25126524
proteomics_level_1/rFlicate01/Lumos2_FAP_C1R3_070419_Fr10.raw	syn25126577	HTA10_0000_06130	https://www.synapse.org/Synapse:syn25126577
proteomics_level_1/rFlicate01/Lumos2_FAP_C1R3_070419_Fr11.raw	syn25126582	HTA10_0000_06131	https://www.synapse.org/Synapse:syn25126582
proteomics_level_1/rFlicate01/Lumos2_FAP_C1R3_070419_Fr12.raw	syn25126584	HTA10_0000_06132	https://www.synapse.org/Synapse:syn25126584
proteomics_level_1/rFlicate01/Lumos2_FAP_C1R4_070719_Fr01.raw	syn25126569	HTA10_0000_06133	https://www.synapse.org/Synapse:syn25126569
proteomics_level_1/rFlicate01/Lumos2_FAP_C1R4_070719_Fr02.raw	syn25126511	HTA10_0000_06134	https://www.synapse.org/Synapse:syn25126511
proteomics_level_1/rFlicate01/Lumos2_FAP_C1R4_070719_Fr03.raw	syn25126581	HTA10_0000_06135	https://www.synapse.org/Synapse:syn25126581
proteomics_level_1/rFlicate01/Lumos2_FAP_C1R4_070719_Fr04.raw	syn25126570	HTA10_0000_06136	https://www.synapse.org/Synapse:syn25126570
proteomics_level_1/rFlicate01/Lumos2_FAP_C1R4_070719_Fr05.raw	syn25126564	HTA10_0000_06137	https://www.synapse.org/Synapse:syn25126564
proteomics_level_1/rFlicate01/Lumos2_FAP_C1R4_070719_Fr06.raw	syn25126539	HTA10_0000_06138	https://www.synapse.org/Synapse:syn25126539
proteomics_level_1/rFlicate01/Lumos2_FAP_C1R4_070719_Fr07.raw	syn25126575	HTA10_0000_06139	https://www.synapse.org/Synapse:syn25126575
proteomics_level_1/rFlicate01/Lumos2_FAP_C1R4_070719_Fr08.raw	syn25126561	HTA10_0000_06140	https://www.synapse.org/Synapse:syn25126561
proteomics_level_1/rFlicate01/Lumos2_FAP_C1R4_070719_Fr09.raw	syn25126576	HTA10_0000_06141	https://www.synapse.org/Synapse:syn25126576
proteomics_level_1/rFlicate01/Lumos2_FAP_C1R4_070719_Fr10.raw	syn25126544	HTA10_0000_06142	https://www.synapse.org/Synapse:syn25126544
proteomics_level_1/rFlicate01/Lumos2_FAP_C1R4_070719_Fr11.raw	syn25126530	HTA10_0000_06143	https://www.synapse.org/Synapse:syn25126530
proteomics_level_1/rFlicate01/Lumos2_FAP_C1R4_070719_Fr12.raw	syn25126567	HTA10_0000_06144	https://www.synapse.org/Synapse:syn25126567
proteomics_level_1/rFlicate01/Lumos2_FAP_C1R5_070919_Fr01.raw	syn25126557	HTA10_0000_06145	https://www.synapse.org/Synapse:syn25126557
proteomics_level_1/rFlicate01/Lumos2_FAP_C1R5_070919_Fr02.raw	syn25126535	HTA10_0000_06146	https://www.synapse.org/Synapse:syn25126535
proteomics_level_1/rFlicate01/Lumos2_FAP_C1R5_070919_Fr03.raw	syn25126514	HTA10_0000_06147	https://www.synapse.org/Synapse:syn25126514
proteomics_level_1/rFlicate01/Lumos2_FAP_C1R5_070919_Fr04.raw	syn25126562	HTA10_0000_06148	https://www.synapse.org/Synapse:syn25126562
proteomics_level_1/rFlicate01/Lumos2_FAP_C1R5_070919_Fr05.raw	syn25126550	HTA10_0000_06149	https://www.synapse.org/Synapse:syn25126550
proteomics_level_1/rFlicate01/Lumos2_FAP_C1R5_070919_Fr06.raw	syn25126537	HTA10_0000_06150	https://www.synapse.org/Synapse:syn25126537
proteomics_level_1/rFlicate01/Lumos2_FAP_C1R5_070919_Fr07.raw	syn25126553	HTA10_0000_06151	https://www.synapse.org/Synapse:syn25126553
proteomics_level_1/rFlicate01/Lumos2_FAP_C1R5_070919_Fr08.raw	syn25126552	HTA10_0000_06152	https://www.synapse.org/Synapse:syn25126552
proteomics_level_1/rFlicate01/Lumos2_FAP_C1R5_070919_Fr09.raw	syn25126517	HTA10_0000_06153	https://www.synapse.org/Synapse:syn25126517
proteomics_level_1/rFlicate01/Lumos2_FAP_C1R5_070919_Fr10.raw	syn25126523	HTA10_0000_06154	https://www.synapse.org/Synapse:syn25126523
proteomics_level_1/rFlicate01/Lumos2_FAP_C1R5_070919_Fr11.raw	syn25126572	HTA10_0000_06155	https://www.synapse.org/Synapse:syn25126572
proteomics_level_1/rFlicate01/Lumos2_FAP_C1R5_070919_Fr12.raw	syn25126542	HTA10_0000_06156	https://www.synapse.org/Synapse:syn25126542
proteomics_level_1/rFlicate01/Lumos2_FAP_C1R6_071219_Fr01.raw	syn25126558	HTA10_0000_06157	https://www.synapse.org/Synapse:syn25126558
proteomics_level_1/rFlicate01/Lumos2_FAP_C1R6_071219_Fr02.raw	syn25126554	HTA10_0000_06158	https://www.synapse.org/Synapse:syn25126554
proteomics_level_1/rFlicate01/Lumos2_FAP_C1R6_071219_Fr03.raw	syn25126559	HTA10_0000_06159	https://www.synapse.org/Synapse:syn25126559
proteomics_level_1/rFlicate01/Lumos2_FAP_C1R6_071219_Fr04.raw	syn25126519	HTA10_0000_06160	https://www.synapse.org/Synapse:syn25126519
proteomics_level_1/rFlicate01/Lumos2_FAP_C1R6_071219_Fr05.raw	syn25126521	HTA10_0000_06161	https://www.synapse.org/Synapse:syn25126521
proteomics_level_1/rFlicate01/Lumos2_FAP_C1R6_071219_Fr06.raw	syn25126571	HTA10_0000_06162	https://www.synapse.org/Synapse:syn25126571
proteomics_level_1/rFlicate01/Lumos2_FAP_C1R6_071219_Fr07.raw	syn25126560	HTA10_0000_06163	https://www.synapse.org/Synapse:syn25126560
proteomics_level_1/rFlicate01/Lumos2_FAP_C1R6_071219_Fr08.raw	syn25126513	HTA10_0000_06164	https://www.synapse.org/Synapse:syn25126513
proteomics_level_1/rFlicate01/Lumos2_FAP_C1R6_071219_Fr09.raw	syn25126526	HTA10_0000_06165	https://www.synapse.org/Synapse:syn25126526
proteomics_level_1/rFlicate01/Lumos2_FAP_C1R6_071219_Fr10.raw	syn25126536	HTA10_0000_06166	https://www.synapse.org/Synapse:syn25126536
proteomics_level_1/rFlicate01/Lumos2_FAP_C1R6_071219_Fr11.raw	syn25126540	HTA10_0000_06167	https://www.synapse.org/Synapse:syn25126540
proteomics_level_1/rFlicate01/Lumos2_FAP_C1R6_071219_Fr12.raw	syn25126533	HTA10_0000_06168	https://www.synapse.org/Synapse:syn25126533
proteomics_level_1/rFlicate02/Lumos1_FAP_C2R1_062719_Fr01.raw	syn25126656	HTA10_0000_06169	https://www.synapse.org/Synapse:syn25126656
proteomics_level_1/rFlicate02/Lumos1_FAP_C2R1_062719_Fr02.raw	syn25126611	HTA10_0000_06170	https://www.synapse.org/Synapse:syn25126611
proteomics_level_1/rFlicate02/Lumos1_FAP_C2R1_062719_Fr03.raw	syn25126609	HTA10_0000_06171	https://www.synapse.org/Synapse:syn25126609
proteomics_level_1/rFlicate02/Lumos1_FAP_C2R1_062719_Fr04.raw	syn25126649	HTA10_0000_06172	https://www.synapse.org/Synapse:syn25126649
proteomics_level_1/rFlicate02/Lumos1_FAP_C2R1_062719_Fr05.raw	syn25126610	HTA10_0000_06173	https://www.synapse.org/Synapse:syn25126610
proteomics_level_1/rFlicate02/Lumos1_FAP_C2R1_062719_Fr06.raw	syn25126615	HTA10_0000_06174	https://www.synapse.org/Synapse:syn25126615
proteomics_level_1/rFlicate02/Lumos1_FAP_C2R1_062719_Fr07.raw	syn25126596	HTA10_0000_06175	https://www.synapse.org/Synapse:syn25126596
proteomics_level_1/rFlicate02/Lumos1_FAP_C2R1_062719_Fr08.raw	syn25126651	HTA10_0000_06176	https://www.synapse.org/Synapse:syn25126651
proteomics_level_1/rFlicate02/Lumos1_FAP_C2R1_062719_Fr09.raw	syn25126618	HTA10_0000_06177	https://www.synapse.org/Synapse:syn25126618
proteomics_level_1/rFlicate02/Lumos1_FAP_C2R1_062719_Fr10.raw	syn25126620	HTA10_0000_06178	https://www.synapse.org/Synapse:syn25126620
proteomics_level_1/rFlicate02/Lumos1_FAP_C2R1_062719_Fr11.raw	syn25126677	HTA10_0000_06179	https://www.synapse.org/Synapse:syn25126677
proteomics_level_1/rFlicate02/Lumos1_FAP_C2R1_062719_Fr12.raw	syn25126659	HTA10_0000_06180	https://www.synapse.org/Synapse:syn25126659
proteomics_level_1/rFlicate02/Lumos1_FAP_C2R2_070219_Fr01.raw	syn25126616	HTA10_0000_06181	https://www.synapse.org/Synapse:syn25126616
proteomics_level_1/rFlicate02/Lumos1_FAP_C2R2_070219_Fr02.raw	syn25126603	HTA10_0000_06182	https://www.synapse.org/Synapse:syn25126603
proteomics_level_1/rFlicate02/Lumos1_FAP_C2R2_070219_Fr03.raw	syn25126661	HTA10_0000_06183	https://www.synapse.org/Synapse:syn25126661
proteomics_level_1/rFlicate02/Lumos1_FAP_C2R2_070219_Fr04.raw	syn25126622	HTA10_0000_06184	https://www.synapse.org/Synapse:syn25126622
proteomics_level_1/rFlicate02/Lumos1_FAP_C2R2_070219_Fr05.raw	syn25126647	HTA10_0000_06185	https://www.synapse.org/Synapse:syn25126647
proteomics_level_1/rFlicate02/Lumos1_FAP_C2R2_070219_Fr06.raw	syn25126631	HTA10_0000_06186	https://www.synapse.org/Synapse:syn25126631
proteomics_level_1/rFlicate02/Lumos1_FAP_C2R2_070219_Fr07.raw	syn25126629	HTA10_0000_06187	https://www.synapse.org/Synapse:syn25126629
proteomics_level_1/rFlicate02/Lumos1_FAP_C2R2_070219_Fr08.raw	syn25126614	HTA10_0000_06188	https://www.synapse.org/Synapse:syn25126614
proteomics_level_1/rFlicate02/Lumos1_FAP_C2R2_070219_Fr09.raw	syn25126636	HTA10_0000_06189	https://www.synapse.org/Synapse:syn25126636
proteomics_level_1/rFlicate02/Lumos1_FAP_C2R2_070219_Fr10.raw	syn25126607	HTA10_0000_06190	https://www.synapse.org/Synapse:syn25126607
proteomics_level_1/rFlicate02/Lumos1_FAP_C2R2_070219_Fr11.raw	syn25126642	HTA10_0000_06191	https://www.synapse.org/Synapse:syn25126642
proteomics_level_1/rFlicate02/Lumos1_FAP_C2R2_070219_Fr12.raw	syn25126657	HTA10_0000_06192	https://www.synapse.org/Synapse:syn25126657
proteomics_level_1/rFlicate02/Lumos1_FAP_C2R3_070419_Fr01.raw	syn25126637	HTA10_0000_06193	https://www.synapse.org/Synapse:syn25126637
proteomics_level_1/rFlicate02/Lumos1_FAP_C2R3_070419_Fr02.raw	syn25126654	HTA10_0000_06194	https://www.synapse.org/Synapse:syn25126654
proteomics_level_1/rFlicate02/Lumos1_FAP_C2R3_070419_Fr03.raw	syn25126658	HTA10_0000_06195	https://www.synapse.org/Synapse:syn25126658
proteomics_level_1/rFlicate02/Lumos1_FAP_C2R3_070419_Fr04.raw	syn25126606	HTA10_0000_06196	https://www.synapse.org/Synapse:syn25126606
proteomics_level_1/rFlicate02/Lumos1_FAP_C2R3_070419_Fr05.raw	syn25126653	HTA10_0000_06197	https://www.synapse.org/Synapse:syn25126653
proteomics_level_1/rFlicate02/Lumos1_FAP_C2R3_070419_Fr06.raw	syn25126660	HTA10_0000_06198	https://www.synapse.org/Synapse:syn25126660
proteomics_level_1/rFlicate02/Lumos1_FAP_C2R3_070419_Fr07.raw	syn25126638	HTA10_0000_06199	https://www.synapse.org/Synapse:syn25126638
proteomics_level_1/rFlicate02/Lumos1_FAP_C2R3_070419_Fr08.raw	syn25126625	HTA10_0000_06200	https://www.synapse.org/Synapse:syn25126625
proteomics_level_1/rFlicate02/Lumos1_FAP_C2R3_070419_Fr09.raw	syn25126630	HTA10_0000_06201	https://www.synapse.org/Synapse:syn25126630
proteomics_level_1/rFlicate02/Lumos1_FAP_C2R3_070419_Fr10.raw	syn25126640	HTA10_0000_06202	https://www.synapse.org/Synapse:syn25126640
proteomics_level_1/rFlicate02/Lumos1_FAP_C2R3_070419_Fr11.raw	syn25126621	HTA10_0000_06203	https://www.synapse.org/Synapse:syn25126621
proteomics_level_1/rFlicate02/Lumos1_FAP_C2R3_070419_Fr12.raw	syn25126644	HTA10_0000_06204	https://www.synapse.org/Synapse:syn25126644
proteomics_level_1/rFlicate02/Lumos1_FAP_C2R4_070619_Fr01.raw	syn25126595	HTA10_0000_06205	https://www.synapse.org/Synapse:syn25126595
proteomics_level_1/rFlicate02/Lumos1_FAP_C2R4_070619_Fr02.raw	syn25126601	HTA10_0000_06206	https://www.synapse.org/Synapse:syn25126601
proteomics_level_1/rFlicate02/Lumos1_FAP_C2R4_070619_Fr03.raw	syn25126586	HTA10_0000_06207	https://www.synapse.org/Synapse:syn25126586
proteomics_level_1/rFlicate02/Lumos1_FAP_C2R4_070619_Fr04.raw	syn25126585	HTA10_0000_06208	https://www.synapse.org/Synapse:syn25126585
proteomics_level_1/rFlicate02/Lumos1_FAP_C2R4_070619_Fr05.raw	syn25126597	HTA10_0000_06209	https://www.synapse.org/Synapse:syn25126597
proteomics_level_1/rFlicate02/Lumos1_FAP_C2R4_070619_Fr06.raw	syn25126593	HTA10_0000_06210	https://www.synapse.org/Synapse:syn25126593
proteomics_level_1/rFlicate02/Lumos1_FAP_C2R4_070619_Fr07.raw	syn25126626	HTA10_0000_06211	https://www.synapse.org/Synapse:syn25126626
proteomics_level_1/rFlicate02/Lumos1_FAP_C2R4_070619_Fr08.raw	syn25126633	HTA10_0000_06212	https://www.synapse.org/Synapse:syn25126633
proteomics_level_1/rFlicate02/Lumos1_FAP_C2R4_070619_Fr09.raw	syn25126652	HTA10_0000_06213	https://www.synapse.org/Synapse:syn25126652
proteomics_level_1/rFlicate02/Lumos1_FAP_C2R4_070619_Fr10.raw	syn25126590	HTA10_0000_06214	https://www.synapse.org/Synapse:syn25126590
proteomics_level_1/rFlicate02/Lumos1_FAP_C2R4_070619_Fr11.raw	syn25126600	HTA10_0000_06215	https://www.synapse.org/Synapse:syn25126600
proteomics_level_1/rFlicate02/Lumos1_FAP_C2R4_070619_Fr12.raw	syn25126684	HTA10_0000_06216	https://www.synapse.org/Synapse:syn25126684
proteomics_level_1/rFlicate02/Lumos1_FAP_C2R5_071019_Fr01.raw	syn25126591	HTA10_0000_06217	https://www.synapse.org/Synapse:syn25126591
proteomics_level_1/rFlicate02/Lumos1_FAP_C2R5_071019_Fr02.raw	syn25126619	HTA10_0000_06218	https://www.synapse.org/Synapse:syn25126619
proteomics_level_1/rFlicate02/Lumos1_FAP_C2R5_071019_Fr03.raw	syn25126599	HTA10_0000_06219	https://www.synapse.org/Synapse:syn25126599
proteomics_level_1/rFlicate02/Lumos1_FAP_C2R5_071019_Fr04.raw	syn25126646	HTA10_0000_06220	https://www.synapse.org/Synapse:syn25126646
proteomics_level_1/rFlicate02/Lumos1_FAP_C2R5_071019_Fr05.raw	syn25126594	HTA10_0000_06221	https://www.synapse.org/Synapse:syn25126594
proteomics_level_1/rFlicate02/Lumos1_FAP_C2R5_071019_Fr06.raw	syn25126627	HTA10_0000_06222	https://www.synapse.org/Synapse:syn25126627
proteomics_level_1/rFlicate02/Lumos1_FAP_C2R5_071019_Fr07.raw	syn25126634	HTA10_0000_06223	https://www.synapse.org/Synapse:syn25126634
proteomics_level_1/rFlicate02/Lumos1_FAP_C2R5_071019_Fr08.raw	syn25126588	HTA10_0000_06224	https://www.synapse.org/Synapse:syn25126588
proteomics_level_1/rFlicate02/Lumos1_FAP_C2R5_071019_Fr09.raw	syn25126635	HTA10_0000_06225	https://www.synapse.org/Synapse:syn25126635
proteomics_level_1/rFlicate02/Lumos1_FAP_C2R5_071019_Fr10.raw	syn25126645	HTA10_0000_06226	https://www.synapse.org/Synapse:syn25126645
proteomics_level_1/rFlicate02/Lumos1_FAP_C2R5_071019_Fr11.raw	syn25126628	HTA10_0000_06227	https://www.synapse.org/Synapse:syn25126628
proteomics_level_1/rFlicate02/Lumos1_FAP_C2R5_071019_Fr12.raw	syn25126605	HTA10_0000_06228	https://www.synapse.org/Synapse:syn25126605
proteomics_level_1/rFlicate02/Lumos1_FAP_C2R6_070819_Fr01.raw	syn25126592	HTA10_0000_06229	https://www.synapse.org/Synapse:syn25126592
proteomics_level_1/rFlicate02/Lumos1_FAP_C2R6_070819_Fr02.raw	syn25126639	HTA10_0000_06230	https://www.synapse.org/Synapse:syn25126639
proteomics_level_1/rFlicate02/Lumos1_FAP_C2R6_070819_Fr03.raw	syn25126602	HTA10_0000_06231	https://www.synapse.org/Synapse:syn25126602
proteomics_level_1/rFlicate02/Lumos1_FAP_C2R6_070819_Fr04.raw	syn25126598	HTA10_0000_06232	https://www.synapse.org/Synapse:syn25126598
proteomics_level_1/rFlicate02/Lumos1_FAP_C2R6_070819_Fr05.raw	syn25126589	HTA10_0000_06233	https://www.synapse.org/Synapse:syn25126589
proteomics_level_1/rFlicate02/Lumos1_FAP_C2R6_070819_Fr06.raw	syn25126612	HTA10_0000_06234	https://www.synapse.org/Synapse:syn25126612
proteomics_level_1/rFlicate02/Lumos1_FAP_C2R6_070819_Fr07.raw	syn25126632	HTA10_0000_06235	https://www.synapse.org/Synapse:syn25126632
proteomics_level_1/rFlicate02/Lumos1_FAP_C2R6_070819_Fr08.raw	syn25126623	HTA10_0000_06236	https://www.synapse.org/Synapse:syn25126623
proteomics_level_1/rFlicate02/Lumos1_FAP_C2R6_070819_Fr09.raw	syn25126641	HTA10_0000_06237	https://www.synapse.org/Synapse:syn25126641
proteomics_level_1/rFlicate02/Lumos1_FAP_C2R6_070819_Fr10.raw	syn25126643	HTA10_0000_06238	https://www.synapse.org/Synapse:syn25126643
proteomics_level_1/rFlicate02/Lumos1_FAP_C2R6_070819_Fr11.raw	syn25126587	HTA10_0000_06239	https://www.synapse.org/Synapse:syn25126587
proteomics_level_1/rFlicate02/Lumos1_FAP_C2R6_070819_Fr12.raw	syn25126617	HTA10_0000_06240	https://www.synapse.org/Synapse:syn25126617
proteomics_level_1/rFlicate02/Lumos2_FAP2_C2R1_081420_Fr01.raw	syn23878624	HTA10_0000_06241	https://www.synapse.org/Synapse:syn23878624
proteomics_level_1/rFlicate02/Lumos2_FAP2_C2R1_081420_Fr02.raw	syn23878332	HTA10_0000_06242	https://www.synapse.org/Synapse:syn23878332
proteomics_level_1/rFlicate02/Lumos2_FAP2_C2R1_081420_Fr03.raw	syn23877599	HTA10_0000_06243	https://www.synapse.org/Synapse:syn23877599
proteomics_level_1/rFlicate02/Lumos2_FAP2_C2R1_081420_Fr04.raw	syn23877556	HTA10_0000_06244	https://www.synapse.org/Synapse:syn23877556
proteomics_level_1/rFlicate02/Lumos2_FAP2_C2R1_081420_Fr05.raw	syn23877555	HTA10_0000_06245	https://www.synapse.org/Synapse:syn23877555
proteomics_level_1/rFlicate02/Lumos2_FAP2_C2R1_081420_Fr06.raw	syn23877840	HTA10_0000_06246	https://www.synapse.org/Synapse:syn23877840
proteomics_level_1/rFlicate02/Lumos2_FAP2_C2R1_081420_Fr07.raw	syn23878827	HTA10_0000_06247	https://www.synapse.org/Synapse:syn23878827
proteomics_level_1/rFlicate02/Lumos2_FAP2_C2R1_081420_Fr08.raw	syn23877397	HTA10_0000_06248	https://www.synapse.org/Synapse:syn23877397
proteomics_level_1/rFlicate02/Lumos2_FAP2_C2R1_081420_Fr09.raw	syn23877606	HTA10_0000_06249	https://www.synapse.org/Synapse:syn23877606
proteomics_level_1/rFlicate02/Lumos2_FAP2_C2R1_081420_Fr10.raw	syn23879067	HTA10_0000_06250	https://www.synapse.org/Synapse:syn23879067
proteomics_level_1/rFlicate02/Lumos2_FAP2_C2R1_081420_Fr11.raw	syn23879337	HTA10_0000_06251	https://www.synapse.org/Synapse:syn23879337
proteomics_level_1/rFlicate02/Lumos2_FAP2_C2R1_081420_Fr12.raw	syn23880266	HTA10_0000_06252	https://www.synapse.org/Synapse:syn23880266
proteomics_level_1/rFlicate02/Lumos2_FAP2_C2R2_082520_Fr01.raw	syn23877106	HTA10_0000_06253	https://www.synapse.org/Synapse:syn23877106
proteomics_level_1/rFlicate02/Lumos2_FAP2_C2R2_082520_Fr02.raw	syn23879992	HTA10_0000_06254	https://www.synapse.org/Synapse:syn23879992
proteomics_level_1/rFlicate02/Lumos2_FAP2_C2R2_082520_Fr03.raw	syn23879624	HTA10_0000_06255	https://www.synapse.org/Synapse:syn23879624
proteomics_level_1/rFlicate02/Lumos2_FAP2_C2R2_082520_Fr04.raw	syn23877288	HTA10_0000_06256	https://www.synapse.org/Synapse:syn23877288
proteomics_level_1/rFlicate02/Lumos2_FAP2_C2R2_082520_Fr05.raw	syn23877647	HTA10_0000_06257	https://www.synapse.org/Synapse:syn23877647
proteomics_level_1/rFlicate02/Lumos2_FAP2_C2R2_082520_Fr06.raw	syn23876751	HTA10_0000_06258	https://www.synapse.org/Synapse:syn23876751
proteomics_level_1/rFlicate02/Lumos2_FAP2_C2R2_082520_Fr07.raw	syn23877264	HTA10_0000_06259	https://www.synapse.org/Synapse:syn23877264
proteomics_level_1/rFlicate02/Lumos2_FAP2_C2R2_082520_Fr08.raw	syn23878153	HTA10_0000_06260	https://www.synapse.org/Synapse:syn23878153
proteomics_level_1/rFlicate02/Lumos2_FAP2_C2R2_082520_Fr09.raw	syn23878515	HTA10_0000_06261	https://www.synapse.org/Synapse:syn23878515
proteomics_level_1/rFlicate02/Lumos2_FAP2_C2R2_082520_Fr10.raw	syn23876624	HTA10_0000_06262	https://www.synapse.org/Synapse:syn23876624
proteomics_level_1/rFlicate02/Lumos2_FAP2_C2R2_082520_Fr11.raw	syn23879537	HTA10_0000_06263	https://www.synapse.org/Synapse:syn23879537
proteomics_level_1/rFlicate02/Lumos2_FAP2_C2R2_082520_Fr12.raw	syn23876353	HTA10_0000_06264	https://www.synapse.org/Synapse:syn23876353
proteomics_level_1/rFlicate02/Lumos2_FAP2_C2R3_082720_Fr01.raw	syn23879548	HTA10_0000_06265	https://www.synapse.org/Synapse:syn23879548
proteomics_level_1/rFlicate02/Lumos2_FAP2_C2R3_082720_Fr02.raw	syn23877192	HTA10_0000_06266	https://www.synapse.org/Synapse:syn23877192
proteomics_level_1/rFlicate02/Lumos2_FAP2_C2R3_082720_Fr03.raw	syn23878706	HTA10_0000_06267	https://www.synapse.org/Synapse:syn23878706
proteomics_level_1/rFlicate02/Lumos2_FAP2_C2R3_082720_Fr04.raw	syn23880218	HTA10_0000_06268	https://www.synapse.org/Synapse:syn23880218
proteomics_level_1/rFlicate02/Lumos2_FAP2_C2R3_082720_Fr05.raw	syn23880196	HTA10_0000_06269	https://www.synapse.org/Synapse:syn23880196
proteomics_level_1/rFlicate02/Lumos2_FAP2_C2R3_082720_Fr06.raw	syn23878983	HTA10_0000_06270	https://www.synapse.org/Synapse:syn23878983
proteomics_level_1/rFlicate02/Lumos2_FAP2_C2R3_082720_Fr07.raw	syn23878024	HTA10_0000_06271	https://www.synapse.org/Synapse:syn23878024
proteomics_level_1/rFlicate02/Lumos2_FAP2_C2R3_082720_Fr08.raw	syn23878700	HTA10_0000_06272	https://www.synapse.org/Synapse:syn23878700
proteomics_level_1/rFlicate02/Lumos2_FAP2_C2R3_082720_Fr09.raw	syn23879206	HTA10_0000_06273	https://www.synapse.org/Synapse:syn23879206
proteomics_level_1/rFlicate02/Lumos2_FAP2_C2R3_082720_Fr10.raw	syn23876834	HTA10_0000_06274	https://www.synapse.org/Synapse:syn23876834
proteomics_level_1/rFlicate02/Lumos2_FAP2_C2R3_082720_Fr11.raw	syn23879391	HTA10_0000_06275	https://www.synapse.org/Synapse:syn23879391
proteomics_level_1/rFlicate02/Lumos2_FAP2_C2R3_082720_Fr12.raw	syn23877266	HTA10_0000_06276	https://www.synapse.org/Synapse:syn23877266
proteomics_level_1/rFlicate02/Lumos2_FAP2_C2R4_083120_Fr01.raw	syn23877234	HTA10_0000_06277	https://www.synapse.org/Synapse:syn23877234
proteomics_level_1/rFlicate02/Lumos2_FAP2_C2R4_083120_Fr02.raw	syn23877065	HTA10_0000_06278	https://www.synapse.org/Synapse:syn23877065
proteomics_level_1/rFlicate02/Lumos2_FAP2_C2R4_083120_Fr03.raw	syn23878216	HTA10_0000_06279	https://www.synapse.org/Synapse:syn23878216
proteomics_level_1/rFlicate02/Lumos2_FAP2_C2R4_083120_Fr04.raw	syn23876019	HTA10_0000_06280	https://www.synapse.org/Synapse:syn23876019
proteomics_level_1/rFlicate02/Lumos2_FAP2_C2R4_083120_Fr05.raw	syn23876208	HTA10_0000_06281	https://www.synapse.org/Synapse:syn23876208
proteomics_level_1/rFlicate02/Lumos2_FAP2_C2R4_083120_Fr06.raw	syn23879785	HTA10_0000_06282	https://www.synapse.org/Synapse:syn23879785
proteomics_level_1/rFlicate02/Lumos2_FAP2_C2R4_083120_Fr07.raw	syn23880075	HTA10_0000_06283	https://www.synapse.org/Synapse:syn23880075
proteomics_level_1/rFlicate02/Lumos2_FAP2_C2R4_083120_Fr08.raw	syn23879699	HTA10_0000_06284	https://www.synapse.org/Synapse:syn23879699
proteomics_level_1/rFlicate02/Lumos2_FAP2_C2R4_083120_Fr09.raw	syn23878060	HTA10_0000_06285	https://www.synapse.org/Synapse:syn23878060
proteomics_level_1/rFlicate02/Lumos2_FAP2_C2R4_083120_Fr10.raw	syn23878867	HTA10_0000_06286	https://www.synapse.org/Synapse:syn23878867
proteomics_level_1/rFlicate02/Lumos2_FAP2_C2R4_083120_Fr11.raw	syn23878997	HTA10_0000_06287	https://www.synapse.org/Synapse:syn23878997
proteomics_level_1/rFlicate02/Lumos2_FAP2_C2R4_083120_Fr12.raw	syn23879392	HTA10_0000_06288	https://www.synapse.org/Synapse:syn23879392
proteomics_level_1/rFlicate02/Lumos2_FAP2_C2R5_090120_Fr01.raw	syn23879952	HTA10_0000_06289	https://www.synapse.org/Synapse:syn23879952
proteomics_level_1/rFlicate02/Lumos2_FAP2_C2R5_090120_Fr02.raw	syn23879857	HTA10_0000_06290	https://www.synapse.org/Synapse:syn23879857
proteomics_level_1/rFlicate02/Lumos2_FAP2_C2R5_090120_Fr03.raw	syn23876149	HTA10_0000_06291	https://www.synapse.org/Synapse:syn23876149
proteomics_level_1/rFlicate02/Lumos2_FAP2_C2R5_090120_Fr04.raw	syn23876344	HTA10_0000_06292	https://www.synapse.org/Synapse:syn23876344
proteomics_level_1/rFlicate02/Lumos2_FAP2_C2R5_090120_Fr05.raw	syn23878491	HTA10_0000_06293	https://www.synapse.org/Synapse:syn23878491
proteomics_level_1/rFlicate02/Lumos2_FAP2_C2R5_090120_Fr06.raw	syn23879658	HTA10_0000_06294	https://www.synapse.org/Synapse:syn23879658
proteomics_level_1/rFlicate02/Lumos2_FAP2_C2R5_090120_Fr07.raw	syn23877459	HTA10_0000_06295	https://www.synapse.org/Synapse:syn23877459
proteomics_level_1/rFlicate02/Lumos2_FAP2_C2R5_090120_Fr08.raw	syn23878765	HTA10_0000_06296	https://www.synapse.org/Synapse:syn23878765
proteomics_level_1/rFlicate02/Lumos2_FAP2_C2R5_090120_Fr09.raw	syn23878128	HTA10_0000_06297	https://www.synapse.org/Synapse:syn23878128
proteomics_level_1/rFlicate02/Lumos2_FAP2_C2R5_090120_Fr10.raw	syn23877691	HTA10_0000_06298	https://www.synapse.org/Synapse:syn23877691
proteomics_level_1/rFlicate02/Lumos2_FAP2_C2R5_090120_Fr11.raw	syn23879481	HTA10_0000_06299	https://www.synapse.org/Synapse:syn23879481
proteomics_level_1/rFlicate02/Lumos2_FAP2_C2R5_090120_Fr12.raw	syn23879147	HTA10_0000_06300	https://www.synapse.org/Synapse:syn23879147
proteomics_level_1/rFlicate02/Lumos2_FAP2_C2R6_090920_Fr01.raw	syn23877022	HTA10_0000_06301	https://www.synapse.org/Synapse:syn23877022
proteomics_level_1/rFlicate02/Lumos2_FAP2_C2R6_090920_Fr02.raw	syn23878386	HTA10_0000_06302	https://www.synapse.org/Synapse:syn23878386
proteomics_level_1/rFlicate02/Lumos2_FAP2_C2R6_090920_Fr03.raw	syn23876393	HTA10_0000_06303	https://www.synapse.org/Synapse:syn23876393
proteomics_level_1/rFlicate02/Lumos2_FAP2_C2R6_090920_Fr04.raw	syn23878140	HTA10_0000_06304	https://www.synapse.org/Synapse:syn23878140
proteomics_level_1/rFlicate02/Lumos2_FAP2_C2R6_090920_Fr05.raw	syn23878915	HTA10_0000_06305	https://www.synapse.org/Synapse:syn23878915
proteomics_level_1/rFlicate02/Lumos2_FAP2_C2R6_090920_Fr06.raw	syn23876597	HTA10_0000_06306	https://www.synapse.org/Synapse:syn23876597
proteomics_level_1/rFlicate02/Lumos2_FAP2_C2R6_090920_Fr07.raw	syn23878532	HTA10_0000_06307	https://www.synapse.org/Synapse:syn23878532
proteomics_level_1/rFlicate02/Lumos2_FAP2_C2R6_090920_Fr08.raw	syn23876547	HTA10_0000_06308	https://www.synapse.org/Synapse:syn23876547
proteomics_level_1/rFlicate02/Lumos2_FAP2_C2R6_090920_Fr09.raw	syn23876296	HTA10_0000_06309	https://www.synapse.org/Synapse:syn23876296
proteomics_level_1/rFlicate02/Lumos2_FAP2_C2R6_090920_Fr10.raw	syn23879523	HTA10_0000_06310	https://www.synapse.org/Synapse:syn23879523
proteomics_level_1/rFlicate02/Lumos2_FAP2_C2R6_090920_Fr11.raw	syn23880174	HTA10_0000_06311	https://www.synapse.org/Synapse:syn23880174
proteomics_level_1/rFlicate02/Lumos2_FAP2_C2R6_090920_Fr12.raw	syn23879128	HTA10_0000_06312	https://www.synapse.org/Synapse:syn23879128
proteomics_level_1/rFlicate02/Lumos2_FAP2_C2R7_091320_Fr01.raw	syn23878351	HTA10_0000_06313	https://www.synapse.org/Synapse:syn23878351
proteomics_level_1/rFlicate02/Lumos2_FAP2_C2R7_091320_Fr02.raw	syn23877078	HTA10_0000_06314	https://www.synapse.org/Synapse:syn23877078
proteomics_level_1/rFlicate02/Lumos2_FAP2_C2R7_091320_Fr03.raw	syn23877443	HTA10_0000_06315	https://www.synapse.org/Synapse:syn23877443
proteomics_level_1/rFlicate02/Lumos2_FAP2_C2R7_091320_Fr04.raw	syn23877465	HTA10_0000_06316	https://www.synapse.org/Synapse:syn23877465
proteomics_level_1/rFlicate02/Lumos2_FAP2_C2R7_091320_Fr05.raw	syn23878681	HTA10_0000_06317	https://www.synapse.org/Synapse:syn23878681
proteomics_level_1/rFlicate02/Lumos2_FAP2_C2R7_091320_Fr06.raw	syn23879085	HTA10_0000_06318	https://www.synapse.org/Synapse:syn23879085
proteomics_level_1/rFlicate02/Lumos2_FAP2_C2R7_091320_Fr07.raw	syn23876804	HTA10_0000_06319	https://www.synapse.org/Synapse:syn23876804
proteomics_level_1/rFlicate02/Lumos2_FAP2_C2R7_091320_Fr08.raw	syn23876101	HTA10_0000_06320	https://www.synapse.org/Synapse:syn23876101
proteomics_level_1/rFlicate02/Lumos2_FAP2_C2R7_091320_Fr09.raw	syn23877895	HTA10_0000_06321	https://www.synapse.org/Synapse:syn23877895
proteomics_level_1/rFlicate02/Lumos2_FAP2_C2R7_091320_Fr10.raw	syn23877795	HTA10_0000_06322	https://www.synapse.org/Synapse:syn23877795
proteomics_level_1/rFlicate02/Lumos2_FAP2_C2R7_091320_Fr11.raw	syn23878283	HTA10_0000_06323	https://www.synapse.org/Synapse:syn23878283
proteomics_level_1/rFlicate02/Lumos2_FAP2_C2R7_091320_Fr12.raw	syn23877883	HTA10_0000_06324	https://www.synapse.org/Synapse:syn23877883
proteomics_level_1/rFlicate02/Lumos2_FAP2_C2R8_091620_Fr01.raw	syn23877150	HTA10_0000_06325	https://www.synapse.org/Synapse:syn23877150
proteomics_level_1/rFlicate02/Lumos2_FAP2_C2R8_091620_Fr02.raw	syn23879985	HTA10_0000_06326	https://www.synapse.org/Synapse:syn23879985
proteomics_level_1/rFlicate02/Lumos2_FAP2_C2R8_091620_Fr03.raw	syn23879957	HTA10_0000_06327	https://www.synapse.org/Synapse:syn23879957
proteomics_level_1/rFlicate02/Lumos2_FAP2_C2R8_091620_Fr04.raw	syn23879261	HTA10_0000_06328	https://www.synapse.org/Synapse:syn23879261
proteomics_level_1/rFlicate02/Lumos2_FAP2_C2R8_091620_Fr05.raw	syn23879847	HTA10_0000_06329	https://www.synapse.org/Synapse:syn23879847
proteomics_level_1/rFlicate02/Lumos2_FAP2_C2R8_091620_Fr06.raw	syn23878073	HTA10_0000_06330	https://www.synapse.org/Synapse:syn23878073
proteomics_level_1/rFlicate02/Lumos2_FAP2_C2R8_091620_Fr07.raw	syn23876909	HTA10_0000_06331	https://www.synapse.org/Synapse:syn23876909
proteomics_level_1/rFlicate02/Lumos2_FAP2_C2R8_091620_Fr08.raw	syn23878558	HTA10_0000_06332	https://www.synapse.org/Synapse:syn23878558
proteomics_level_1/rFlicate02/Lumos2_FAP2_C2R8_091620_Fr09.raw	syn23876957	HTA10_0000_06333	https://www.synapse.org/Synapse:syn23876957
proteomics_level_1/rFlicate02/Lumos2_FAP2_C2R8_091620_Fr10.raw	syn23877191	HTA10_0000_06334	https://www.synapse.org/Synapse:syn23877191
proteomics_level_1/rFlicate02/Lumos2_FAP2_C2R8_091620_Fr11.raw	syn23877761	HTA10_0000_06335	https://www.synapse.org/Synapse:syn23877761
proteomics_level_1/rFlicate02/Lumos2_FAP2_C2R8_091620_Fr12.raw	syn23876708	HTA10_0000_06336	https://www.synapse.org/Synapse:syn23876708
proteomics_level_1/rFlicate01/Lumos1_FAP_C2R4_070619_Fr01.raw	syn24992252	HTA10_0000_06393	https://www.synapse.org/Synapse:syn24992252
proteomics_level_1/rFlicate01/Lumos1_FAP_C2R4_070619_Fr02.raw	syn24992280	HTA10_0000_06394	https://www.synapse.org/Synapse:syn24992280
proteomics_level_1/rFlicate01/Lumos1_FAP_C2R4_070619_Fr03.raw	syn24992253	HTA10_0000_06395	https://www.synapse.org/Synapse:syn24992253
proteomics_level_1/rFlicate01/Lumos1_FAP_C2R4_070619_Fr04.raw	syn24992256	HTA10_0000_06396	https://www.synapse.org/Synapse:syn24992256
proteomics_level_1/rFlicate01/Lumos1_FAP_C2R4_070619_Fr05.raw	syn24992255	HTA10_0000_06397	https://www.synapse.org/Synapse:syn24992255
proteomics_level_1/rFlicate01/Lumos1_FAP_C2R4_070619_Fr06.raw	syn24992293	HTA10_0000_06398	https://www.synapse.org/Synapse:syn24992293
proteomics_level_1/rFlicate01/Lumos1_FAP_C2R4_070619_Fr07.raw	syn24992323	HTA10_0000_06399	https://www.synapse.org/Synapse:syn24992323
proteomics_level_1/rFlicate01/Lumos1_FAP_C2R4_070619_Fr08.raw	syn24992325	HTA10_0000_06400	https://www.synapse.org/Synapse:syn24992325
proteomics_level_1/rFlicate01/Lumos1_FAP_C2R4_070619_Fr09.raw	syn24992351	HTA10_0000_06401	https://www.synapse.org/Synapse:syn24992351
proteomics_level_1/rFlicate01/Lumos1_FAP_C2R4_070619_Fr10.raw	syn24992278	HTA10_0000_06402	https://www.synapse.org/Synapse:syn24992278
proteomics_level_1/rFlicate01/Lumos1_FAP_C2R4_070619_Fr11.raw	syn24992272	HTA10_0000_06403	https://www.synapse.org/Synapse:syn24992272
proteomics_level_1/rFlicate01/Lumos1_FAP_C2R5_071019_Fr01.raw	syn24992248	HTA10_0000_06404	https://www.synapse.org/Synapse:syn24992248
proteomics_level_1/rFlicate01/Lumos1_FAP_C2R5_071019_Fr02.raw	syn24992313	HTA10_0000_06405	https://www.synapse.org/Synapse:syn24992313
proteomics_level_1/rFlicate01/Lumos1_FAP_C2R5_071019_Fr03.raw	syn24992281	HTA10_0000_06406	https://www.synapse.org/Synapse:syn24992281
proteomics_level_1/rFlicate01/Lumos1_FAP_C2R5_071019_Fr04.raw	syn24992340	HTA10_0000_06407	https://www.synapse.org/Synapse:syn24992340
proteomics_level_1/rFlicate01/Lumos1_FAP_C2R5_071019_Fr05.raw	syn24992262	HTA10_0000_06408	https://www.synapse.org/Synapse:syn24992262
proteomics_level_1/rFlicate01/Lumos1_FAP_C2R5_071019_Fr06.raw	syn24992318	HTA10_0000_06409	https://www.synapse.org/Synapse:syn24992318
proteomics_level_1/rFlicate01/Lumos1_FAP_C2R5_071019_Fr07.raw	syn24992328	HTA10_0000_06410	https://www.synapse.org/Synapse:syn24992328
proteomics_level_1/rFlicate01/Lumos1_FAP_C2R5_071019_Fr08.raw	syn24992266	HTA10_0000_06411	https://www.synapse.org/Synapse:syn24992266
proteomics_level_1/rFlicate01/Lumos1_FAP_C2R5_071019_Fr09.raw	syn24992334	HTA10_0000_06412	https://www.synapse.org/Synapse:syn24992334
proteomics_level_1/rFlicate01/Lumos1_FAP_C2R5_071019_Fr10.raw	syn24992339	HTA10_0000_06413	https://www.synapse.org/Synapse:syn24992339
proteomics_level_1/rFlicate01/Lumos1_FAP_C2R5_071019_Fr11.raw	syn24992319	HTA10_0000_06414	https://www.synapse.org/Synapse:syn24992319
proteomics_level_1/rFlicate01/Lumos1_FAP_C2R5_071019_Fr12.raw	syn24992297	HTA10_0000_06415	https://www.synapse.org/Synapse:syn24992297
proteomics_level_1/rFlicate01/Lumos1_FAP_C2R6_070819_Fr01.raw	syn24992249	HTA10_0000_06416	https://www.synapse.org/Synapse:syn24992249
proteomics_level_1/rFlicate01/Lumos1_FAP_C2R6_070819_Fr02.raw	syn24992333	HTA10_0000_06417	https://www.synapse.org/Synapse:syn24992333
proteomics_level_1/rFlicate01/Lumos1_FAP_C2R6_070819_Fr03.raw	syn24992282	HTA10_0000_06418	https://www.synapse.org/Synapse:syn24992282
proteomics_level_1/rFlicate01/Lumos1_FAP_C2R6_070819_Fr04.raw	syn24992254	HTA10_0000_06419	https://www.synapse.org/Synapse:syn24992254
proteomics_level_1/rFlicate01/Lumos1_FAP_C2R6_070819_Fr05.raw	syn24992259	HTA10_0000_06420	https://www.synapse.org/Synapse:syn24992259
proteomics_level_1/rFlicate01/Lumos1_FAP_C2R6_070819_Fr06.raw	syn24992305	HTA10_0000_06421	https://www.synapse.org/Synapse:syn24992305
proteomics_level_1/rFlicate01/Lumos1_FAP_C2R6_070819_Fr07.raw	syn24992329	HTA10_0000_06422	https://www.synapse.org/Synapse:syn24992329
proteomics_level_1/rFlicate01/Lumos1_FAP_C2R6_070819_Fr08.raw	syn24992317	HTA10_0000_06423	https://www.synapse.org/Synapse:syn24992317
proteomics_level_1/rFlicate01/Lumos1_FAP_C2R6_070819_Fr09.raw	syn24992341	HTA10_0000_06424	https://www.synapse.org/Synapse:syn24992341
proteomics_level_1/rFlicate01/Lumos1_FAP_C2R6_070819_Fr10.raw	syn24992350	HTA10_0000_06425	https://www.synapse.org/Synapse:syn24992350
proteomics_level_1/rFlicate01/Lumos1_FAP_C2R6_070819_Fr11.raw	syn24992270	HTA10_0000_06426	https://www.synapse.org/Synapse:syn24992270
proteomics_level_1/rFlicate01/Lumos1_FAP_C2R6_070819_Fr12.raw	syn24992310	HTA10_0000_06427	https://www.synapse.org/Synapse:syn24992310
proteomics_level_1/rFlicate01/Lumos1_FAP_C2S1_062719_Fr01.raw	syn24992299	HTA10_0000_06428	https://www.synapse.org/Synapse:syn24992299
proteomics_level_1/rFlicate01/Lumos1_FAP_C2S1_062719_Fr02.raw	syn24992246	HTA10_0000_06429	https://www.synapse.org/Synapse:syn24992246
proteomics_level_1/rFlicate01/Lumos1_FAP_C2S1_062719_Fr03.raw	syn24992342	HTA10_0000_06430	https://www.synapse.org/Synapse:syn24992342
proteomics_level_1/rFlicate01/Lumos1_FAP_C2S1_062719_Fr04.raw	syn24992302	HTA10_0000_06431	https://www.synapse.org/Synapse:syn24992302
proteomics_level_1/rFlicate01/Lumos1_FAP_C2S1_062719_Fr05.raw	syn24992324	HTA10_0000_06432	https://www.synapse.org/Synapse:syn24992324
proteomics_level_1/rFlicate01/Lumos1_FAP_C2S1_062719_Fr06.raw	syn24992308	HTA10_0000_06433	https://www.synapse.org/Synapse:syn24992308
proteomics_level_1/rFlicate01/Lumos1_FAP_C2S1_062719_Fr07.raw	syn24992260	HTA10_0000_06434	https://www.synapse.org/Synapse:syn24992260
proteomics_level_1/rFlicate01/Lumos1_FAP_C2S1_062719_Fr08.raw	syn24992261	HTA10_0000_06435	https://www.synapse.org/Synapse:syn24992261
proteomics_level_1/rFlicate01/Lumos1_FAP_C2S1_062719_Fr09.raw	syn24992304	HTA10_0000_06436	https://www.synapse.org/Synapse:syn24992304
proteomics_level_1/rFlicate01/Lumos1_FAP_C2S1_062719_Fr10.raw	syn24992344	HTA10_0000_06437	https://www.synapse.org/Synapse:syn24992344
proteomics_level_1/rFlicate01/Lumos1_FAP_C2S1_062719_Fr11.raw	syn24992291	HTA10_0000_06438	https://www.synapse.org/Synapse:syn24992291
proteomics_level_1/rFlicate01/Lumos1_FAP_C2S1_062719_Fr12.raw	syn24992311	HTA10_0000_06439	https://www.synapse.org/Synapse:syn24992311
proteomics_level_1/rFlicate01/Lumos1_FAP_C2S2_070219_Fr01.raw	syn24992330	HTA10_0000_06440	https://www.synapse.org/Synapse:syn24992330
proteomics_level_1/rFlicate01/Lumos1_FAP_C2S2_070219_Fr02.raw	syn24992335	HTA10_0000_06441	https://www.synapse.org/Synapse:syn24992335
proteomics_level_1/rFlicate01/Lumos1_FAP_C2S2_070219_Fr03.raw	syn24992294	HTA10_0000_06442	https://www.synapse.org/Synapse:syn24992294
proteomics_level_1/rFlicate01/Lumos1_FAP_C2S2_070219_Fr04.raw	syn24992298	HTA10_0000_06443	https://www.synapse.org/Synapse:syn24992298
proteomics_level_1/rFlicate01/Lumos1_FAP_C2S2_070219_Fr05.raw	syn24992264	HTA10_0000_06444	https://www.synapse.org/Synapse:syn24992264
proteomics_level_1/rFlicate01/Lumos1_FAP_C2S2_070219_Fr06.raw	syn24992284	HTA10_0000_06445	https://www.synapse.org/Synapse:syn24992284
proteomics_level_1/rFlicate01/Lumos1_FAP_C2S2_070219_Fr07.raw	syn24992301	HTA10_0000_06446	https://www.synapse.org/Synapse:syn24992301
proteomics_level_1/rFlicate01/Lumos1_FAP_C2S2_070219_Fr08.raw	syn24992307	HTA10_0000_06447	https://www.synapse.org/Synapse:syn24992307
proteomics_level_1/rFlicate01/Lumos1_FAP_C2S2_070219_Fr09.raw	syn24992352	HTA10_0000_06448	https://www.synapse.org/Synapse:syn24992352
proteomics_level_1/rFlicate01/Lumos1_FAP_C2S2_070219_Fr10.raw	syn24992283	HTA10_0000_06449	https://www.synapse.org/Synapse:syn24992283
proteomics_level_1/rFlicate01/Lumos1_FAP_C2S2_070219_Fr11.raw	syn24992303	HTA10_0000_06450	https://www.synapse.org/Synapse:syn24992303
proteomics_level_1/rFlicate01/Lumos1_FAP_C2S2_070219_Fr12.raw	syn24992277	HTA10_0000_06451	https://www.synapse.org/Synapse:syn24992277
proteomics_level_1/rFlicate01/Lumos1_FAP_C2S3_070419_Fr01.raw	syn24992346	HTA10_0000_06452	https://www.synapse.org/Synapse:syn24992346
proteomics_level_1/rFlicate01/Lumos1_FAP_C2S3_070419_Fr02.raw	syn24992247	HTA10_0000_06453	https://www.synapse.org/Synapse:syn24992247
proteomics_level_1/rFlicate01/Lumos1_FAP_C2S3_070419_Fr03.raw	syn24992312	HTA10_0000_06454	https://www.synapse.org/Synapse:syn24992312
proteomics_level_1/rFlicate01/Lumos1_FAP_C2S3_070419_Fr04.raw	syn24992287	HTA10_0000_06455	https://www.synapse.org/Synapse:syn24992287
proteomics_level_1/rFlicate01/Lumos1_FAP_C2S3_070419_Fr05.raw	syn24992292	HTA10_0000_06456	https://www.synapse.org/Synapse:syn24992292
proteomics_level_1/rFlicate01/Lumos1_FAP_C2S3_070419_Fr06.raw	syn24992332	HTA10_0000_06457	https://www.synapse.org/Synapse:syn24992332
proteomics_level_1/rFlicate01/Lumos1_FAP_C2S3_070419_Fr07.raw	syn24992338	HTA10_0000_06458	https://www.synapse.org/Synapse:syn24992338
proteomics_level_1/rFlicate01/Lumos1_FAP_C2S3_070419_Fr08.raw	syn24992288	HTA10_0000_06459	https://www.synapse.org/Synapse:syn24992288
proteomics_level_1/rFlicate01/Lumos1_FAP_C2S3_070419_Fr09.raw	syn24992321	HTA10_0000_06460	https://www.synapse.org/Synapse:syn24992321
proteomics_level_1/rFlicate01/Lumos1_FAP_C2S3_070419_Fr10.raw	syn24992268	HTA10_0000_06461	https://www.synapse.org/Synapse:syn24992268
proteomics_level_1/rFlicate01/Lumos1_FAP_C2S3_070419_Fr11.raw	syn24992274	HTA10_0000_06462	https://www.synapse.org/Synapse:syn24992274
proteomics_level_1/rFlicate01/Lumos1_FAP_C2S3_070419_Fr12.raw	syn24992276	HTA10_0000_06463	https://www.synapse.org/Synapse:syn24992276
proteomics_level_1/rFlicate02/Lumos2_FAP_C1R1_062819_Fr01.raw	syn24992397	HTA10_0000_06464	https://www.synapse.org/Synapse:syn24992397
proteomics_level_1/rFlicate02/Lumos2_FAP_C1R1_062819_Fr02.raw	syn24992375	HTA10_0000_06465	https://www.synapse.org/Synapse:syn24992375
proteomics_level_1/rFlicate02/Lumos2_FAP_C1R1_062819_Fr03.raw	syn24992400	HTA10_0000_06466	https://www.synapse.org/Synapse:syn24992400
proteomics_level_1/rFlicate02/Lumos2_FAP_C1R1_062819_Fr04.raw	syn24992425	HTA10_0000_06467	https://www.synapse.org/Synapse:syn24992425
proteomics_level_1/rFlicate02/Lumos2_FAP_C1R1_062819_Fr05.raw	syn24992377	HTA10_0000_06468	https://www.synapse.org/Synapse:syn24992377
proteomics_level_1/rFlicate02/Lumos2_FAP_C1R1_062819_Fr06.raw	syn24992381	HTA10_0000_06469	https://www.synapse.org/Synapse:syn24992381
proteomics_level_1/rFlicate02/Lumos2_FAP_C1R1_062819_Fr07.raw	syn24992380	HTA10_0000_06470	https://www.synapse.org/Synapse:syn24992380
proteomics_level_1/rFlicate02/Lumos2_FAP_C1R1_062819_Fr08.raw	syn24992402	HTA10_0000_06471	https://www.synapse.org/Synapse:syn24992402
proteomics_level_1/rFlicate02/Lumos2_FAP_C1R1_062819_Fr09.raw	syn24992444	HTA10_0000_06472	https://www.synapse.org/Synapse:syn24992444
proteomics_level_1/rFlicate02/Lumos2_FAP_C1R1_062819_Fr10.raw	syn24992370	HTA10_0000_06473	https://www.synapse.org/Synapse:syn24992370
proteomics_level_1/rFlicate02/Lumos2_FAP_C1R1_062819_Fr11.raw	syn24992417	HTA10_0000_06474	https://www.synapse.org/Synapse:syn24992417
proteomics_level_1/rFlicate02/Lumos2_FAP_C1R1_062819_Fr12.raw	syn24992358	HTA10_0000_06475	https://www.synapse.org/Synapse:syn24992358
proteomics_level_1/rFlicate02/Lumos2_FAP_C1R2_070219_Fr01.raw	syn24992364	HTA10_0000_06476	https://www.synapse.org/Synapse:syn24992364
proteomics_level_1/rFlicate02/Lumos2_FAP_C1R2_070219_Fr02.raw	syn24992429	HTA10_0000_06477	https://www.synapse.org/Synapse:syn24992429
proteomics_level_1/rFlicate02/Lumos2_FAP_C1R2_070219_Fr03.raw	syn24992379	HTA10_0000_06478	https://www.synapse.org/Synapse:syn24992379
proteomics_level_1/rFlicate02/Lumos2_FAP_C1R2_070219_Fr04.raw	syn24992442	HTA10_0000_06479	https://www.synapse.org/Synapse:syn24992442
proteomics_level_1/rFlicate02/Lumos2_FAP_C1R2_070219_Fr05.raw	syn24992386	HTA10_0000_06480	https://www.synapse.org/Synapse:syn24992386
proteomics_level_1/rFlicate02/Lumos2_FAP_C1R2_070219_Fr06.raw	syn24992401	HTA10_0000_06481	https://www.synapse.org/Synapse:syn24992401
proteomics_level_1/rFlicate02/Lumos2_FAP_C1R2_070219_Fr07.raw	syn24992355	HTA10_0000_06482	https://www.synapse.org/Synapse:syn24992355
proteomics_level_1/rFlicate02/Lumos2_FAP_C1R2_070219_Fr08.raw	syn24992366	HTA10_0000_06483	https://www.synapse.org/Synapse:syn24992366
proteomics_level_1/rFlicate02/Lumos2_FAP_C1R2_070219_Fr09.raw	syn24992392	HTA10_0000_06484	https://www.synapse.org/Synapse:syn24992392
proteomics_level_1/rFlicate02/Lumos2_FAP_C1R2_070219_Fr10.raw	syn24992383	HTA10_0000_06485	https://www.synapse.org/Synapse:syn24992383
proteomics_level_1/rFlicate02/Lumos2_FAP_C1R2_070219_Fr11.raw	syn24992368	HTA10_0000_06486	https://www.synapse.org/Synapse:syn24992368
proteomics_level_1/rFlicate02/Lumos2_FAP_C1R2_070219_Fr12.raw	syn24992427	HTA10_0000_06487	https://www.synapse.org/Synapse:syn24992427
proteomics_level_1/rFlicate02/Lumos2_FAP_C1R3_070419_Fr01.raw	syn24992396	HTA10_0000_06488	https://www.synapse.org/Synapse:syn24992396
proteomics_level_1/rFlicate02/Lumos2_FAP_C1R3_070419_Fr02.raw	syn24992390	HTA10_0000_06489	https://www.synapse.org/Synapse:syn24992390
proteomics_level_1/rFlicate02/Lumos2_FAP_C1R3_070419_Fr03.raw	syn24992433	HTA10_0000_06490	https://www.synapse.org/Synapse:syn24992433
proteomics_level_1/rFlicate02/Lumos2_FAP_C1R3_070419_Fr04.raw	syn24992437	HTA10_0000_06491	https://www.synapse.org/Synapse:syn24992437
proteomics_level_1/rFlicate02/Lumos2_FAP_C1R3_070419_Fr05.raw	syn24992406	HTA10_0000_06492	https://www.synapse.org/Synapse:syn24992406
proteomics_level_1/rFlicate02/Lumos2_FAP_C1R3_070419_Fr06.raw	syn24992428	HTA10_0000_06493	https://www.synapse.org/Synapse:syn24992428
proteomics_level_1/rFlicate02/Lumos2_FAP_C1R3_070419_Fr07.raw	syn24992409	HTA10_0000_06494	https://www.synapse.org/Synapse:syn24992409
proteomics_level_1/rFlicate02/Lumos2_FAP_C1R3_070419_Fr08.raw	syn24992359	HTA10_0000_06495	https://www.synapse.org/Synapse:syn24992359
proteomics_level_1/rFlicate02/Lumos2_FAP_C1R3_070419_Fr09.raw	syn24992362	HTA10_0000_06496	https://www.synapse.org/Synapse:syn24992362
proteomics_level_1/rFlicate02/Lumos2_FAP_C1R3_070419_Fr10.raw	syn24992445	HTA10_0000_06497	https://www.synapse.org/Synapse:syn24992445
proteomics_level_1/rFlicate02/Lumos2_FAP_C1R3_070419_Fr11.raw	syn24992441	HTA10_0000_06498	https://www.synapse.org/Synapse:syn24992441
proteomics_level_1/rFlicate02/Lumos2_FAP_C1R3_070419_Fr12.raw	syn24992440	HTA10_0000_06499	https://www.synapse.org/Synapse:syn24992440
proteomics_level_1/rFlicate02/Lumos2_FAP_C1R4_070719_Fr01.raw	syn24992431	HTA10_0000_06500	https://www.synapse.org/Synapse:syn24992431
proteomics_level_1/rFlicate02/Lumos2_FAP_C1R4_070719_Fr02.raw	syn24992361	HTA10_0000_06501	https://www.synapse.org/Synapse:syn24992361
proteomics_level_1/rFlicate02/Lumos2_FAP_C1R4_070719_Fr03.raw	syn24992436	HTA10_0000_06502	https://www.synapse.org/Synapse:syn24992436
proteomics_level_1/rFlicate02/Lumos2_FAP_C1R4_070719_Fr04.raw	syn24992430	HTA10_0000_06503	https://www.synapse.org/Synapse:syn24992430
proteomics_level_1/rFlicate02/Lumos2_FAP_C1R4_070719_Fr05.raw	syn24992414	HTA10_0000_06504	https://www.synapse.org/Synapse:syn24992414
proteomics_level_1/rFlicate02/Lumos2_FAP_C1R4_070719_Fr06.raw	syn24992384	HTA10_0000_06505	https://www.synapse.org/Synapse:syn24992384
proteomics_level_1/rFlicate02/Lumos2_FAP_C1R4_070719_Fr07.raw	syn24992435	HTA10_0000_06506	https://www.synapse.org/Synapse:syn24992435
proteomics_level_1/rFlicate02/Lumos2_FAP_C1R4_070719_Fr08.raw	syn24992411	HTA10_0000_06507	https://www.synapse.org/Synapse:syn24992411
proteomics_level_1/rFlicate02/Lumos2_FAP_C1R4_070719_Fr09.raw	syn24992438	HTA10_0000_06508	https://www.synapse.org/Synapse:syn24992438
proteomics_level_1/rFlicate02/Lumos2_FAP_C1R4_070719_Fr10.raw	syn24992393	HTA10_0000_06509	https://www.synapse.org/Synapse:syn24992393
proteomics_level_1/rFlicate02/Lumos2_FAP_C1R4_070719_Fr11.raw	syn24992373	HTA10_0000_06510	https://www.synapse.org/Synapse:syn24992373
proteomics_level_1/rFlicate02/Lumos2_FAP_C1R4_070719_Fr12.raw	syn24992418	HTA10_0000_06511	https://www.synapse.org/Synapse:syn24992418
proteomics_level_1/rFlicate02/Lumos2_FAP_C1R5_070919_Fr01.raw	syn24992421	HTA10_0000_06512	https://www.synapse.org/Synapse:syn24992421
proteomics_level_1/rFlicate02/Lumos2_FAP_C1R5_070919_Fr02.raw	syn24992389	HTA10_0000_06513	https://www.synapse.org/Synapse:syn24992389
proteomics_level_1/rFlicate02/Lumos2_FAP_C1R5_070919_Fr03.raw	syn24992354	HTA10_0000_06514	https://www.synapse.org/Synapse:syn24992354
proteomics_level_1/rFlicate02/Lumos2_FAP_C1R5_070919_Fr04.raw	syn24992423	HTA10_0000_06515	https://www.synapse.org/Synapse:syn24992423
proteomics_level_1/rFlicate02/Lumos2_FAP_C1R5_070919_Fr05.raw	syn24992403	HTA10_0000_06516	https://www.synapse.org/Synapse:syn24992403
proteomics_level_1/rFlicate02/Lumos2_FAP_C1R5_070919_Fr06.raw	syn24992391	HTA10_0000_06517	https://www.synapse.org/Synapse:syn24992391
proteomics_level_1/rFlicate02/Lumos2_FAP_C1R5_070919_Fr07.raw	syn24992405	HTA10_0000_06518	https://www.synapse.org/Synapse:syn24992405
proteomics_level_1/rFlicate02/Lumos2_FAP_C1R5_070919_Fr08.raw	syn24992407	HTA10_0000_06519	https://www.synapse.org/Synapse:syn24992407
proteomics_level_1/rFlicate02/Lumos2_FAP_C1R5_070919_Fr09.raw	syn24992345	HTA10_0000_06520	https://www.synapse.org/Synapse:syn24992345
proteomics_level_1/rFlicate02/Lumos2_FAP_C1R5_070919_Fr10.raw	syn24992349	HTA10_0000_06521	https://www.synapse.org/Synapse:syn24992349
proteomics_level_1/rFlicate02/Lumos2_FAP_C1R5_070919_Fr11.raw	syn24992424	HTA10_0000_06522	https://www.synapse.org/Synapse:syn24992424
proteomics_level_1/rFlicate02/Lumos2_FAP_C1R5_070919_Fr12.raw	syn24992395	HTA10_0000_06523	https://www.synapse.org/Synapse:syn24992395
proteomics_level_1/rFlicate02/Lumos2_FAP_C1R6_071219_Fr01.raw	syn24992422	HTA10_0000_06524	https://www.synapse.org/Synapse:syn24992422
proteomics_level_1/rFlicate02/Lumos2_FAP_C1R6_071219_Fr02.raw	syn24992420	HTA10_0000_06525	https://www.synapse.org/Synapse:syn24992420
proteomics_level_1/rFlicate02/Lumos2_FAP_C1R6_071219_Fr03.raw	syn24992413	HTA10_0000_06526	https://www.synapse.org/Synapse:syn24992413
proteomics_level_1/rFlicate02/Lumos2_FAP_C1R6_071219_Fr04.raw	syn24992360	HTA10_0000_06527	https://www.synapse.org/Synapse:syn24992360
proteomics_level_1/rFlicate02/Lumos2_FAP_C1R6_071219_Fr05.raw	syn24992371	HTA10_0000_06528	https://www.synapse.org/Synapse:syn24992371
proteomics_level_1/rFlicate02/Lumos2_FAP_C1R6_071219_Fr06.raw	syn24992416	HTA10_0000_06529	https://www.synapse.org/Synapse:syn24992416
proteomics_level_1/rFlicate02/Lumos2_FAP_C1R6_071219_Fr07.raw	syn24992419	HTA10_0000_06530	https://www.synapse.org/Synapse:syn24992419
proteomics_level_1/rFlicate02/Lumos2_FAP_C1R6_071219_Fr08.raw	syn24992356	HTA10_0000_06531	https://www.synapse.org/Synapse:syn24992356
proteomics_level_1/rFlicate02/Lumos2_FAP_C1R6_071219_Fr09.raw	syn24992369	HTA10_0000_06532	https://www.synapse.org/Synapse:syn24992369
proteomics_level_1/rFlicate02/Lumos2_FAP_C1R6_071219_Fr10.raw	syn24992374	HTA10_0000_06533	https://www.synapse.org/Synapse:syn24992374
proteomics_level_1/rFlicate02/Lumos2_FAP_C1R6_071219_Fr11.raw	syn24992385	HTA10_0000_06534	https://www.synapse.org/Synapse:syn24992385
proteomics_level_1/rFlicate02/Lumos2_FAP_C1R6_071219_Fr12.raw	syn24992367	HTA10_0000_06535	https://www.synapse.org/Synapse:syn24992367
proteomics_level_3/rFlicate01/Lumos1_FAP2_C1S1_HDR_091120_Fr_PFtideGroups.txt	syn23879777	HTA10_0000_06337	https://www.synapse.org/Synapse:syn23879777
proteomics_level_3/rFlicate01/Lumos1_FAP2_C1S2_HDR_091320_Fr_PFtideGroups.txt	syn23879787	HTA10_0000_06339	https://www.synapse.org/Synapse:syn23879787
proteomics_level_3/rFlicate01/Lumos1_FAP2_C1S3_HDR_091520_Fr_PFtideGroups.txt	syn25002163	HTA10_0000_06341	https://www.synapse.org/Synapse:syn25002163
proteomics_level_3/rFlicate01/Lumos1_FAP2_C1S4_HDR_091820_Fr_PFtideGroups.txt	syn25002164	HTA10_0000_06343	https://www.synapse.org/Synapse:syn25002164
proteomics_level_3/rFlicate01/Lumos1_FAP2_C1S5_HDR_092120_Fr_PFtideGroups.txt	syn25002162	HTA10_0000_06345	https://www.synapse.org/Synapse:syn25002162
proteomics_level_3/rFlicate01/Lumos1_FAP2_C1S6_HDR_092820_Fr_PFtideGroups.txt	syn23879760	HTA10_0000_06347	https://www.synapse.org/Synapse:syn23879760
proteomics_level_3/rFlicate01/Lumos1_FAP2_C1S7_HDR_093020_Fr_PFtideGroups.txt	syn23879765	HTA10_0000_06349	https://www.synapse.org/Synapse:syn23879765
proteomics_level_3/rFlicate01/Lumos1_FAP2_C1S8_HDR_100220_Fr_PFtideGroups.txt	syn23879789	HTA10_0000_06351	https://www.synapse.org/Synapse:syn23879789
proteomics_level_3/rFlicate01/Lumos2_FAP1_C1R1_062819_HDR_Fr_PFtideGroups.txt	syn25126669	HTA10_0000_06353	https://www.synapse.org/Synapse:syn25126669
proteomics_level_3/rFlicate01/Lumos2_FAP1_C1R2_070219_HDR_Fr_PFtideGroups.txt	syn25126676	HTA10_0000_06355	https://www.synapse.org/Synapse:syn25126676
proteomics_level_3/rFlicate01/Lumos2_FAP1_C1R3_070419_HDR_Fr_PFtideGroups.txt	syn25126687	HTA10_0000_06357	https://www.synapse.org/Synapse:syn25126687
proteomics_level_3/rFlicate01/Lumos2_FAP1_C1R4_070719_HDR_Fr_PFtideGroups.txt	syn25126666	HTA10_0000_06359	https://www.synapse.org/Synapse:syn25126666
proteomics_level_3/rFlicate01/Lumos2_FAP1_C1R5_HDR_070919_Fr_PFtideGroups.txt	syn25126671	HTA10_0000_06361	https://www.synapse.org/Synapse:syn25126671
proteomics_level_3/rFlicate01/Lumos2_FAP1_C1R6_HDR_071219_Fr_PFtideGroups.txt	syn25126665	HTA10_0000_06363	https://www.synapse.org/Synapse:syn25126665
proteomics_level_3/rFlicate02/Lumos1_FAP1_C2R1_062719_HDR_Fr_PFtideGroups.txt	syn25126672	HTA10_0000_06365	https://www.synapse.org/Synapse:syn25126672
proteomics_level_3/rFlicate02/Lumos1_FAP1_C2R2_HDR_070219_Fr_PFtideGroups.txt	syn25126680	HTA10_0000_06367	https://www.synapse.org/Synapse:syn25126680
proteomics_level_3/rFlicate02/Lumos1_FAP1_C2R3_HDR_070419_Fr_PFtideGroups.txt	syn25126688	HTA10_0000_06369	https://www.synapse.org/Synapse:syn25126688
proteomics_level_3/rFlicate02/Lumos1_FAP1_C2R4_HDR_070619_Fr_PFtideGroups.txt	syn25126683	HTA10_0000_06371	https://www.synapse.org/Synapse:syn25126683
proteomics_level_3/rFlicate02/Lumos1_FAP1_C2R5_HDR_071019_Fr_PFtideGroups.txt	syn25126689	HTA10_0000_06373	https://www.synapse.org/Synapse:syn25126689
proteomics_level_3/rFlicate02/Lumos1_FAP1_C2R6_HDR_070819_Fr_PFtideGroups.txt	syn25126685	HTA10_0000_06375	https://www.synapse.org/Synapse:syn25126685
proteomics_level_3/rFlicate02/Lumos2_FAP2_C2R1_HDR_081420_Fr_PFtideGroups.txt	syn23880225	HTA10_0000_06377	https://www.synapse.org/Synapse:syn23880225
proteomics_level_3/rFlicate02/Lumos2_FAP2_C2R2_082520_Fr_HDr_PFtideGroups.txt	syn23879975	HTA10_0000_06379	https://www.synapse.org/Synapse:syn23879975
proteomics_level_3/rFlicate02/Lumos2_FAP2_C2R3_HDR_082720_Fr_PFtideGroups.txt	syn23879973	HTA10_0000_06381	https://www.synapse.org/Synapse:syn23879973
proteomics_level_3/rFlicate02/Lumos2_FAP2_C2R4_HDR_083120_Fr_PFtideGroups.txt	syn23879792	HTA10_0000_06383	https://www.synapse.org/Synapse:syn23879792
proteomics_level_3/rFlicate02/Lumos2_FAP2_C2R5_HDR_090120_Fr_PFtideGroups.txt	syn23880226	HTA10_0000_06385	https://www.synapse.org/Synapse:syn23880226
proteomics_level_3/rFlicate02/Lumos2_FAP2_C2R6_HDR_090920_Fr_PFtideGroups.txt	syn23879972	HTA10_0000_06387	https://www.synapse.org/Synapse:syn23879972
proteomics_level_3/rFlicate02/Lumos2_FAP2_C2R7_HDR_091320_Fr_PFtideGroups.txt	syn23880203	HTA10_0000_06389	https://www.synapse.org/Synapse:syn23880203
proteomics_level_3/rFlicate02/Lumos2_FAP2_C2R8_HDR_091620_Fr_PFtideGroups.txt	syn23880204	HTA10_0000_06391	https://www.synapse.org/Synapse:syn23880204
proteomics_level_4/rFlicate01/Lumos1_FAP2_C1S1_HDR_091120_Fr_Proteins.txt	syn23879757	HTA10_0000_06338	https://www.synapse.org/Synapse:syn23879757
proteomics_level_4/rFlicate01/Lumos1_FAP2_C1S2_HDR_091320_Fr_Proteins.txt	syn23879758	HTA10_0000_06340	https://www.synapse.org/Synapse:syn23879758
proteomics_level_4/rFlicate01/Lumos1_FAP2_C1S3_HDR_091520_Fr_Proteins.txt	syn25126670	HTA10_0000_06342	https://www.synapse.org/Synapse:syn25126670
proteomics_level_4/rFlicate01/Lumos1_FAP2_C1S4_HDR_091820_Fr_Proteins.txt	syn25002160	HTA10_0000_06344	https://www.synapse.org/Synapse:syn25002160
proteomics_level_4/rFlicate01/Lumos1_FAP2_C1S5_HDR_092120_Fr_Proteins.txt	syn25002159	HTA10_0000_06346	https://www.synapse.org/Synapse:syn25002159
proteomics_level_4/rFlicate01/Lumos1_FAP2_C1S6_HDR_092820_Fr_Proteins.txt	syn23879759	HTA10_0000_06348	https://www.synapse.org/Synapse:syn23879759
proteomics_level_4/rFlicate01/Lumos1_FAP2_C1S7_HDR_093020_Fr_Proteins.txt	syn23879786	HTA10_0000_06350	https://www.synapse.org/Synapse:syn23879786
proteomics_level_4/rFlicate01/Lumos1_FAP2_C1S8_HDR_100220_Fr_Proteins.txt	syn23879755	HTA10_0000_06352	https://www.synapse.org/Synapse:syn23879755
proteomics_level_4/rFlicate01/Lumos2_FAP1_C1R1_062819_HDR_Fr_Proteins.txt	syn25126664	HTA10_0000_06354	https://www.synapse.org/Synapse:syn25126664
proteomics_level_4/rFlicate01/Lumos2_FAP1_C1R2_070219_HDR_Fr_Proteins.txt	syn25126663	HTA10_0000_06356	https://www.synapse.org/Synapse:syn25126663
proteomics_level_4/rFlicate01/Lumos2_FAP1_C1R3_070419_HDR_Fr_Proteins.txt	syn25126674	HTA10_0000_06358	https://www.synapse.org/Synapse:syn25126674
proteomics_level_4/rFlicate01/Lumos2_FAP1_C1R4_070719_HDR_Fr_Proteins.txt	syn25126668	HTA10_0000_06360	https://www.synapse.org/Synapse:syn25126668
proteomics_level_4/rFlicate01/Lumos2_FAP1_C1R5_HDR_070919_Fr_Proteins.txt	syn25126686	HTA10_0000_06362	https://www.synapse.org/Synapse:syn25126686
proteomics_level_4/rFlicate01/Lumos2_FAP1_C1R6_HDR_071219_Fr_Proteins.txt	syn25126675	HTA10_0000_06364	https://www.synapse.org/Synapse:syn25126675
proteomics_level_4/rFlicate02/Lumos1_FAP1_C2R1_062719_HDR_Fr_Proteins.txt	syn25126678	HTA10_0000_06366	https://www.synapse.org/Synapse:syn25126678
proteomics_level_4/rFlicate02/Lumos1_FAP1_C2R2_HDR_070219_Fr_Proteins.txt	syn25126679	HTA10_0000_06368	https://www.synapse.org/Synapse:syn25126679
proteomics_level_4/rFlicate02/Lumos1_FAP1_C2R3_HDR_070419_Fr_Proteins.txt	syn25126673	HTA10_0000_06370	https://www.synapse.org/Synapse:syn25126673
proteomics_level_4/rFlicate02/Lumos1_FAP1_C2R4_HDR_070619_Fr_Proteins.txt	syn25126667	HTA10_0000_06372	https://www.synapse.org/Synapse:syn25126667
proteomics_level_4/rFlicate02/Lumos1_FAP1_C2R5_HDR_071019_Fr_Proteins.txt	syn25126681	HTA10_0000_06374	https://www.synapse.org/Synapse:syn25126681
proteomics_level_4/rFlicate02/Lumos1_FAP1_C2R6_HDR_070819_Fr_Proteins.txt	syn25126682	HTA10_0000_06376	https://www.synapse.org/Synapse:syn25126682
proteomics_level_4/rFlicate02/Lumos2_FAP2_C2R1_HDR_081420_Fr_Proteins.txt	syn23879958	HTA10_0000_06378	https://www.synapse.org/Synapse:syn23879958
proteomics_level_4/rFlicate02/Lumos2_FAP2_C2R2_082520_Fr_HDr_Proteins.txt	syn23879960	HTA10_0000_06380	https://www.synapse.org/Synapse:syn23879960
proteomics_level_4/rFlicate02/Lumos2_FAP2_C2R3_HDR_082720_Fr_Proteins.txt	syn23879974	HTA10_0000_06382	https://www.synapse.org/Synapse:syn23879974
proteomics_level_4/rFlicate02/Lumos2_FAP2_C2R4_HDR_083120_Fr_Proteins.txt	syn23879774	HTA10_0000_06384	https://www.synapse.org/Synapse:syn23879774
proteomics_level_4/rFlicate02/Lumos2_FAP2_C2R5_HDR_090120_Fr_Proteins.txt	syn23879779	HTA10_0000_06386	https://www.synapse.org/Synapse:syn23879779
proteomics_level_4/rFlicate02/Lumos2_FAP2_C2R6_HDR_090920_Fr_Proteins.txt	syn23879959	HTA10_0000_06388	https://www.synapse.org/Synapse:syn23879959
proteomics_level_4/rFlicate02/Lumos2_FAP2_C2R7_HDR_091320_Fr_Proteins.txt	syn23879767	HTA10_0000_06390	https://www.synapse.org/Synapse:syn23879767
proteomics_level_4/rFlicate02/Lumos2_FAP2_C2R8_HDR_091620_Fr_Proteins.txt	syn23879809	HTA10_0000_06392	https://www.synapse.org/Synapse:syn23879809

## Sheet: Supplementary Table S3C
Filename	SynapseFolder	Sample ID	HTAN Parent Biospecimen ID	SynapseDatasetID	HTAN Data File ID	URL
A001-C-005.mzML	/lipidomics/batch-1/mode-1	A001-C-005	HTA10_01_005	syn23764007	HTA10_01_00504001	https://www.synapse.org/Synapse:syn23764007
A001-C-005.mzML	/lipidomics/batch-1/mode-2	A001-C-005	HTA10_01_005	syn23764047	HTA10_01_00504002	https://www.synapse.org/Synapse:syn23764047
A001-C-007.mzML	/lipidomics/batch-1/mode-1	A001-C-007	HTA10_01_007	syn23763993	HTA10_01_00704001	https://www.synapse.org/Synapse:syn23763993
A001-C-007.mzML	/lipidomics/batch-1/mode-2	A001-C-007	HTA10_01_007	syn23764023	HTA10_01_00704002	https://www.synapse.org/Synapse:syn23764023
A001-C-021.mzML	/lipidomics/batch-1/mode-1	A001-C-021	HTA10_01_021	syn23763976	HTA10_01_02104001	https://www.synapse.org/Synapse:syn23763976
A001-C-021.mzML	/lipidomics/batch-1/mode-2	A001-C-021	HTA10_01_021	syn23764029	HTA10_01_02104002	https://www.synapse.org/Synapse:syn23764029
A001-C-107.mzML	/lipidomics/batch-1/mode-1	A001-C-107	HTA10_01_107	syn23763979	HTA10_01_10704001	https://www.synapse.org/Synapse:syn23763979
A001-C-107.mzML	/lipidomics/batch-1/mode-2	A001-C-107	HTA10_01_107	syn23764037	HTA10_01_10704002	https://www.synapse.org/Synapse:syn23764037
A001-C-122.mzML	/lipidomics/batch-1/mode-1	A001-C-122	HTA10_01_122	syn23763987	HTA10_01_12204001	https://www.synapse.org/Synapse:syn23763987
A001-C-122.mzML	/lipidomics/batch-1/mode-2	A001-C-122	HTA10_01_122	syn23764017	HTA10_01_12204002	https://www.synapse.org/Synapse:syn23764017
A001-C-124.mzML	/lipidomics/batch-2/mode-1	A001-C-124	HTA10_01_124	syn23764086	HTA10_01_12404001	https://www.synapse.org/Synapse:syn23764086
A001-C-124.mzML	/lipidomics/batch-2/mode-2	A001-C-124	HTA10_01_124	syn23764123	HTA10_01_12404002	https://www.synapse.org/Synapse:syn23764123
A002-C-010.mzML	/lipidomics/batch-2/mode-1	A002-C-010	HTA10_02_010	syn23764055	HTA10_02_01004001	https://www.synapse.org/Synapse:syn23764055
A002-C-010.mzML	/lipidomics/batch-2/mode-2	A002-C-010	HTA10_02_010	syn23764107	HTA10_02_01004002	https://www.synapse.org/Synapse:syn23764107
A002-C-016.mzML	/lipidomics/batch-2/mode-1	A002-C-016	HTA10_02_016	syn23764094	HTA10_02_01604001	https://www.synapse.org/Synapse:syn23764094
A002-C-016.mzML	/lipidomics/batch-2/mode-2	A002-C-016	HTA10_02_016	syn23764110	HTA10_02_01604002	https://www.synapse.org/Synapse:syn23764110
A002-C-019.mzML	/lipidomics/batch-1/mode-1	A002-C-019	HTA10_02_019	syn23763981	HTA10_02_01904001	https://www.synapse.org/Synapse:syn23763981
A002-C-019.mzML	/lipidomics/batch-1/mode-2	A002-C-019	HTA10_02_019	syn23764044	HTA10_02_01904002	https://www.synapse.org/Synapse:syn23764044
A002-C-021.mzML	/lipidomics/batch-2/mode-1	A002-C-021	HTA10_02_021	syn23764100	HTA10_02_02104001	https://www.synapse.org/Synapse:syn23764100
A002-C-021.mzML	/lipidomics/batch-2/mode-2	A002-C-021	HTA10_02_021	syn23764103	HTA10_02_02104002	https://www.synapse.org/Synapse:syn23764103
A002-C-023.mzML	/lipidomics/batch-1/mode-1	A002-C-023	HTA10_02_023	syn23763977	HTA10_02_02304001	https://www.synapse.org/Synapse:syn23763977
A002-C-023.mzML	/lipidomics/batch-1/mode-2	A002-C-023	HTA10_02_023	syn23764024	HTA10_02_02304002	https://www.synapse.org/Synapse:syn23764024
A002-C-024.mzML	/lipidomics/batch-2/mode-1	A002-C-024	HTA10_02_024	syn23764078	HTA10_02_02404001	https://www.synapse.org/Synapse:syn23764078
A002-C-024.mzML	/lipidomics/batch-2/mode-2	A002-C-024	HTA10_02_024	syn23764137	HTA10_02_02404002	https://www.synapse.org/Synapse:syn23764137
A002-C-025.mzML	/lipidomics/batch-2/mode-1	A002-C-025	HTA10_02_025	syn23764115	HTA10_02_02504001	https://www.synapse.org/Synapse:syn23764115
[truncated: 183 more rows]

## Sheet: Supplementary Table S3D
Filename	SynapseFolder	Sample ID	Sample Tracker	HTAN Parent Biospecimen ID	SynapseDatasetID	HTAN Data File ID	URL
[truncated: 491 more rows]

[truncated: 11 more sheets: Supplementary Table S4A, Supplementary Table S4B, Supplementary Table S4C, Supplementary Table S4D, Supplementary Table S4E, Supplementary Table S4F, Supplementary Table S4G, Supplementary Table S5A, Supplementary Table S5B, Supplementary Table S5C, Supplementary Table S5D]
