# Supplementary material for: Multiomic analysis of familial adenomatous polyposis reveals molecular pathways associated with early tumorigenesis
Source: Nat Cancer. 2024 Oct 30;5(11):1737–53. doi: 10.1038/s43018-024-00831-z (PMC11584401; doi:10.1038/s43018-024-00831-z)
Supplement: Supplementary file 3 — Cohort data. [file 43018_2024_831_MOESM3_ESM.xlsx]

## Sheet: Source Data Table 1
SampleName	Transcriptome	Proteome	Lipidome	Metabolome	Patient	Stage	Location	Size	PercentNonNeoplastic	PercentDysplasia
A001-C-222	T	T			A001	M	A	15	100	0
A001-C-124		T	T	T	A001	M	T	17	100	0
A001-C-122	T	T	T	T	A001	M	T	20	NA	NA
A001-C-021	T	T	T	T	A001	M	D	30	80	0
A001-C-210	T	T			A001	B	A	4	NA	NA
A001-C-214	T	T			A001	B	A	7	NA	NA
A001-C-102	T	T			A001	B	T	8	NA	NA
A001-C-219	T	T			A001	B	A	10	NA	NA
A001-C-107	T	T	T	T	A001	B	T	12	NA	NA
A001-C-004	T	T			A001	D	D	5	10	90
A001-C-005	T	T	T	T	A001	D	D	7	60	40
A002-C-023	T	T	T	T	A002	M	D	22	100	0
A002-C-024	T	T	T	T	A002	M	D	NA	NA	NA
A002-C-025	T	T	T	T	A002	M	D	NA	100	0
A002-C-121	T	T	T	T	A002	M	T	NA	100	0
A002-C-122	T	T			A002	M	T	NA	NA	NA
A002-C-123	T	T	T	T	A002	M	T	NA	100	0
A002-C-211	T	T	T	T	A002	M	A	NA	100	0
A002-C-212	T	T	T	T	A002	M	A	NA	100	0
A002-C-213	T	T	T	T	A002	M	A	NA	100	0
A002-C-204	T	T	T	T	A002	D	A	2.3	50	50
A002-C-020	T				A002	D	D	3	60	40
A002-C-102	T				A002	D	T	4	0	100
A002-C-021	T	T	T	T	A002	D	D	5	95	5
A002-C-207	T	T			A002	D	A	5	5	95
A002-C-022	T				A002	D	D	7	70	30
A002-C-209	T	T			A002	D	A	7	5	95
A002-C-103	T	T			A002	D	T	8	0	100
A002-C-107		T			A002	D	T	11	0	100
A002-C-016	T	T	T	T	A002	D	D	15	80	20
A002-C-019	T	T	T	T	A002	D	D	15	0	100
A002-C-201	T	T	T	T	A002	D	A	15	25	75
A002-C-203	T	T	T	T	A002	D	A	17	10	90
A002-C-010	T	T	T	T	A002	D	D	20	0	100
A002-C-202	T	T	T	T	A002	D	A	28	0	100
A002-C-116	T	T	T	T	A002	D	T	29	50	50
A014-C-052		T	T	T	A014	M	R	27	100	0
A014-C-055		T	T	T	A014	M	D	36	100	0
A014-C-201		T	T	T	A014	M	A	51	NA	NA
A014-C-114		T	T	T	A014	M	T	75	100	0
A014-C-001		T	T	T	A014	D	D	12	5	95
A015-C-008	T	T	T	T	A015	M	R	NA	100	0
A015-C-010	T	T	T	T	A015	M	D	NA	NA	NA
A015-C-109	T	T	T	T	A015	M	T	NA	60	40
A015-C-206	T	T	T	T	A015	M	A	NA	70	30
A015-C-102	T	T	T	T	A015	D	T	15	80	20
A015-C-002	T	T	T	T	A015	D	D	NA	20	80
F_Asc_001		T	T	T	F	M	A	8	100	0
F_Trans_001		T	T	T	F	M	T	9	NA	NA
F009			T	T	F	B	A	7	NA	NA
F095	T	T	T	T	F	B	R	7	NA	NA
F053	T	T	T	T	F	B	D	8	NA	NA
F040		T	T	T	F	B	T	10	NA	NA
F025		T	T	T	F	B	T	11	NA	NA
F027		T	T	T	F	B	T	15	NA	NA
F065	T	T	T	T	F	B	D	15	NA	NA
F088	T	T			F	B	R	15	NA	NA
F039	T	T	T	T	F	D	T	7	70	30
F092	T	T	T	T	F	D	R	7	5	95
F098	T	T	T	T	F	D	R	7	60	40
F002	T	T	T	T	F	D	A	8	20	80
F038	T	T	T	T	F	D	T	9	90	10
F007	T	T	T	T	F	D	A	10	70	30
F008	T	T	T	T	F	D	A	10	70	30
F037	T	T	T	T	F	D	T	10	60	40
F072B	T	T	T	T	F	D	D	10	70	30
F004	T	T	T	T	F	D	A	11	60	40
F063	T	T	T	T	F	D	D	13	85	15
F046		T	T	T	F	D	T	15	10	90
F061	T	T	T	T	F	D	D	15	70	30
F073B	T	T	T	T	F	D	D	15	60	40
F080B	T	T	T	T	F	D	R	15	5	95
F088B	T	T	T	T	F	D	R	18	NA	NA
F074B		T	T	T	F	D	D	20	85	15
F076B	T	T	T	T	F	D	R	20	0	100
G_Trans_002		T			G	M	T	6	NA	NA
G_Asc_001		T	T	T	G	M	A	8	NA	NA
G_Desc_003		T	T	T	G	M	D	NA	100	0
G065		T	T	T	G	B	A	7	NA	NA
G049		T	T	T	G	B	T	8	NA	NA
G045		T	T	T	G	B	T	17	NA	NA
G061		T	T	T	G	D	A	7	10	90
G025		T	T	T	G	D	D	8	95	5
G051		T	T	T	G	D	T	8	75	25
G024		T	T	T	G	D	D	10	70	30
G055		T	T	T	G	D	T	10	85	15
G062		T	T	T	G	D	A	10	0	40
G043		T	T	T	G	D	T	13	50	50
G004		T	T	T	G	D	D	15	0	100
G005		T	T	T	G	D	D	15	0	100
G044		T	T	T	G	D	T	16	30	70
G032B		T	T	T	G	D	T	20	5	95
G002B		T	T	T	G	D	D	23	5	95
