# Supplementary material for: Multiomic analysis of familial adenomatous polyposis reveals molecular pathways associated with early tumorigenesis
Source: Nat Cancer. 2024 Oct 30;5(11):1737–53. doi: 10.1038/s43018-024-00831-z (PMC11584401; doi:10.1038/s43018-024-00831-z)
Supplement: Supplementary file 4 — Differential expression statistics. [file 43018_2024_831_MOESM4_ESM.xlsx]

## Sheet: Source Data Table 2
Graph	Set	Transcriptomics	Proteomics	Lipidome	Metabolome
Histogram	M-B.U		154	21	89
Histogram	M-D.U	774	241	32	139
Histogram	B-D.U			12	45
Histogram	M-B.D		371	381	69
Histogram	M-D.D	1336	685	406	94
Histogram	B-D.D			48	50
Venn Diagram	M-B_M-D			372	83
Venn Diagram	M-B_B-D			4	14
Venn Diagram	M-D_B-D			16	21
Venn Diagram	M_B_M-D_B-D		473	21	2
Venn Diagram	M-B Only	2110	52	5	59
Venn Diagram	M-D Only		453	29	127
Venn Diagram	B-D Only			19	58
