# Supplementary material for: Multiomic analysis of familial adenomatous polyposis reveals molecular pathways associated with early tumorigenesis
Source: Nat Cancer. 2024 Oct 30;5(11):1737–53. doi: 10.1038/s43018-024-00831-z (PMC11584401; doi:10.1038/s43018-024-00831-z)
Supplement: Supplementary file 5 — Pathway enrichment statistics. [file 43018_2024_831_MOESM5_ESM.xlsx]

## Sheet: Source Data Table 3
Pathway	Log10FDR	Contr	Omic	Source
14-3-3-mediated Signaling	1.46	M-D	Transcriptome	IPA
3-phosphoinositide Biosynthesis	1.33	M-D	Transcriptome	IPA
ABC transporters in lipid homeostasis	3.06134	B-D	Lipidome	CPDB: Reactome
ABC transporters in lipid homeostasis	3.39119	M-B	Lipidome	CPDB: Reactome
ABC transporters in lipid homeostasis	3.35985	M-D	Lipidome	CPDB: Reactome
ABC-family proteins mediated transport	2.64263	B-D	Lipidome	CPDB: Reactome
ABC-family proteins mediated transport	2.60492	B-D	Lipidome	CPDB: Wikipathways
ABC-family proteins mediated transport	2.98202	M-B	Lipidome	CPDB: Reactome
ABC-family proteins mediated transport	2.96853	M-B	Lipidome	CPDB: Wikipathways
ABC-family proteins mediated transport	2.91928	M-D	Lipidome	CPDB: Reactome
ABC-family proteins mediated transport	2.88184	M-D	Lipidome	CPDB: Wikipathways
Acetaminophen Action Pathway	1.71497	B-D	Lipidome	CPDB: SMPDB
Acetaminophen Action Pathway	2.13836	M-B	Lipidome	CPDB: SMPDB
Acetaminophen Action Pathway	1.94235	M-D	Lipidome	CPDB: SMPDB
Acetylsalicylic Acid Action Pathway	1.71497	B-D	Lipidome	CPDB: SMPDB
Acetylsalicylic Acid Action Pathway	2.13836	M-B	Lipidome	CPDB: SMPDB
Acetylsalicylic Acid Action Pathway	1.94235	M-D	Lipidome	CPDB: SMPDB
Actin Cytoskeleton Signaling	3.75	M-D	Transcriptome	IPA
Actin Cytoskeleton Signaling	2.97	M-D	Proteome	IPA
Actin Nucleation by ARP-WASP Complex	1.34	M-D	Proteome	IPA
Acute Phase Response Signaling	1.47	M-D	Transcriptome	IPA
Acute Phase Response Signaling	21.7	M-B	Proteome	IPA
Acute Phase Response Signaling	33.3	M-D	Proteome	IPA
Acyl chain remodeling of CL	4.6165	B-D	Lipidome	CPDB: Reactome
Acyl chain remodeling of CL	5.0484	M-D	Lipidome	CPDB: Reactome
Acyl chain remodeling of CL	3.34222	M-B	Lipidome	CPDB: Reactome
Acyl chain remodelling of PC	3.06134	B-D	Lipidome	CPDB: Reactome
Acyl chain remodelling of PC	3.39119	M-B	Lipidome	CPDB: Reactome
Acyl chain remodelling of PC	3.35985	M-D	Lipidome	CPDB: Reactome
Acyl chain remodelling of PE	3.11741	B-D	Lipidome	CPDB: Reactome
Acyl chain remodelling of PE	3.40203	M-D	Lipidome	CPDB: Reactome
acyl-CoA hydrolysis	2.29579	B-D	Lipidome	CPDB: HumanCyc
Adaptive Immune System	3.28682	B-D	Lipidome	CPDB: Reactome
Adaptive Immune System	3.64913	M-D	Lipidome	CPDB: Reactome
Adipocytokine signaling pathway - Homo sapiens (human)	3.29006	B-D	Lipidome	CPDB: KEGG
Adipocytokine signaling pathway - Homo sapiens (human)	3.56448	M-D	Lipidome	CPDB: KEGG
Adrenomedullin signaling pathway	5.41	M-D	Transcriptome	IPA
AGE-RAGE signaling pathway in diabetic complications - Homo sapiens (human)	3.06134	B-D	Lipidome	CPDB: KEGG
AGE-RAGE signaling pathway in diabetic complications - Homo sapiens (human)	3.35985	M-D	Lipidome	CPDB: KEGG
Agranulocyte Adhesion and Diapedesis	5.44	M-D	Transcriptome	IPA
Agranulocyte Adhesion and Diapedesis	4.77	M-D	Proteome	IPA
Airway Pathology in Chronic Obstructive Pulmonary Disease	1.43	M-B	Proteome	IPA
Airway Pathology in Chronic Obstructive Pulmonary Disease	1.65	M-D	Proteome	IPA
Aldosterone Signaling in Epithelial Cells	1.91	M-D	Transcriptome	IPA
Alpha Linolenic Acid and Linoleic Acid Metabolism	2.95043	B-D	Lipidome	CPDB: SMPDB
Alpha Linolenic Acid and Linoleic Acid Metabolism	2.0234	M-B	Metabolome	MSEA
Alpha Linolenic Acid and Linoleic Acid Metabolism	2.58369	M-D	Metabolome	MSEA
alpha-Linolenic acid metabolism - Homo sapiens (human)	2.01561	B-D	Lipidome	CPDB: KEGG
Altered T Cell and B Cell Signaling in Rheumatoid Arthritis	2.03	M-D	Transcriptome	IPA
Altered T Cell and B Cell Signaling in Rheumatoid Arthritis	1.68	M-B	Proteome	IPA
Altered T Cell and B Cell Signaling in Rheumatoid Arthritis	16.3	M-D	Proteome	IPA
Ammonia Recycling	3.65133	M-D	Metabolome	MSEA
AMPK Signaling	1.55	M-D	Transcriptome	IPA
Amyotrophic Lateral Sclerosis Signaling	1.77	M-D	Transcriptome	IPA
Androgen and Estrogen Metabolism	3.4606	M-D	Metabolome	MSEA
Angiopoietin Signaling	1.63	M-D	Transcriptome	IPA
Antigen Presentation Pathway	1.42	M-D	Proteome	IPA
Antioxidant Action of Vitamin C	1.36	M-D	Transcriptome	IPA
Antiproliferative Role of Somatostatin Receptor 2	1.7	M-D	Transcriptome	IPA
Antiproliferative Role of Somatostatin Receptor 2	1.74	M-D	Proteome	IPA
Antipyrine Action Pathway	1.71497	B-D	Lipidome	CPDB: SMPDB
Antipyrine Action Pathway	2.13836	M-B	Lipidome	CPDB: SMPDB
Antipyrine Action Pathway	1.94235	M-D	Lipidome	CPDB: SMPDB
Antrafenine Action Pathway	1.71497	B-D	Lipidome	CPDB: SMPDB
Antrafenine Action Pathway	2.13836	M-B	Lipidome	CPDB: SMPDB
Antrafenine Action Pathway	1.94235	M-D	Lipidome	CPDB: SMPDB
Apelin Adipocyte Signaling Pathway	2.36	M-D	Transcriptome	IPA
Apelin Adipocyte Signaling Pathway	1.41	M-B	Proteome	IPA
Apelin Adipocyte Signaling Pathway	1.44	M-D	Proteome	IPA
Apelin Cardiac Fibroblast Signaling Pathway	1.46	M-D	Transcriptome	IPA
Apelin Cardiomyocyte Signaling Pathway	2.27	M-D	Transcriptome	IPA
Apelin Endothelial Signaling Pathway	5.86	M-D	Transcriptome	IPA
Apelin Endothelial Signaling Pathway	1.87	M-D	Proteome	IPA
Apelin Liver Signaling Pathway	2.89	M-B	Proteome	IPA
Apelin Liver Signaling Pathway	2.86	M-D	Proteome	IPA
Apelin Muscle Signaling Pathway	2.48	M-D	Transcriptome	IPA
April Mediated Signaling	1.41	M-D	Transcriptome	IPA
Arachidonic Acid Metabolism	2.96122	M-B	Metabolome	MSEA
Arachidonic Acid Metabolism	1.71497	B-D	Lipidome	CPDB: SMPDB
Arachidonic acid metabolism	1.6051	B-D	Lipidome	CPDB: Wikipathways
Arachidonic acid metabolism	1.6051	B-D	Lipidome	CPDB: Reactome
Arachidonic Acid Metabolism	2.13836	M-B	Lipidome	CPDB: SMPDB
Arachidonic Acid Metabolism	3.39563	M-D	Metabolome	MSEA
Arachidonic Acid Metabolism	1.94235	M-D	Lipidome	CPDB: SMPDB
Arachidonic acid metabolism	1.82945	M-D	Lipidome	CPDB: Wikipathways
Arachidonic acid metabolism	2.02973	M-B	Lipidome	CPDB: Wikipathways
Arachidonic acid metabolism	1.82945	M-D	Lipidome	CPDB: Reactome
Arachidonic acid metabolism	2.02973	M-B	Lipidome	CPDB: Reactome
Arginine and Proline Metabolism	5.66354	M-D	Metabolome	MSEA
Arginine and Proline Metabolism	1.76293	M-B	Metabolome	MSEA
Aspartate Metabolism	3.20288	M-D	Metabolome	MSEA
Atherosclerosis Signaling	1.46	M-D	Transcriptome	IPA
Atherosclerosis Signaling	11.2	M-B	Proteome	IPA
Atherosclerosis Signaling	17.6	M-D	Proteome	IPA
Axonal Guidance Signaling	9.47	M-D	Transcriptome	IPA
Axonal Guidance Signaling	2.55	M-D	Proteome	IPA
B Cell Activating Factor Signaling	2.26	M-D	Transcriptome	IPA
B Cell Development	5.37	M-D	Transcriptome	IPA
B Cell Development	5.61	M-B	Proteome	IPA
B Cell Development	32.2	M-D	Proteome	IPA
B Cell Receptor Signaling	2.77	M-D	Transcriptome	IPA
B Cell Receptor Signaling	3.75	M-B	Proteome	IPA
B Cell Receptor Signaling	19.3	M-D	Proteome	IPA
Basal Cell Carcinoma Signaling	2.69	M-D	Transcriptome	IPA
Beta-Alanine Metabolism	6.57349	M-D	Metabolome	MSEA
Beta-Alanine Metabolism	1.86595	M-B	Metabolome	MSEA
Betaine Metabolism	1.76293	M-B	Metabolome	MSEA
BEX2 Signaling Pathway	1.46	M-D	Transcriptome	IPA
Bile Acid Biosynthesis	2.21078	M-B	Metabolome	MSEA
Bile Acid Biosynthesis	3.20288	M-D	Metabolome	MSEA
Biosynthesis of unsaturated fatty acids - Homo sapiens (human)	1.79959	B-D	Lipidome	CPDB: KEGG
Breast Cancer Regulation by Stathmin1	3.49	M-D	Transcriptome	IPA
Bromfenac Action Pathway	1.71497	B-D	Lipidome	CPDB: SMPDB
Bromfenac Action Pathway	2.13836	M-B	Lipidome	CPDB: SMPDB
Bromfenac Action Pathway	1.94235	M-D	Lipidome	CPDB: SMPDB
Ca-dependent events	2.95043	B-D	Lipidome	CPDB: Reactome
Ca-dependent events	3.29819	M-B	Lipidome	CPDB: Reactome
Ca-dependent events	3.22553	M-D	Lipidome	CPDB: Reactome
Caffeine Metabolism	3.10962	M-D	Metabolome	MSEA
Calcium Signaling	1.43	M-D	Transcriptome	IPA
cAMP-mediated signaling	4.39	M-D	Transcriptome	IPA
Cardiac Hypertrophy Signaling	3.3	M-D	Transcriptome	IPA
Cardiac Hypertrophy Signaling (Enhanced)	9.47	M-D	Transcriptome	IPA
Cardiac Hypertrophy Signaling (Enhanced)	2.07	M-D	Proteome	IPA
Cardiac β-adrenergic Signaling	4.18	M-D	Transcriptome	IPA
Cardiac β-adrenergic Signaling	2.73	M-D	Proteome	IPA
Carnitine Synthesis	1.76293	M-B	Metabolome	MSEA
Carprofen Action Pathway	1.71497	B-D	Lipidome	CPDB: SMPDB
Carprofen Action Pathway	2.13836	M-B	Lipidome	CPDB: SMPDB
Carprofen Action Pathway	1.94235	M-D	Lipidome	CPDB: SMPDB
Catecholamine Biosynthesis	2.96122	M-B	Metabolome	MSEA
Caveolar-mediated Endocytosis Signaling	2.03	M-D	Transcriptome	IPA
Caveolar-mediated Endocytosis Signaling	4.24	M-D	Proteome	IPA
CCR3 Signaling in Eosinophils	2.2	M-D	Transcriptome	IPA
CCR3 Signaling in Eosinophils	1.68	M-D	Proteome	IPA
CD28 Signaling in T Helper Cells	2.23	M-D	Transcriptome	IPA
CD40 Signaling	2.91	M-D	Transcriptome	IPA
CDC42 Signaling	1.41	M-D	Transcriptome	IPA
CDK5 Signaling	1.65	M-D	Proteome	IPA
CDX Gastrointestinal Cancer Signaling Pathway	3.17	M-D	Transcriptome	IPA
Celecoxib Action Pathway	1.68692	B-D	Lipidome	CPDB: SMPDB
Celecoxib Action Pathway	2.10821	M-B	Lipidome	CPDB: SMPDB
Celecoxib Action Pathway	1.91452	M-D	Lipidome	CPDB: SMPDB
Cellular Effects of Sildenafil (Viagra)	4.8	M-D	Transcriptome	IPA
Cellular Effects of Sildenafil (Viagra)	1.78	M-D	Proteome	IPA
ceramide signaling pathway	4.59829	M-B	Lipidome	CPDB: BioCarta
ceramide signaling pathway	4.30764	B-D	Lipidome	CPDB: BioCarta
ceramide signaling pathway	4.60787	M-D	Lipidome	CPDB: BioCarta
Ceramide signalling	3.55968	B-D	Lipidome	CPDB: Reactome
Ceramide signalling	3.84614	M-B	Lipidome	CPDB: Reactome
Ceramide signalling	3.82153	M-D	Lipidome	CPDB: Reactome
Choline metabolism in cancer	5.0484	M-D	Lipidome	CPDB: KEGG
Choline metabolism in cancer - Homo sapiens (human)	4.6165	B-D	Lipidome	CPDB: KEGG
Choline metabolism in cancer - Homo sapiens (human)	3.34222	M-B	Lipidome	CPDB: KEGG
Chylomicron remodeling	3.39327	B-D	Lipidome	CPDB: Reactome
Chylomicron remodeling	3.66527	M-D	Lipidome	CPDB: Reactome
Circadian Rhythm Signaling	4.67	M-D	Transcriptome	IPA
Circadian Rhythm Signaling	1.52	M-D	Proteome	IPA
Class A/1 (Rhodopsin-like receptors)	1.6952	B-D	Lipidome	CPDB: Reactome
Clathrin-mediated Endocytosis Signaling	2.89	M-B	Proteome	IPA
Clathrin-mediated Endocytosis Signaling	6.63	M-D	Proteome	IPA
Coagulation System	7.91	M-B	Proteome	IPA
Coagulation System	20.6	M-D	Proteome	IPA
Colorectal Cancer Metastasis Signaling	6.03	M-D	Transcriptome	IPA
Communication between Innate and Adaptive Immune Cells	1.74	M-B	Proteome	IPA
Communication between Innate and Adaptive Immune Cells	14.8	M-D	Proteome	IPA
Complement System	2.77	M-D	Transcriptome	IPA
Complement System	11.8	M-B	Proteome	IPA
Complement System	26.8	M-D	Proteome	IPA
COPI-independent Golgi-to-ER retrograde traffic	3.2043	B-D	Lipidome	CPDB: Reactome
COPI-independent Golgi-to-ER retrograde traffic	3.47588	M-B	Lipidome	CPDB: Reactome
COPI-independent Golgi-to-ER retrograde traffic	3.47286	M-D	Lipidome	CPDB: Reactome
Corticotropin Releasing Hormone Signaling	2.36	M-D	Transcriptome	IPA
CREB Signaling in Neurons	7.13	M-D	Transcriptome	IPA
Crosstalk between Dendritic Cells and Natural Killer Cells	2.57	M-D	Transcriptome	IPA
CTLA4 Signaling in Cytotoxic T Lymphocytes	1.33	M-D	Transcriptome	IPA
CXCR4 Signaling	4.23	M-D	Transcriptome	IPA
CXCR4 Signaling	1.72	M-D	Proteome	IPA
Cysteine Metabolism	3.19495	M-D	Metabolome	MSEA
Death Receptor Signalling	2.99973	B-D	Lipidome	CPDB: Reactome
Death Receptor Signalling	3.34222	M-B	Lipidome	CPDB: Reactome
Death Receptor Signalling	3.28596	M-D	Lipidome	CPDB: Reactome
Dendritic Cell Maturation	2.92	M-D	Transcriptome	IPA
Dendritic Cell Maturation	1.42	M-D	Proteome	IPA
Dermatan Sulfate Biosynthesis (Late Stages)	1.41	M-D	Transcriptome	IPA
Developmental Biology	2.47951	B-D	Lipidome	CPDB: Reactome
Developmental Biology	2.73378	M-D	Lipidome	CPDB: Reactome
Diclofenac Action Pathway	1.71497	B-D	Lipidome	CPDB: SMPDB
Diclofenac Action Pathway	2.13836	M-B	Lipidome	CPDB: SMPDB
Diclofenac Action Pathway	1.94235	M-D	Lipidome	CPDB: SMPDB
Diflunisal Action Pathway	1.71497	B-D	Lipidome	CPDB: SMPDB
Diflunisal Action Pathway	2.13836	M-B	Lipidome	CPDB: SMPDB
Diflunisal Action Pathway	1.94235	M-D	Lipidome	CPDB: SMPDB
Digestion	2.06652	B-D	Lipidome	CPDB: Wikipathways
Digestion	2.01561	B-D	Lipidome	CPDB: Reactome
Digestion	2.3038	M-D	Lipidome	CPDB: Wikipathways
Digestion	2.24924	M-D	Lipidome	CPDB: Reactome
Digestion and absorption	1.9837	B-D	Lipidome	CPDB: Reactome
Digestion and absorption	2.21385	M-D	Lipidome	CPDB: Reactome
Digestion of dietary lipid	2.68296	B-D	Lipidome	CPDB: Reactome
Digestion of dietary lipid	2.95931	M-D	Lipidome	CPDB: Reactome
Dilated Cardiomyopathy Signaling Pathway	4.12	M-D	Transcriptome	IPA
Dilated Cardiomyopathy Signaling Pathway	4.07	M-D	Proteome	IPA
Dopamine-DARPP32 Feedback in cAMP Signaling	1.55	M-D	Transcriptome	IPA
Endocannabinoid Cancer Inhibition Pathway	3.11	M-D	Transcriptome	IPA
Endocannabinoid Developing Neuron Pathway	2.01	M-D	Transcriptome	IPA
Endocannabinoid Neuronal Synapse Pathway	2.03	M-D	Transcriptome	IPA
Endocannabinoid Neuronal Synapse Pathway	1.37	M-D	Proteome	IPA
Endothelin-1 Signaling	3.14	M-D	Transcriptome	IPA
eNOS Signaling	3.75	M-D	Transcriptome	IPA
Ephrin A Signaling	2.54	M-D	Transcriptome	IPA
Ephrin B Signaling	2.15	M-D	Transcriptome	IPA
Ephrin B Signaling	1.37	M-D	Proteome	IPA
Ephrin Receptor Signaling	5.11	M-D	Transcriptome	IPA
Ephrin Receptor Signaling	1.79	M-D	Proteome	IPA
ERK/MAPK Signaling	1.36	M-D	Transcriptome	IPA
Erythropoietin Signaling Pathway	1.82	M-D	Transcriptome	IPA
Estrogen Receptor Signaling	1.99	M-D	Transcriptome	IPA
Estrone Metabolism	1.76293	M-B	Metabolome	MSEA
Etodolac Action Pathway	1.71497	B-D	Lipidome	CPDB: SMPDB
Etodolac Action Pathway	2.13836	M-B	Lipidome	CPDB: SMPDB
Etodolac Action Pathway	1.94235	M-D	Lipidome	CPDB: SMPDB
Etoricoxib Action Pathway	1.71497	B-D	Lipidome	CPDB: SMPDB
Etoricoxib Action Pathway	2.13836	M-B	Lipidome	CPDB: SMPDB
Etoricoxib Action Pathway	1.94235	M-D	Lipidome	CPDB: SMPDB
Extrinsic Prothrombin Activation Pathway	1.57	M-B	Proteome	IPA
Extrinsic Prothrombin Activation Pathway	8.19	M-D	Proteome	IPA
Fabry disease	5.21139	M-B	Lipidome	CPDB: SMPDB
Fabry disease	5.12248	M-D	Lipidome	CPDB: SMPDB
Fabry disease	4.6165	B-D	Lipidome	CPDB: SMPDB
Factors Promoting Cardiogenesis in Vertebrates	1.48	M-D	Transcriptome	IPA
FAK Signaling	4.62	M-D	Transcriptome	IPA
Fat digestion and absorption - Homo sapiens (human)	2.8842	B-D	Lipidome	CPDB: KEGG
Fat digestion and absorption - Homo sapiens (human)	3.15941	M-D	Lipidome	CPDB: KEGG
fatty acid &beta;-oxidation	1.73449	B-D	Lipidome	CPDB: HumanCyc
fatty acid &beta;-oxidation (peroxisome)	1.72446	B-D	Lipidome	CPDB: HumanCyc
fatty acid activation	2.50934	B-D	Lipidome	CPDB: HumanCyc
Fatty Acid Biosynthesis	2.96122	M-B	Metabolome	MSEA
Fatty Acid Biosynthesis	4.02405	M-D	Metabolome	MSEA
Fatty acid metabolism	1.32722	M-B	Lipidome	CPDB: Reactome
Fcgamma receptor (FCGR) dependent phagocytosis	4.46254	M-D	Lipidome	CPDB: Wikipathways
Fcgamma receptor (FCGR) dependent phagocytosis	4.07153	B-D	Lipidome	CPDB: Wikipathways
Fcgamma receptor (FCGR) dependent phagocytosis	2.57428	B-D	Lipidome	CPDB: Reactome
Fcgamma receptor (FCGR) dependent phagocytosis	2.98202	M-B	Lipidome	CPDB: Wikipathways
Fcgamma receptor (FCGR) dependent phagocytosis	2.84671	M-D	Lipidome	CPDB: Reactome
Fcγ Receptor-mediated Phagocytosis in Macrophages and Monocytes	1.76	M-D	Transcriptome	IPA
FcγRIIB Signaling in B Lymphocytes	1.32	M-D	Transcriptome	IPA
FcγRIIB Signaling in B Lymphocytes	5.03	M-B	Proteome	IPA
FcγRIIB Signaling in B Lymphocytes	24.7	M-D	Proteome	IPA
Fenoprofen Action Pathway	1.71497	B-D	Lipidome	CPDB: SMPDB
Fenoprofen Action Pathway	2.13836	M-B	Lipidome	CPDB: SMPDB
Fenoprofen Action Pathway	1.94235	M-D	Lipidome	CPDB: SMPDB
Flurbiprofen Action Pathway	1.71497	B-D	Lipidome	CPDB: SMPDB
Flurbiprofen Action Pathway	2.13836	M-B	Lipidome	CPDB: SMPDB
Flurbiprofen Action Pathway	1.94235	M-D	Lipidome	CPDB: SMPDB
fMLP Signaling in Neutrophils	2.58	M-D	Transcriptome	IPA
Formation of the cornified envelope	3.2043	B-D	Lipidome	CPDB: Reactome
Formation of the cornified envelope	3.47286	M-D	Lipidome	CPDB: Reactome
Free fatty acid receptors	2.50934	B-D	Lipidome	CPDB: Reactome
FXR/RXR Activation	17.9	M-B	Proteome	IPA
FXR/RXR Activation	23.2	M-D	Proteome	IPA
G alpha (i) signalling events	4.63078	M-D	Lipidome	CPDB: Reactome
G alpha (i) signalling events	5.09537	B-D	Lipidome	CPDB: Reactome
G alpha (i) signalling events	2.63787	M-B	Lipidome	CPDB: Reactome
G alpha (q) signalling events	1.759	B-D	Lipidome	CPDB: Reactome
G Beta Gamma Signaling	3	M-D	Transcriptome	IPA
G Beta Gamma Signaling	1.7	M-D	Proteome	IPA
G Protein Signaling Mediated by Tubby	3.4	M-D	Transcriptome	IPA
G-Protein Coupled Receptor Signaling	8.53	M-D	Transcriptome	IPA
G-protein mediated events	4.43263	M-D	Lipidome	CPDB: Reactome
G-protein mediated events	4.03775	B-D	Lipidome	CPDB: Reactome
G-protein mediated events	2.96853	M-B	Lipidome	CPDB: Reactome
GABA Receptor Signaling	2.58	M-D	Transcriptome	IPA
Galactose Metabolism	4.02661	M-D	Metabolome	MSEA
Galactose Metabolism	1.60882	M-B	Metabolome	MSEA
Gap Junction Signaling	2.57	M-D	Transcriptome	IPA
Gaucher Disease	5.21139	M-B	Lipidome	CPDB: SMPDB
Gaucher Disease	5.12248	M-D	Lipidome	CPDB: SMPDB
Gaucher Disease	4.6165	B-D	Lipidome	CPDB: SMPDB
GDNF Family Ligand-Receptor Interactions	1.63	M-D	Transcriptome	IPA
Glioblastoma Multiforme Signaling	2.37	M-D	Transcriptome	IPA
Glioma Invasiveness Signaling	1.39	M-D	Proteome	IPA
Globoid Cell Leukodystrophy	5.21139	M-B	Lipidome	CPDB: SMPDB
Globoid Cell Leukodystrophy	5.12248	M-D	Lipidome	CPDB: SMPDB
Globoid Cell Leukodystrophy	4.6165	B-D	Lipidome	CPDB: SMPDB
Glucocorticoid Receptor Signaling	1.51	M-D	Transcriptome	IPA
Gluconeogenesis	4.02661	M-D	Metabolome	MSEA
Gluconeogenesis	1.60882	M-B	Metabolome	MSEA
Glucose-Alanine Cycle	4.02661	M-D	Metabolome	MSEA
Glucose-Alanine Cycle	1.60882	M-B	Metabolome	MSEA
Glutathione Redox Reactions I	2.04	M-B	Proteome	IPA
Glycerolipid Metabolism	4.46374	M-D	Metabolome	MSEA
Glycerophospholipid biosynthesis	4.25846	M-D	Lipidome	CPDB: Reactome
Glycerophospholipid biosynthesis	3.75366	B-D	Lipidome	CPDB: Reactome
Glycerophospholipid biosynthesis	2.71105	B-D	Lipidome	CPDB: Wikipathways
Glycerophospholipid biosynthesis	3.09651	M-D	Lipidome	CPDB: Wikipathways
Glycerophospholipid biosynthesis	2.13836	M-B	Lipidome	CPDB: Wikipathways
Glycerophospholipid biosynthesis	2.13836	M-B	Lipidome	CPDB: Reactome
Glycerophospholipid metabolism	5.12248	M-D	Lipidome	CPDB: EHMN
Glycerophospholipid metabolism	4.50688	B-D	Lipidome	CPDB: EHMN
Glycerophospholipid metabolism	3.3856	M-D	Lipidome	CPDB: KEGG
Glycerophospholipid metabolism	2.95122	M-B	Lipidome	CPDB: EHMN
Glycerophospholipid metabolism - Homo sapiens (human)	3.01142	B-D	Lipidome	CPDB: KEGG
Glycerophospholipid metabolism - Homo sapiens (human)	2.17574	M-B	Lipidome	CPDB: KEGG
Glycine and Serine Metabolism	3.94688	M-D	Metabolome	MSEA
Glycolysis	4.02661	M-D	Metabolome	MSEA
Glycolysis	1.60882	M-B	Metabolome	MSEA
Glycosphingolipid metabolism	3.81971	M-B	Lipidome	CPDB: Reactome
Glycosphingolipid metabolism	3.43159	M-B	Lipidome	CPDB: EHMN
Glycosphingolipid metabolism	3.66527	M-D	Lipidome	CPDB: Reactome
Glycosphingolipid metabolism	3.29006	B-D	Lipidome	CPDB: Reactome
Glycosphingolipid metabolism	2.96362	B-D	Lipidome	CPDB: EHMN
Glycosphingolipid metabolism	3.35985	M-D	Lipidome	CPDB: EHMN
Glycosylphosphatidylinositol(GPI)-anchor biosynthesis	2.76208	B-D	Lipidome	CPDB: EHMN
Glycosylphosphatidylinositol(GPI)-anchor biosynthesis	3.04862	M-D	Lipidome	CPDB: EHMN
GNRH Signaling	1.61	M-D	Transcriptome	IPA
Golgi-to-ER retrograde transport	3.39119	M-B	Lipidome	CPDB: Reactome
Golgi-to-ER retrograde transport	3.06134	B-D	Lipidome	CPDB: Reactome
Golgi-to-ER retrograde transport	3.35985	M-D	Lipidome	CPDB: Reactome
GP6 Signaling Pathway	4.05	M-D	Transcriptome	IPA
GP6 Signaling Pathway	12.5	M-B	Proteome	IPA
GP6 Signaling Pathway	12.5	M-D	Proteome	IPA
GPCR downstream signalling	4.13716	M-D	Lipidome	CPDB: Reactome
GPCR downstream signalling	5.56512	B-D	Lipidome	CPDB: Reactome
GPCR downstream signalling	2.26572	M-B	Lipidome	CPDB: Reactome
GPCR ligand binding	1.31568	B-D	Lipidome	CPDB: Reactome
GPCR-Mediated Integration of Enteroendocrine Signaling Exemplified by an L Cell	2.49	M-D	Transcriptome	IPA
GPCR-Mediated Integration of Enteroendocrine Signaling Exemplified by an L Cell	2.3	M-D	Proteome	IPA
GPCR-Mediated Nutrient Sensing in Enteroendocrine Cells	2.69	M-D	Transcriptome	IPA
GPCR-Mediated Nutrient Sensing in Enteroendocrine Cells	1.96	M-D	Proteome	IPA
Granulocyte Adhesion and Diapedesis	5.06	M-D	Transcriptome	IPA
Granulocyte Adhesion and Diapedesis	2.35	M-D	Proteome	IPA
Growth Hormone Signaling	3.6	M-D	Transcriptome	IPA
Gustation Pathway	3.35	M-D	Transcriptome	IPA
Gα12/13 Signaling	1.56	M-D	Transcriptome	IPA
Gαi Signaling	4.97	M-D	Transcriptome	IPA
Gαi Signaling	1.49	M-D	Proteome	IPA
Gαq Signaling	5.46	M-D	Transcriptome	IPA
Gαs Signaling	3.59	M-D	Transcriptome	IPA
HDL remodeling	6.08604	M-D	Lipidome	CPDB: Reactome
HDL remodeling	4.59829	M-B	Lipidome	CPDB: Reactome
HDL remodeling	5.60505	B-D	Lipidome	CPDB: Reactome
Hepatic Cholestasis	1.7	M-D	Transcriptome	IPA
Hepatic Fibrosis / Hepatic Stellate Cell Activation	4.8	M-D	Transcriptome	IPA
Hepatic Fibrosis / Hepatic Stellate Cell Activation	10.7	M-B	Proteome	IPA
Hepatic Fibrosis / Hepatic Stellate Cell Activation	13.3	M-D	Proteome	IPA
Hepatic Fibrosis Signaling Pathway	6.1	M-D	Transcriptome	IPA
Hepatic Fibrosis Signaling Pathway	2.43	M-D	Proteome	IPA
HGF Signaling	1.61	M-D	Transcriptome	IPA
Histidine Metabolism	6.82102	M-D	Metabolome	MSEA
Histidine Metabolism	2.96122	M-B	Metabolome	MSEA
HMGB1 Signaling	1.76	M-D	Transcriptome	IPA
Homocysteine Degradation	3.10962	M-D	Metabolome	MSEA
HOTAIR Regulatory Pathway	2.03	M-D	Transcriptome	IPA
Human Embryonic Stem Cell Pluripotency	5.54	M-D	Transcriptome	IPA
Ibuprofen Action Pathway	1.66807	B-D	Lipidome	CPDB: SMPDB
Ibuprofen Action Pathway	2.09031	M-B	Lipidome	CPDB: SMPDB
Ibuprofen Action Pathway	1.89567	M-D	Lipidome	CPDB: SMPDB
ICOS-ICOSL Signaling in T Helper Cells	2.19	M-D	Transcriptome	IPA
IGF-1 Signaling	2.05	M-D	Transcriptome	IPA
IL-1 Signaling	3.18	M-D	Transcriptome	IPA
IL-12 Signaling and Production in Macrophages	1.82	M-D	Transcriptome	IPA
IL-12 Signaling and Production in Macrophages	6.03	M-B	Proteome	IPA
IL-12 Signaling and Production in Macrophages	13.2	M-D	Proteome	IPA
IL-13 Signaling Pathway	1.45	M-D	Transcriptome	IPA
IL-15 Production	4.67	M-D	Transcriptome	IPA
IL-15 Signaling	4.57	M-B	Proteome	IPA
IL-15 Signaling	23.6	M-D	Proteome	IPA
IL-2 Signaling	1.82	M-D	Transcriptome	IPA
IL-23 Signaling Pathway	3.16	M-D	Transcriptome	IPA
IL-4 Signaling	3.49	M-D	Transcriptome	IPA
IL-4 Signaling	2.38	M-B	Proteome	IPA
IL-4 Signaling	2.43	M-D	Proteome	IPA
IL-6 Signaling	1.69	M-D	Transcriptome	IPA
IL-7 Signaling Pathway	2.54	M-D	Transcriptome	IPA
IL-8 Signaling	3.85	M-D	Transcriptome	IPA
IL-8 Signaling	1.72	M-D	Proteome	IPA
ILK Signaling	2.82	M-D	Transcriptome	IPA
ILK Signaling	1.87	M-D	Proteome	IPA
Immune System	5.12248	M-D	Lipidome	CPDB: Reactome
Immune System	2.98202	M-B	Lipidome	CPDB: Reactome
Immune System	4.60525	B-D	Lipidome	CPDB: Reactome
Immunoregulatory interactions between a Lymphoid and a non-Lymphoid cell	3.56448	M-D	Lipidome	CPDB: Wikipathways
Immunoregulatory interactions between a Lymphoid and a non-Lymphoid cell	3.56448	M-D	Lipidome	CPDB: Reactome
Immunoregulatory interactions between a Lymphoid and a non-Lymphoid cell	3.29006	B-D	Lipidome	CPDB: Wikipathways
Immunoregulatory interactions between a Lymphoid and a non-Lymphoid cell	3.29006	B-D	Lipidome	CPDB: Reactome
Incretin synthesis, secretion, and inactivation	2.57428	B-D	Lipidome	CPDB: Wikipathways
Indomethacin Action Pathway	1.71497	B-D	Lipidome	CPDB: SMPDB
Indomethacin Action Pathway	2.13836	M-B	Lipidome	CPDB: SMPDB
Indomethacin Action Pathway	1.94235	M-D	Lipidome	CPDB: SMPDB
Inhibition of Matrix Metalloproteases	1.4	M-B	Proteome	IPA
Inhibition of Matrix Metalloproteases	1.42	M-D	Proteome	IPA
Innate Immune System	2.75077	B-D	Lipidome	CPDB: Reactome
Innate Immune System	3.14712	M-D	Lipidome	CPDB: Reactome
Innate Immune System	2.13836	M-B	Lipidome	CPDB: Reactome
Inositol Metabolism	2.0234	M-B	Metabolome	MSEA
Inositol Metabolism	3.42659	M-D	Metabolome	MSEA
Insulin resistance	2.80873	M-D	Lipidome	CPDB: KEGG
Insulin resistance - Homo sapiens (human)	2.54087	B-D	Lipidome	CPDB: KEGG
Insulin Secretion Signaling Pathway	3.9	M-D	Transcriptome	IPA
Integrin Signaling	2.27	M-D	Transcriptome	IPA
Integrin Signaling	2.08	M-D	Proteome	IPA
Intra-Golgi and retrograde Golgi-to-ER traffic	3.29819	M-B	Lipidome	CPDB: Reactome
Intra-Golgi and retrograde Golgi-to-ER traffic	3.29819	M-B	Lipidome	CPDB: Wikipathways
Intra-Golgi and retrograde Golgi-to-ER traffic	2.95043	B-D	Lipidome	CPDB: Reactome
Intra-Golgi and retrograde Golgi-to-ER traffic	2.95043	B-D	Lipidome	CPDB: Wikipathways
Intra-Golgi and retrograde Golgi-to-ER traffic	3.22553	M-D	Lipidome	CPDB: Reactome
Intra-Golgi and retrograde Golgi-to-ER traffic	3.22553	M-D	Lipidome	CPDB: Wikipathways
Intrinsic Prothrombin Activation Pathway	5.99	M-B	Proteome	IPA
Intrinsic Prothrombin Activation Pathway	14.6	M-D	Proteome	IPA
JAK/STAT Signaling	1.77	M-D	Transcriptome	IPA
Kaposi sarcoma-associated herpesvirus infection - Homo sapiens (human)	3.82153	M-D	Lipidome	CPDB: KEGG
Kaposi sarcoma-associated herpesvirus infection - Homo sapiens (human)	3.55968	B-D	Lipidome	CPDB: KEGG
Kennedy pathway from Sphingolipids	2.72099	B-D	Lipidome	CPDB: Wikipathways
Kennedy pathway from Sphingolipids	3.00229	M-D	Lipidome	CPDB: Wikipathways
Keratinization	3.47286	M-D	Lipidome	CPDB: Wikipathways
Keratinization	3.47286	M-D	Lipidome	CPDB: Reactome
Keratinization	3.2043	B-D	Lipidome	CPDB: Wikipathways
Keratinization	3.2043	B-D	Lipidome	CPDB: Reactome
Ketoprofen Action Pathway	1.71497	B-D	Lipidome	CPDB: SMPDB
Ketoprofen Action Pathway	2.13836	M-B	Lipidome	CPDB: SMPDB
Ketoprofen Action Pathway	1.94235	M-D	Lipidome	CPDB: SMPDB
Ketorolac Action Pathway	1.71497	B-D	Lipidome	CPDB: SMPDB
Ketorolac Action Pathway	2.13836	M-B	Lipidome	CPDB: SMPDB
Ketorolac Action Pathway	1.94235	M-D	Lipidome	CPDB: SMPDB
Krabbe disease	5.21139	M-B	Lipidome	CPDB: SMPDB
Krabbe disease	5.12248	M-D	Lipidome	CPDB: SMPDB
Krabbe disease	4.6165	B-D	Lipidome	CPDB: SMPDB
Lactose Degradation	4.02661	M-D	Metabolome	MSEA
Lactose Degradation	1.86595	M-B	Metabolome	MSEA
Lactose Synthesis	4.02661	M-D	Metabolome	MSEA
Lactose Synthesis	1.86595	M-B	Metabolome	MSEA
Leptin Signaling in Obesity	5.46	M-D	Transcriptome	IPA
Leukocyte Extravasation Signaling	7.38	M-D	Transcriptome	IPA
Leukocyte Extravasation Signaling	1.67	M-D	Proteome	IPA
Leukotriene C4 Synthesis Deficiency	1.71497	B-D	Lipidome	CPDB: SMPDB
Leukotriene C4 Synthesis Deficiency	2.13836	M-B	Lipidome	CPDB: SMPDB
Leukotriene C4 Synthesis Deficiency	1.94235	M-D	Lipidome	CPDB: SMPDB
Linoleate metabolism	2.80648	M-B	Lipidome	CPDB: EHMN
Linoleate metabolism	2.44685	B-D	Lipidome	CPDB: EHMN
Linoleate metabolism	2.70137	M-D	Lipidome	CPDB: EHMN
Lornoxicam Action Pathway	1.71497	B-D	Lipidome	CPDB: SMPDB
Lornoxicam Action Pathway	2.13836	M-B	Lipidome	CPDB: SMPDB
Lornoxicam Action Pathway	1.94235	M-D	Lipidome	CPDB: SMPDB
Lumiracoxib Action Pathway	1.71497	B-D	Lipidome	CPDB: SMPDB
Lumiracoxib Action Pathway	2.13836	M-B	Lipidome	CPDB: SMPDB
Lumiracoxib Action Pathway	1.94235	M-D	Lipidome	CPDB: SMPDB
LXR/RXR Activation	20.4	M-B	Proteome	IPA
LXR/RXR Activation	27.7	M-D	Proteome	IPA
Lymphotoxin β Receptor Signaling	2.13	M-D	Transcriptome	IPA
Macrophage Alternative Activation Signaling Pathway	3.74	M-D	Proteome	IPA
Macrophage Classical Activation Signaling Pathway	1.8	M-D	Transcriptome	IPA
Magnesium salicylate Action Pathway	1.71497	B-D	Lipidome	CPDB: SMPDB
Magnesium salicylate Action Pathway	2.13836	M-B	Lipidome	CPDB: SMPDB
Magnesium salicylate Action Pathway	1.94235	M-D	Lipidome	CPDB: SMPDB
Maturity Onset Diabetes of Young (MODY) Signaling	1.59	M-B	Proteome	IPA
Maturity Onset Diabetes of Young (MODY) Signaling	4.13	M-D	Proteome	IPA
Mefenamic Acid Action Pathway	1.71497	B-D	Lipidome	CPDB: SMPDB
Mefenamic Acid Action Pathway	2.13836	M-B	Lipidome	CPDB: SMPDB
Mefenamic Acid Action Pathway	1.94235	M-D	Lipidome	CPDB: SMPDB
Melanocyte Development and Pigmentation Signaling	1.94	M-D	Transcriptome	IPA
Meloxicam Action Pathway	1.71497	B-D	Lipidome	CPDB: SMPDB
Meloxicam Action Pathway	2.13836	M-B	Lipidome	CPDB: SMPDB
Meloxicam Action Pathway	1.94235	M-D	Lipidome	CPDB: SMPDB
Membrane Trafficking	4.04721	M-B	Lipidome	CPDB: Reactome
Membrane Trafficking	3.92681	M-D	Lipidome	CPDB: Reactome
Membrane Trafficking	3.55968	B-D	Lipidome	CPDB: Reactome
Metabolism	3.46953	M-D	Lipidome	CPDB: Reactome
Metabolism	2.45236	M-B	Lipidome	CPDB: Reactome
Metabolism	3.85261	B-D	Lipidome	CPDB: Reactome
Metabolism of fat-soluble vitamins	3.55968	B-D	Lipidome	CPDB: Reactome
Metabolism of fat-soluble vitamins	2.52582	M-D	Lipidome	CPDB: Reactome
Metabolism of lipids	5.69555	M-D	Lipidome	CPDB: Reactome
Metabolism of lipids	4.12303	M-B	Lipidome	CPDB: Reactome
Metabolism of lipids	5.56512	B-D	Lipidome	CPDB: Reactome
Metabolism of proteins	1.60542	B-D	Lipidome	CPDB: Reactome
Metabolism of proteins	1.92915	M-D	Lipidome	CPDB: Reactome
Metabolism of vitamins and cofactors	2.01561	B-D	Lipidome	CPDB: Reactome
Metabolism of vitamins and cofactors	1.44228	M-D	Lipidome	CPDB: Reactome
Metachromatic Leukodystrophy (MLD)	5.21139	M-B	Lipidome	CPDB: SMPDB
Metachromatic Leukodystrophy (MLD)	5.12248	M-D	Lipidome	CPDB: SMPDB
Metachromatic Leukodystrophy (MLD)	4.6165	B-D	Lipidome	CPDB: SMPDB
Methionine Metabolism	3.10962	M-D	Metabolome	MSEA
Methylhistidine Metabolism	2.96122	M-B	Metabolome	MSEA
Methylhistidine Metabolism	3.05211	M-D	Metabolome	MSEA
Molecular Mechanisms of Cancer	5.41	M-D	Transcriptome	IPA
Mouse Embryonic Stem Cell Pluripotency	1.77	M-D	Transcriptome	IPA
MSP-RON Signaling In Macrophages Pathway	2.02	M-D	Transcriptome	IPA
MSP-RON Signaling In Macrophages Pathway	1.6	M-D	Proteome	IPA
MSP-RON Signaling Pathway	1.55	M-D	Transcriptome	IPA
MTHFR deficiency	7.52785	M-D	Lipidome	CPDB: Wikipathways
MTHFR deficiency	4.55621	M-B	Lipidome	CPDB: Wikipathways
MTHFR deficiency	7.26377	B-D	Lipidome	CPDB: Wikipathways
Multiple Sclerosis Signaling Pathway	2.73	M-D	Transcriptome	IPA
Multiple Sclerosis Signaling Pathway	4.24	M-D	Proteome	IPA
Nabumetone Action Pathway	1.71497	B-D	Lipidome	CPDB: SMPDB
Nabumetone Action Pathway	2.13836	M-B	Lipidome	CPDB: SMPDB
Nabumetone Action Pathway	1.94235	M-D	Lipidome	CPDB: SMPDB
Naproxen Action Pathway	1.71497	B-D	Lipidome	CPDB: SMPDB
Naproxen Action Pathway	2.13836	M-B	Lipidome	CPDB: SMPDB
Naproxen Action Pathway	1.94235	M-D	Lipidome	CPDB: SMPDB
Natural Killer Cell Signaling	5.86	M-D	Transcriptome	IPA
Necroptosis - Homo sapiens (human)	3.39119	M-B	Lipidome	CPDB: KEGG
Necroptosis - Homo sapiens (human)	3.35985	M-D	Lipidome	CPDB: KEGG
Necroptosis - Homo sapiens (human)	3.06134	B-D	Lipidome	CPDB: KEGG
Nepafenac Action Pathway	1.71497	B-D	Lipidome	CPDB: SMPDB
Nepafenac Action Pathway	2.13836	M-B	Lipidome	CPDB: SMPDB
Nepafenac Action Pathway	1.94235	M-D	Lipidome	CPDB: SMPDB
Netrin Signaling	2.15	M-D	Transcriptome	IPA
Neuregulin Signaling	1.45	M-D	Transcriptome	IPA
Neuroinflammation Signaling Pathway	3.39	M-D	Transcriptome	IPA
Neuropathic Pain Signaling In Dorsal Horn Neurons	1.55	M-D	Transcriptome	IPA
Neuroprotective Role of THOP1 in Alzheimer's Disease	2.65	M-B	Proteome	IPA
Neuroprotective Role of THOP1 in Alzheimer's Disease	7.26	M-D	Proteome	IPA
Neurotrophin signaling pathway - Homo sapiens (human)	3.82153	M-D	Lipidome	CPDB: KEGG
Neurotrophin signaling pathway - Homo sapiens (human)	3.55968	B-D	Lipidome	CPDB: KEGG
Neurovascular Coupling Signaling Pathway	1.82	M-D	Transcriptome	IPA
Neutrophil Extracellular Trap Signaling Pathway	2.88	M-B	Proteome	IPA
Neutrophil Extracellular Trap Signaling Pathway	6.38	M-D	Proteome	IPA
NF-κB Activation by Viruses	1.92	M-D	Transcriptome	IPA
NF-κB Signaling	1.74	M-D	Transcriptome	IPA
Nicotinate and Nicotinamide Metabolism	1.76293	M-B	Metabolome	MSEA
Nitric Oxide Signaling in the Cardiovascular System	4.1	M-D	Transcriptome	IPA
nNOS Signaling in Skeletal Muscle Cells	2.03	M-D	Transcriptome	IPA
Oligodendrocyte Specification and differentiation(including remyelination), leading to Myelin Components for CNS	5.25291	M-D	Lipidome	CPDB: Wikipathways
Oligodendrocyte Specification and differentiation(including remyelination), leading to Myelin Components for CNS	3.47588	M-B	Lipidome	CPDB: Wikipathways
Oligodendrocyte Specification and differentiation(including remyelination), leading to Myelin Components for CNS	4.94042	B-D	Lipidome	CPDB: Wikipathways
One carbon metabolism and related pathways	2.01561	B-D	Lipidome	CPDB: Wikipathways
One carbon metabolism and related pathways	2.24924	M-D	Lipidome	CPDB: Wikipathways
Opioid Signaling Pathway	4.62	M-D	Transcriptome	IPA
Opioid Signalling	4.25846	M-D	Lipidome	CPDB: Wikipathways
Opioid Signalling	4.16803	M-D	Lipidome	CPDB: Reactome
Opioid Signalling	2.86596	M-B	Lipidome	CPDB: Wikipathways
Opioid Signalling	2.80648	M-B	Lipidome	CPDB: Reactome
Opioid Signalling	3.85261	B-D	Lipidome	CPDB: Wikipathways
Opioid Signalling	3.76986	B-D	Lipidome	CPDB: Reactome
Osteoarthritis Pathway	4.03	M-D	Transcriptome	IPA
Osteoarthritis Pathway	1.37	M-D	Proteome	IPA
Oxaprozin Action Pathway	1.71497	B-D	Lipidome	CPDB: SMPDB
Oxaprozin Action Pathway	2.13836	M-B	Lipidome	CPDB: SMPDB
Oxaprozin Action Pathway	1.94235	M-D	Lipidome	CPDB: SMPDB
Oxytocin In Brain Signaling Pathway	1.53	M-D	Transcriptome	IPA
Oxytocin In Spinal Neurons Signaling Pathway	2.49	M-D	Transcriptome	IPA
Oxytocin Signaling Pathway	4.94	M-D	Transcriptome	IPA
Oxytocin Signaling Pathway	3.05	M-D	Proteome	IPA
P2Y Purigenic Receptor Signaling Pathway	4.1	M-D	Transcriptome	IPA
p70S6K Signaling	1.56	M-D	Transcriptome	IPA
p70S6K Signaling	5.16	M-B	Proteome	IPA
p70S6K Signaling	23.1	M-D	Proteome	IPA
p75 NTR receptor-mediated signalling	3.43159	M-B	Lipidome	CPDB: Wikipathways
p75 NTR receptor-mediated signalling	3.43159	M-B	Lipidome	CPDB: Reactome
p75 NTR receptor-mediated signalling	3.40203	M-D	Lipidome	CPDB: Wikipathways
p75 NTR receptor-mediated signalling	3.40203	M-D	Lipidome	CPDB: Reactome
p75 NTR receptor-mediated signalling	3.11741	B-D	Lipidome	CPDB: Wikipathways
p75 NTR receptor-mediated signalling	3.11741	B-D	Lipidome	CPDB: Reactome
PAK Signaling	2	M-D	Transcriptome	IPA
PAK Signaling	1.58	M-D	Proteome	IPA
Pathogen Induced Cytokine Storm Signaling Pathway	10.2	M-D	Transcriptome	IPA
Pathogen Induced Cytokine Storm Signaling Pathway	2.74	M-B	Proteome	IPA
Pathogen Induced Cytokine Storm Signaling Pathway	5.49	M-D	Proteome	IPA
PD-1, PD-L1 cancer immunotherapy pathway	3.29	M-D	Transcriptome	IPA
PEDF Signaling	2.05	M-D	Transcriptome	IPA
Phagosome Formation	9.54	M-D	Transcriptome	IPA
Phagosome Formation	1.65	M-D	Proteome	IPA
Phenylbutazone Action Pathway	1.71497	B-D	Lipidome	CPDB: SMPDB
Phenylbutazone Action Pathway	2.13836	M-B	Lipidome	CPDB: SMPDB
Phenylbutazone Action Pathway	1.94235	M-D	Lipidome	CPDB: SMPDB
Phosphatidylcholine Biosynthesis	2.96122	M-B	Metabolome	MSEA
Phosphatidylethanolamine Biosynthesis	3.10962	M-D	Metabolome	MSEA
phospho-PLA2 pathway	3.56422	M-B	Lipidome	CPDB: Reactome
phospho-PLA2 pathway	3.56448	M-D	Lipidome	CPDB: Reactome
phospho-PLA2 pathway	3.29006	B-D	Lipidome	CPDB: Reactome
Phospholipase C Signaling	4.39	M-D	Transcriptome	IPA
Phospholipase C Signaling	1.56	M-B	Proteome	IPA
Phospholipase C Signaling	20.4	M-D	Proteome	IPA
phospholipases	2.22358	B-D	Lipidome	CPDB: HumanCyc
Phospholipid Biosynthesis	5.81858	M-D	Lipidome	CPDB: SMPDB
Phospholipid Biosynthesis	2.86596	M-B	Lipidome	CPDB: SMPDB
Phospholipid Biosynthesis	3.39563	M-D	Metabolome	MSEA
Phospholipid Biosynthesis	5.38909	B-D	Lipidome	CPDB: SMPDB
Phospholipid metabolism	4.13678	M-D	Lipidome	CPDB: Reactome
Phospholipid metabolism	3.60479	B-D	Lipidome	CPDB: Reactome
Phospholipid metabolism	2.06236	M-B	Lipidome	CPDB: Reactome
PI3K Signaling in B Lymphocytes	4.97	M-D	Transcriptome	IPA
PI3K Signaling in B Lymphocytes	3.96	M-B	Proteome	IPA
PI3K Signaling in B Lymphocytes	24.2	M-D	Proteome	IPA
PI3K/AKT Signaling	1.92	M-D	Transcriptome	IPA
Piroxicam Action Pathway	1.71497	B-D	Lipidome	CPDB: SMPDB
Piroxicam Action Pathway	2.13836	M-B	Lipidome	CPDB: SMPDB
Piroxicam Action Pathway	1.94235	M-D	Lipidome	CPDB: SMPDB
PKCθ Signaling in T Lymphocytes	1.4	M-D	Transcriptome	IPA
Plasma lipoprotein assembly, remodeling, and clearance	6.08604	M-D	Lipidome	CPDB: Wikipathways
Plasma lipoprotein assembly, remodeling, and clearance	5.78183	M-D	Lipidome	CPDB: Reactome
Plasma lipoprotein assembly, remodeling, and clearance	4.59829	M-B	Lipidome	CPDB: Wikipathways
Plasma lipoprotein assembly, remodeling, and clearance	4.32575	M-B	Lipidome	CPDB: Reactome
Plasma lipoprotein assembly, remodeling, and clearance	5.60505	B-D	Lipidome	CPDB: Wikipathways
Plasma lipoprotein assembly, remodeling, and clearance	5.33901	B-D	Lipidome	CPDB: Reactome
Plasma lipoprotein remodeling	6.08604	M-D	Lipidome	CPDB: Reactome
Plasma lipoprotein remodeling	4.59829	M-B	Lipidome	CPDB: Reactome
Plasma lipoprotein remodeling	5.60505	B-D	Lipidome	CPDB: Reactome
Plasmalogen Synthesis	3.02187	M-D	Metabolome	MSEA
PLC beta mediated events	4.43263	M-D	Lipidome	CPDB: Reactome
PLC beta mediated events	2.96853	M-B	Lipidome	CPDB: Reactome
PLC beta mediated events	4.03775	B-D	Lipidome	CPDB: Reactome
Porphyrin Metabolism	1.41713	M-B	Metabolome	MSEA
Post-translational modification: synthesis of GPI-anchored proteins	2.88184	M-D	Lipidome	CPDB: Reactome
Post-translational modification: synthesis of GPI-anchored proteins	2.60492	B-D	Lipidome	CPDB: Reactome
Post-translational protein modification	1.44228	M-D	Lipidome	CPDB: Reactome
PPARα/RXRα Activation	2	M-D	Transcriptome	IPA
Primary Immunodeficiency Signaling	7.3	M-D	Transcriptome	IPA
Primary Immunodeficiency Signaling	4.24	M-D	Proteome	IPA
Production of Nitric Oxide and Reactive Oxygen Species in Macrophages	3.08	M-D	Transcriptome	IPA
Production of Nitric Oxide and Reactive Oxygen Species in Macrophages	3.27	M-B	Proteome	IPA
Production of Nitric Oxide and Reactive Oxygen Species in Macrophages	6.15	M-D	Proteome	IPA
Prolactin Signaling	1.82	M-D	Transcriptome	IPA
Protein Kinase A Signaling	6.77	M-D	Transcriptome	IPA
Protein Kinase A Signaling	3.43	M-D	Proteome	IPA
PTEN Signaling	1.99	M-D	Transcriptome	IPA
Pterine Biosynthesis	6.29671	M-D	Metabolome	MSEA
Pulmonary Fibrosis Idiopathic Signaling Pathway	3.58	M-D	Transcriptome	IPA
Pulmonary Fibrosis Idiopathic Signaling Pathway	3.99	M-B	Proteome	IPA
Pulmonary Fibrosis Idiopathic Signaling Pathway	6.01	M-D	Proteome	IPA
Pulmonary Healing Signaling Pathway	3.12	M-D	Transcriptome	IPA
Purine Metabolism	5.49214	M-D	Metabolome	MSEA
Purine Metabolism	1.68083	M-B	Metabolome	MSEA
Pyrimidine Metabolism	6.5376	M-D	Metabolome	MSEA
Pyroptosis Signaling Pathway	1.52	M-D	Transcriptome	IPA
RAC Signaling	1.46	M-D	Transcriptome	IPA
RANK Signaling in Osteoclasts	2.24	M-D	Transcriptome	IPA
RAR Activation	1.99	M-D	Transcriptome	IPA
Reelin Signaling in Neurons	2.66	M-D	Transcriptome	IPA
Regulation of Actin-based Motility by Rho	2.58	M-D	Transcriptome	IPA
Regulation of Actin-based Motility by Rho	1.71	M-D	Proteome	IPA
Regulation of Cellular Mechanics by Calpain Protease	1.4	M-D	Proteome	IPA
Regulation Of The Epithelial Mesenchymal Transition By Growth Factors Pathway	4.36	M-D	Transcriptome	IPA
Regulation Of The Epithelial Mesenchymal Transition In Development Pathway	2.03	M-D	Transcriptome	IPA
Regulation of the Epithelial-Mesenchymal Transition Pathway	3.58	M-D	Transcriptome	IPA
Relaxin Signaling	5.32	M-D	Transcriptome	IPA
Relaxin Signaling	1.65	M-D	Proteome	IPA
Renin-Angiotensin Signaling	4.18	M-D	Transcriptome	IPA
Retinoid metabolism and transport	2.64099	M-D	Lipidome	CPDB: Reactome
Retinoid metabolism and transport	2.58112	M-D	Lipidome	CPDB: Wikipathways
Retinoid metabolism and transport	3.69557	B-D	Lipidome	CPDB: Reactome
Retinoid metabolism and transport	2.32183	B-D	Lipidome	CPDB: Wikipathways
retinol biosynthesis	2.47951	B-D	Lipidome	CPDB: HumanCyc
Retinol Metabolism	3.52203	M-D	Metabolome	MSEA
Retrograde endocannabinoid signaling - Homo sapiens (human)	4.43263	M-D	Lipidome	CPDB: KEGG
Retrograde endocannabinoid signaling - Homo sapiens (human)	4.03775	B-D	Lipidome	CPDB: KEGG
RHOA Signaling	2.88	M-D	Transcriptome	IPA
RHOA Signaling	1.46	M-D	Proteome	IPA
RHOGDI Signaling	4.14	M-D	Transcriptome	IPA
RHOGDI Signaling	3.05	M-D	Proteome	IPA
Rofecoxib Action Pathway	1.71497	B-D	Lipidome	CPDB: SMPDB
Rofecoxib Action Pathway	2.13836	M-B	Lipidome	CPDB: SMPDB
Rofecoxib Action Pathway	1.94235	M-D	Lipidome	CPDB: SMPDB
Role of JAK family kinases in IL-6-type Cytokine Signaling	1.34	M-D	Transcriptome	IPA
Role of JAK family kinases in IL-6-type Cytokine Signaling	2.79	M-D	Proteome	IPA
Role of JAK1 and JAK3 in γc Cytokine Signaling	1.98	M-D	Transcriptome	IPA
Role of JAK2 in Hormone-like Cytokine Signaling	1.44	M-D	Transcriptome	IPA
Role of Macrophages, Fibroblasts and Endothelial Cells in Rheumatoid Arthritis	6.61	M-D	Transcriptome	IPA
Role of Macrophages, Fibroblasts and Endothelial Cells in Rheumatoid Arthritis	2.97	M-D	Proteome	IPA
Role of NANOG in Mammalian Embryonic Stem Cell Pluripotency	3.45	M-D	Transcriptome	IPA
Role of NFAT in Cardiac Hypertrophy	2.78	M-D	Transcriptome	IPA
Role of NFAT in Regulation of the Immune Response	3.17	M-D	Transcriptome	IPA
Role of NFAT in Regulation of the Immune Response	1.55	M-B	Proteome	IPA
Role of NFAT in Regulation of the Immune Response	15.5	M-D	Proteome	IPA
Role Of Osteoblasts In Rheumatoid Arthritis Signaling Pathway	4.27	M-D	Transcriptome	IPA
Role of Osteoblasts, Osteoclasts and Chondrocytes in Rheumatoid Arthritis	3.11	M-D	Transcriptome	IPA
Role Of Osteoclasts In Rheumatoid Arthritis Signaling Pathway	2.92	M-D	Transcriptome	IPA
Role Of Osteoclasts In Rheumatoid Arthritis Signaling Pathway	5.16	M-B	Proteome	IPA
Role Of Osteoclasts In Rheumatoid Arthritis Signaling Pathway	5.37	M-D	Proteome	IPA
Role of Pattern Recognition Receptors in Recognition of Bacteria and Viruses	2.07	M-D	Transcriptome	IPA
Role of phospholipids in phagocytosis	2.95931	M-D	Lipidome	CPDB: Reactome
Role of phospholipids in phagocytosis	2.68296	B-D	Lipidome	CPDB: Reactome
Role of Tissue Factor in Cancer	1.74	M-D	Transcriptome	IPA
Salicylate-sodium Action Pathway	1.71497	B-D	Lipidome	CPDB: SMPDB
Salicylate-sodium Action Pathway	2.13836	M-B	Lipidome	CPDB: SMPDB
Salicylate-sodium Action Pathway	1.94235	M-D	Lipidome	CPDB: SMPDB
Salicylic Acid Action Pathway	1.71497	B-D	Lipidome	CPDB: SMPDB
Salicylic Acid Action Pathway	2.13836	M-B	Lipidome	CPDB: SMPDB
Salicylic Acid Action Pathway	1.94235	M-D	Lipidome	CPDB: SMPDB
Salsalate Action Pathway	1.71497	B-D	Lipidome	CPDB: SMPDB
Salsalate Action Pathway	2.13836	M-B	Lipidome	CPDB: SMPDB
Salsalate Action Pathway	1.94235	M-D	Lipidome	CPDB: SMPDB
Selenoamino Acid Metabolism	3.10962	M-D	Metabolome	MSEA
Semaphorin Neuronal Repulsive Signaling Pathway	3.14	M-D	Transcriptome	IPA
Semaphorin Neuronal Repulsive Signaling Pathway	2.47	M-B	Proteome	IPA
Semaphorin Neuronal Repulsive Signaling Pathway	6.15	M-D	Proteome	IPA
Semaphorin Signaling in Neurons	1.72	M-D	Proteome	IPA
Serotonin Receptor Signaling	1.75	M-D	Transcriptome	IPA
Sertoli Cell-Sertoli Cell Junction Signaling	2.35	M-D	Transcriptome	IPA
Sertoli Cell-Sertoli Cell Junction Signaling	4.47	M-D	Proteome	IPA
Signal Transduction	5.81858	M-D	Lipidome	CPDB: Reactome
Signal Transduction	4.02432	M-B	Lipidome	CPDB: Reactome
Signal Transduction	7.26377	B-D	Lipidome	CPDB: Reactome
Signaling by GPCR	4.12621	M-D	Lipidome	CPDB: Reactome
Signaling by GPCR	2.25214	M-B	Lipidome	CPDB: Reactome
Signaling by GPCR	5.56512	B-D	Lipidome	CPDB: Reactome
Signaling by Rho Family GTPases	6.78	M-D	Transcriptome	IPA
Signaling by Rho Family GTPases	3.71	M-D	Proteome	IPA
SNARE Signaling Pathway	2.84	M-D	Transcriptome	IPA
SNARE Signaling Pathway	1.65	M-D	Proteome	IPA
Sperm Motility	9.25	M-D	Transcriptome	IPA
Sphingolipid de novo biosynthesis	6.89675	M-D	Lipidome	CPDB: Reactome
Sphingolipid de novo biosynthesis	4.00675	M-B	Lipidome	CPDB: Reactome
Sphingolipid de novo biosynthesis	7.9198	B-D	Lipidome	CPDB: Reactome
Sphingolipid metabolism	7.24165	M-D	Lipidome	CPDB: Wikipathways
Sphingolipid metabolism	7.24165	M-D	Lipidome	CPDB: Reactome
Sphingolipid Metabolism	5.21139	M-B	Lipidome	CPDB: SMPDB
Sphingolipid metabolism	4.59967	M-B	Lipidome	CPDB: Wikipathways
Sphingolipid Metabolism	4.81223	M-D	Metabolome	MSEA
Sphingolipid metabolism	4.59829	M-B	Lipidome	CPDB: Reactome
Sphingolipid Metabolism	5.12248	M-D	Lipidome	CPDB: SMPDB
Sphingolipid Metabolism	1.86595	M-B	Metabolome	MSEA
Sphingolipid metabolism	7.9198	B-D	Lipidome	CPDB: Reactome
Sphingolipid metabolism	6.63722	B-D	Lipidome	CPDB: Wikipathways
Sphingolipid Metabolism	4.6165	B-D	Lipidome	CPDB: SMPDB
Sphingolipid metabolism - Homo sapiens (human)	4.24101	M-B	Lipidome	CPDB: KEGG
Sphingolipid metabolism - Homo sapiens (human)	4.13716	M-D	Lipidome	CPDB: KEGG
Sphingolipid metabolism - Homo sapiens (human)	3.73736	B-D	Lipidome	CPDB: KEGG
Sphingolipid pathway	4.59967	M-B	Lipidome	CPDB: Wikipathways
Sphingolipid pathway	4.64773	M-D	Lipidome	CPDB: Wikipathways
Sphingolipid pathway	4.29403	B-D	Lipidome	CPDB: Wikipathways
Sphingolipid signaling pathway	4.60787	M-D	Lipidome	CPDB: KEGG
Sphingolipid signaling pathway - Homo sapiens (human)	3.06185	M-B	Lipidome	CPDB: KEGG
Sphingolipid signaling pathway - Homo sapiens (human)	4.21932	B-D	Lipidome	CPDB: KEGG
sphingomyelin metabolism/ceramide salvage	2.24674	B-D	Lipidome	CPDB: HumanCyc
sphingosine and sphingosine-1-phosphate metabolism	2.06652	B-D	Lipidome	CPDB: HumanCyc
Sphingosine-1-phosphate Signaling	4.39	M-D	Transcriptome	IPA
SPINK1 General Cancer Pathway	2.88	M-D	Proteome	IPA
Starch and Sucrose Metabolism	2.0234	M-B	Metabolome	MSEA
Starch and Sucrose Metabolism	3.42659	M-D	Metabolome	MSEA
STAT3 Pathway	3.14	M-D	Transcriptome	IPA
Statin Pathway	3.28596	M-D	Lipidome	CPDB: Wikipathways
Statin Pathway	2.99973	B-D	Lipidome	CPDB: Wikipathways
Sulindac Action Pathway	2.13836	M-B	Lipidome	CPDB: SMPDB
Sulindac Action Pathway	1.71497	B-D	Lipidome	CPDB: SMPDB
Sulindac Action Pathway	1.94235	M-D	Lipidome	CPDB: SMPDB
Suprofen Action Pathway	2.13836	M-B	Lipidome	CPDB: SMPDB
Suprofen Action Pathway	1.71497	B-D	Lipidome	CPDB: SMPDB
Suprofen Action Pathway	1.94235	M-D	Lipidome	CPDB: SMPDB
Synaptic Long Term Depression	2.11	M-D	Transcriptome	IPA
Synaptogenesis Signaling Pathway	4.81	M-D	Transcriptome	IPA
Synaptogenesis Signaling Pathway	2.06	M-D	Proteome	IPA
Synthesis of glycosylphosphatidylinositol (GPI)	3.00229	M-D	Lipidome	CPDB: Reactome
Synthesis of glycosylphosphatidylinositol (GPI)	2.72099	B-D	Lipidome	CPDB: Reactome
Synthesis of PC	4.21292	M-D	Lipidome	CPDB: Reactome
Synthesis of PC	3.81553	B-D	Lipidome	CPDB: Reactome
Synthesis of PE	2.84671	M-D	Lipidome	CPDB: Reactome
Synthesis of PE	2.57428	B-D	Lipidome	CPDB: Reactome
Synthesis of PS	3.82153	M-D	Lipidome	CPDB: Reactome
Synthesis of PS	3.55968	B-D	Lipidome	CPDB: Reactome
Systemic Lupus Erythematosus In B Cell Signaling Pathway	4.59	M-D	Transcriptome	IPA
Systemic Lupus Erythematosus In B Cell Signaling Pathway	2.27	M-B	Proteome	IPA
Systemic Lupus Erythematosus In B Cell Signaling Pathway	16.6	M-D	Proteome	IPA
Systemic Lupus Erythematosus In T Cell Signaling Pathway	1.9	M-D	Transcriptome	IPA
Systemic Lupus Erythematosus Signaling	2.7	M-B	Proteome	IPA
Systemic Lupus Erythematosus Signaling	15.4	M-D	Proteome	IPA
T Cell Exhaustion Signaling Pathway	1.82	M-D	Transcriptome	IPA
T Cell Receptor Signaling	3.3	M-D	Transcriptome	IPA
Taurine and Hypotaurine Metabolism	2.86091	M-D	Metabolome	MSEA
Taurine and Hypotaurine Metabolism	1.34752	M-B	Metabolome	MSEA
TEC Kinase Signaling	4.5	M-D	Transcriptome	IPA
Tenoxicam Action Pathway	2.13836	M-B	Lipidome	CPDB: SMPDB
Tenoxicam Action Pathway	1.94235	M-D	Lipidome	CPDB: SMPDB
Tenoxicam Action Pathway	1.71497	B-D	Lipidome	CPDB: SMPDB
Th1 and Th2 Activation Pathway	6.77	M-D	Transcriptome	IPA
Th1 Pathway	7.38	M-D	Transcriptome	IPA
Th2 Pathway	4.89	M-D	Transcriptome	IPA
The canonical retinoid cycle in rods (twilight vision)	2.54087	B-D	Lipidome	CPDB: Reactome
the visual cycle I (vertebrates)	2.08054	B-D	Lipidome	CPDB: HumanCyc
Thrombin Signaling	4.4	M-D	Transcriptome	IPA
Thrombin Signaling	1.8	M-D	Proteome	IPA
Thyroid Cancer Signaling	1.97	M-D	Transcriptome	IPA
Tiaprofenic Acid Action Pathway	2.13836	M-B	Lipidome	CPDB: SMPDB
Tiaprofenic Acid Action Pathway	1.94235	M-D	Lipidome	CPDB: SMPDB
Tiaprofenic Acid Action Pathway	1.71497	B-D	Lipidome	CPDB: SMPDB
Tight Junction Signaling	1.59	M-D	Transcriptome	IPA
TNFR2 Signaling	2	M-D	Transcriptome	IPA
Tolmetin Action Pathway	2.13836	M-B	Lipidome	CPDB: SMPDB
Tolmetin Action Pathway	1.94235	M-D	Lipidome	CPDB: SMPDB
Tolmetin Action Pathway	1.71497	B-D	Lipidome	CPDB: SMPDB
Transfer of Acetyl Groups into Mitochondria	4.02661	M-D	Metabolome	MSEA
Transfer of Acetyl Groups into Mitochondria	1.60882	M-B	Metabolome	MSEA
Transport of fatty acids	3.06134	B-D	Lipidome	CPDB: Reactome
Transport of small molecules	5.00832	M-D	Lipidome	CPDB: Reactome
Transport of small molecules	3.16609	M-B	Lipidome	CPDB: Reactome
Transport of small molecules	6.29951	B-D	Lipidome	CPDB: Reactome
Transport of vitamins, nucleosides, and related molecules	1.71497	B-D	Lipidome	CPDB: Reactome
TREM1 Signaling	3.55	M-D	Transcriptome	IPA
triacylglycerol degradation	2.24674	B-D	Lipidome	CPDB: HumanCyc
Triglyceride catabolism	2.91928	M-D	Lipidome	CPDB: Reactome
Triglyceride catabolism	2.64263	B-D	Lipidome	CPDB: Reactome
Triglyceride metabolism	2.67048	M-D	Lipidome	CPDB: Reactome
Triglyceride metabolism	2.41572	B-D	Lipidome	CPDB: Reactome
Trisalicylate-choline Action Pathway	2.13836	M-B	Lipidome	CPDB: SMPDB
Trisalicylate-choline Action Pathway	1.94235	M-D	Lipidome	CPDB: SMPDB
Trisalicylate-choline Action Pathway	1.71497	B-D	Lipidome	CPDB: SMPDB
Tryptophan Metabolism	2.3724	M-B	Metabolome	MSEA
Tumor Microenvironment Pathway	2.1	M-D	Transcriptome	IPA
TWEAK Signaling	1.7	M-D	Transcriptome	IPA
Type II Diabetes Mellitus Signaling	2.24	M-D	Transcriptome	IPA
Tyrosine Metabolism	1.76293	M-B	Metabolome	MSEA
Ubiquinone Biosynthesis	2.96122	M-B	Metabolome	MSEA
Valdecoxib Action Pathway	2.13836	M-B	Lipidome	CPDB: SMPDB
Valdecoxib Action Pathway	1.94235	M-D	Lipidome	CPDB: SMPDB
Valdecoxib Action Pathway	1.71497	B-D	Lipidome	CPDB: SMPDB
VEGF Family Ligand-Receptor Interactions	2.46	M-D	Transcriptome	IPA
VEGF Signaling	1.63	M-D	Transcriptome	IPA
Vesicle-mediated transport	3.45425	M-B	Lipidome	CPDB: Reactome
Vesicle-mediated transport	3.36788	M-D	Lipidome	CPDB: Reactome
Vesicle-mediated transport	2.99973	B-D	Lipidome	CPDB: Reactome
Virus Entry via Endocytic Pathways	1.77	M-D	Transcriptome	IPA
Visual phototransduction	3.4336	M-D	Lipidome	CPDB: Reactome
Visual phototransduction	4.29403	B-D	Lipidome	CPDB: Reactome
Warburg Effect	4.02661	M-D	Metabolome	MSEA
Warburg Effect	1.60882	M-B	Metabolome	MSEA
White Adipose Tissue Browning Pathway	2.03	M-D	Transcriptome	IPA
WNT/β-catenin Signaling	2.28	M-D	Transcriptome	IPA
Wound Healing Signaling Pathway	1.6	M-D	Transcriptome	IPA
Wound Healing Signaling Pathway	9.55	M-B	Proteome	IPA
Wound Healing Signaling Pathway	8.43	M-D	Proteome	IPA
α-Adrenergic Signaling	4.06	M-D	Transcriptome	IPA
α-Adrenergic Signaling	4.05	M-D	Proteome	IPA
