# Supplementary material for: Multiomic analysis of familial adenomatous polyposis reveals molecular pathways associated with early tumorigenesis
Source: Nat Cancer. 2024 Oct 30;5(11):1737–53. doi: 10.1038/s43018-024-00831-z (PMC11584401; doi:10.1038/s43018-024-00831-z)
Supplement: Supplementary file 6 — Molecules with log2FC and FDR statistics. [file 43018_2024_831_MOESM6_ESM.xlsx]

## Sheet: Source Data Table 4
Symbol	Synonym(s)	Entrez	Ensembl/Gene Symbol - human (HUGO / HGNC / Entrez Gene)/Human Metabolome Database (HMDB)/KEGG/UniProt/Swiss-Prot Accession	Log2FC	FDR	Type(s)
A1BG	A1B,ABG,alpha-1-beta-GLYCOPROTEIN,alpha-1-B glycoprotein,C44,GAB,Glycoprotein ib-α,HYST2477,α-1-B glycoprotein,α-1-β-GLYCOPROTEIN	alpha-1-B glycoprotein	P04217	-1.203	2.96e-10	other
ACER2	2410116I05RIK,alkaline ceramidase 2,ALKCDase2,ASAH3L,C230070D10Rik,CRG-L1,maCER2	alkaline ceramidase 2	ENSG00000177076.5	1.119	0.0217	enzyme
ADCY1	AC1,adenylate cyclase 1,brl,D11Bwg1392e,D4A3N4,DFNB44,I-AC	adenylate cyclase 1	ENSG00000164742.15	-1.159	0.0251	enzyme
ADCY2	AC2,adenylate cyclase 2,HBAC2,KIAA1060,mKIAA1060	adenylate cyclase 2	ENSG00000078295.16	-2.048	0.000915	enzyme
ADCY4	AC4,adenylate cyclase 4,mKIAA4004	adenylate cyclase 4	ENSG00000129467.13	-0.703	0.0371	enzyme
ADCY7	AA407758,AC7,adenylate cyclase 7,KIAA0037	adenylate cyclase 7	ENSG00000121281.12	-0.622	0.0366	enzyme
AGT	AGTN,ANG,Angiotensinogen,angiotensinogen (serpin peptidase inhibitor, clade A, member 8),ANHU,ANRT,Aogen,hFLT1,LOC105373166,PAT,SERPINA8	angiotensinogen	P01019	-1.451	9.3e-07	growth factor
AHNAK	1110004P15RIK,2310047C17RIK,AHNAK 1,AHNAK nucleoprotein,AHNAK nucleoprotein (desmoyokin),AHNAKRS,AHNK,DA,desmoyokin,DY6,FLJ33834,Hypothetical PDZ Domain,LOC686579,MGC5395,PM227,RGD1308572,UV118	AHNAK nucleoprotein	Q09666	-0.591	1.91e-08	other
AHSG	A2HS,Aa2-066,AHS,alpha2 HEREMANS SCHMID GLYCOPROTEIN,alpha2 HSG,alpha-2-HS-GLYCOPROTEIN,APMR1,FETUA,FETUIN A,HSGA,pp63,α-2-HS-GLYCOPROTEIN	alpha 2-HS glycoprotein	P02765	-1.429	4.65e-12	other
AKT3	AKT serine/threonine kinase 3,D930002M15Rik,MPPH,MPPH2,Nmf350,PKBG,PKB-GAMMA,PKB-γ,PRKBG,Protein kinase Akt-3,RAC-gamma,RAC-PK-gamma,RAC-PK-γ,RAC-γ,STK-2,thymoma viral proto-oncogene 3	AKT serine/threonine kinase 3	ENSG00000117020.16	-0.988	0.014	kinase
ALB	Alb-1,Albumin,Albumin 1,albumin isomer 1,albumin isomer 2,albumin isomer 3,Albza,BCL002,FDAHT,HSA,PRO0883,PRO0903,PRO1341,PRO2044,SERUM ALBUMIN,serum albumin chain A,Serum albumin precursor	albumin	P02768	-1.454	5.3e-13	transporter
AMBP	alpha-1-microglobulin/bikunin precursor,ASPI,Bikunin,EDC1,HCP,HI-30,IATIL,Intin4,ITI,ITIL,ITILC,UTI,α 1 microglobulin/bikunin,α-1-microglobulin/bikunin precursor	alpha-1-microglobulin/bikunin precursor	P02760	-1.727	1.73e-14	transporter
APOA1	Alp-1,Apo1a,APO A,apo(a),APOA-I,APOLIPOPROTEIN A1,APOLIPOPROTEIN A-I,APOLIPOPROTEIN A-I G1,Brp-14,CSL112,HPALP2,LP(A-I),Ltw-1,Lvtw-1,Sep-1,Sep-2	apolipoprotein A1	P02647	-1.388	9.26e-11	transporter
APOA2	A2,Alp-2,APOAII,APOLIPOPROTEIN A2,apolipoprotein A-II,Hdl-1	apolipoprotein A2	P02652	-1.354	4e-09	transporter
APOA4	APOA-IV,apolipoprotein A4,APOLIPOPROTEIN A-IV	apolipoprotein A4	P06727	-0.983	7.58e-08	transporter
APOB	Aa1064,Ac1-060,AI315052,APOB-29,APOLIPOPROTEIN B,FCHL2,FLDB,LDLCQ4	apolipoprotein B	P04114	-0.73	3.06e-07	transporter
APOC1	ALPCI,Apo-CI,Apo-CIB,apolipoprotein C1,APOLIPOPROTEIN C-I,LRRG04	apolipoprotein C1	P02654	-0.94	6e-08	transporter
APOC3	APOCIII,apolipoprotein C3	apolipoprotein C3	P02656	-0.708	7.01e-06	transporter
APOD	AOPDGN,apolipoprotein D,LOC100047583	apolipoprotein D	P05090	-0.915	2.93e-09	transporter
APOE	AD2,APOEA,Apolipoprotein E,LDLCQ5,LPG	apolipoprotein E	P02649	-1.134	1.28e-08	transporter
APOF	apolipoprotein F,LTIP	apolipoprotein F	Q13790	-1.242	1.5e-07	transporter
APOH	Apolipoprotein H,B2G1,B2GP1,B2GPI,beta 2 GLYCOPROTEIN I,Beta 2-GPI,BG,β 2 glycoprotein 1,β 2 GLYCOPROTEIN I,β-2-GPI	apolipoprotein H	P02749	-1.353	1.62e-13	transporter
APOL1	APO-L,APOL-I,apolipoprotein L1,FSGS4	apolipoprotein L1	O14791	-0.743	8.68e-06	transporter
ARHGEF6	1600028C08Rik,1700038J06Rik,4930592P22RIK,alpha-PIX,COOL2,MRX46,PIXA,Pix-alpha,Pix-α,Rac/Cdc42 guanine nucleotide exchange factor 6,Rac/Cdc42 guanine nucleotide exchange factor (GEF) 6,α-PIX	Rac/Cdc42 guanine nucleotide exchange factor 6	ENSG00000129675.15	-1.581	0.0235	other
ARHGEF15	ARGEF15,D130071N09,D530030K12Rik,E5,Ephexin5,Rho guanine nucleotide exchange factor 15,Rho guanine nucleotide exchange factor (GEF) 15,Vms-rhogef,Vsm-RhoGEF	Rho guanine nucleotide exchange factor 15	ENSG00000198844.11	-0.834	0.0125	other
BTK	AGMX1,AT,ATK,BPK,Bruton agammaglobulinaemia tyrosine kinase,Bruton agammaglobulinemia tyrosine kinase,Bruton's tyrosine kinase,Brutons tyrosine kinase,Bruton tyrosine kinase,IGHD3,IMD1,p77btk,PSCTK1,xid,XLA	Bruton tyrosine kinase	ENSG00000010671.15	-1.785	0.006	kinase
C3	ACYLATION STIMULATING,AHUS5,ARMD9,ASP,circC3,circRNA-C3,Complement c3,complement component 3,CPAMD1,HEL-S-62p,HSE-MSF,Plp	complement C3	P01024	-1.085	7.96e-09	peptidase
C9	ARMD15,C9D,complement C9,complement component 9	complement C9	P02748	-1.105	1.63e-10	other
C4A/C4B	C4,C4-1,C4-2,C4A,C4A2,C4A3,C4A4,C4A6,C4AD,C4B,C4B1,C4B12,C4B 2,C4B3,C4B5,C4BD,C4d,C4F,C4l,C4S,CH,CO4,complement C4A,complement C4A (Rodgers blood group),complement C4B (Chido blood group),complement component 4A (Rodgers blood group),complement component 4B (Chido blood group),CPAMD2,CPAMD3,DADB-112B14.11,LOC100507685,LOC100909666,LOC102549354,LOC103689965,RG,Slp,SlpA,Slp-w7,Ss	complement C4A (Rodgers blood group)	P0C0L4	-1.052	1.11e-10	other
CAMK4	A430110E23Rik,Ca2+-CaM kinase IV,calcium/calmodulin-dependent protein kinase IV,caMK,Camk4,alpha,Camk4,α,CaMK-GR,CAM KINASE4,CaMK IV,CaMKIV/Gr,Ccdpk,D18Bwg0362e,RATCCDPK	calcium/calmodulin dependent protein kinase IV	ENSG00000152495.10	-1.101	0.00655	kinase
CASP7	Caspase-7,CMH-1,ICE-IAP3,ICE-LAP3,LICE2,Lice2 cysteine protease,mCASP-7,MCH3	caspase 7	ENSG00000165806.19	-0.797	0.0219	peptidase
CD40	Bp50,CD40 antigen,CD40L,CD40L receptor,CD40 molecule,CD40 receptor,CDW40,GP39,HIGM1,IGM,IMD3,p50,T-BAM,Tnf receptor member 5,TNFRSF5,TRAP	CD40 molecule	ENSG00000101017.13	-1.474	0.00662	transmembrane receptor
CD247	4930549J05RIK,A430104F18RIK,CD16Z,CD247 antigen,CD247 molecule,Cd3,CD3H,CD3 NU,CD3Q,CD3Z,CD3-ZETA,CD3-ζ,IMD25,T3Z,Tcrk,TCRZ,TCRzeta,Tcr ζ	CD247 molecule	ENSG00000198821.10	-1.197	0.0163	transmembrane receptor
CD3E	CD3,CD3A,CD3 antigen, epsilon polypeptide,CD3 antigen, ε polypeptide,CD3epsilon,CD3 (epsilon chain),CD3 epsilon subunit of T-cell receptor complex,Cd3-ε,CD3 (ε chain),CD3 ε subunit of T-cell receptor complex,IMD18,T3E,TCR,TCRE,Tcr-epsilon,Tcr-ε	CD3 epsilon subunit of T-cell receptor complex	ENSG00000198851.9	-1.775	0.0141	transmembrane receptor
CD3G	CD3 antigen, gamma polypeptide,CD3 antigen, γ polypeptide,CD3-GAMMA,CD3 gamma subunit of T-cell receptor complex,Cd3g γ,CD3-γ,CD3 γ subunit of T-cell receptor complex,Ctg-3,IMD17,T3G	CD3 gamma subunit of T-cell receptor complex	ENSG00000160654.10	-2.087	0.00977	transmembrane receptor
CD40LG	CD154,CD40-L,CD40 ligand,gp39,hCD40L,HIGM1,IGM,IMD3,LOC84349,Ly-62,T-BAM,TNFSF5,Tnlg8b,TRAP	CD40 ligand	ENSG00000102245.7	-1.623	0.0225	cytokine
CD79A	alpha4,BCR-IGA,CD79A antigen (immunoglobulin-associated alpha),CD79A antigen (immunoglobulin-associated α),Cd79al,CD79a molecule,IGA,IGAlpha,Ig-α,Immunoglobulin sheath alpha,Immunoglobulin sheath α,LOC687079,Ly-54,MB-1	CD79a molecule	ENSG00000105369.9	-2.278	0.0107	transmembrane receptor
CD79B	AGM6,B29,CD79B antigen,CD79b molecule,Ig-beta,Ig-β,IGB,Immunoglobulin sheath beta,Immunoglobulin sheath β	CD79b molecule	ENSG00000007312.12	-3.274	0.00259	transmembrane receptor
ceramide	104404-17-3,acylceramide,C19H36NO3R,ceramide,ceramide nanoliposome,ceramides,CNL,d18:1 ceramide,KN-001,KN-01,nanoliposomal ceramide	--	C00195	-1.118	0.000151	chemical - endogenous mammalian
CLU	AAG4,APO-J,CLI,CLUSTERIN,COMPLEMENT CYTOLYSIS INHIBITOR,D14Ucla3,DAG,Gp80,KUB1,NA1/NA2,RATTRPM2B,SGP-2,SP-40,Sugp-2,Sulfated glycoprotein 2,sulphated glycoprotein 2,TRPM-2,TRPM2B,Trpmb	clusterin	ENSG00000120885.21	-1.486	0.000858	other
COL18A1	COLLAGEN type XVIII,collagen, type XVIII, alpha 1,collagen type XVIII alpha 1 chain,collagen, type XVIII, α 1,collagen type XVIII α 1 chain,collagen XVIII,Endostatin,GLCC,KNO,KNO1,KS,MFP,Procollagen, Type XVIII	collagen type XVIII alpha 1 chain	P39060	-0.88	9.78e-07	other
COL1A1	Alpha1-1 Collagen,alpha 1(I) COLLAGEN,alpha 1 (I) PROCOLLAGEN,Alpha1 type i collagen,Alpha1 Type I Procollagen,CAFYD,COL1,Col1a,Cola-1,COL I,COLIA1,COLLAGEN 1 alpha1,Collagen alpha1,COLLAGEN alpha1 (I),Collagen alpha 1(I) chain precursor,Collagen I,Collagen i-alpha,COLLAGEN I alpha1,Collagen i-α,Collagen Type1 Alpha1,Collagen type I,COLLAGEN type I alpha 1,collagen, type I, alpha 1,collagen type …	collagen type I alpha 1 chain	P02452	-2.808	3.76e-11	other
COL1A2	alpha2(I) COLLAGEN,alpha 2(I) COLLAGEN precursor,alpha2(I) PROCOLLAGEN,Col1 alpha 2,Col1 α 2,Cola-2,COLLAGEN 1 alpha2,COLLAGEN alpha 2(I),COLLAGEN alpha 2(I) CHAIN precursor,COLLAGEN alpha2 type1,COLLAGEN I,COLLAGEN I alpha2,COLLAGEN type1 alpha2,COLLAGEN type I alpha2,collagen, type I, alpha 2,collagen type I alpha 2 chain,COLLAGEN type I PRO alpha 2,COLLAGEN type I PRO α 2,collagen, type I, α 2…	collagen type I alpha 2 chain	P08123	-2.392	9.58e-11	other
COL3A1	Alpha coliii,CN3,Col3a,COL3 alpha,COL3 α,COL III,Collagen 3,collagen alpha 1 (III),Collagen III,collagen III alpha 1,collagen III α 1,Collagen Type 3,COLLAGEN type 3, alpha 1 CHAIN,COLLAGEN type 3, α 1 CHAIN,Collagen type III,collagen type III alpha 1,collagen, type III, alpha 1,collagen type III alpha 1 chain,Collagen type III pro α 1,collagen type III α 1,collagen, type III, α 1,collagen type I…	collagen type III alpha 1 chain	P02461	-2.052	4.01e-12	other
COL5A3	Alpha4(v) collagen,collagen, type V, alpha 3,collagen type V alpha 3 chain,collagen, type V, α 3,collagen type V α 3 chain	collagen type V alpha 3 chain	P25940	-1.579	2.82e-09	other
cyclic AMP	11002-78-1,33116-15-3,3',5'-cyclic AMP,3',5'-monophosphate, adenosine cyclic,37839-81-9,(4aR,6R,7R,7aS)-6-(6-aminopurin-9-yl)-2-hydroxy-2-oxo-4a,6,7,7a-tetrahydro-4H-furo[3,2-d][1,3,2]dioxaphosphinin-7-ol,54532-48-8,55576-98-2,60-92-4,66067-13-8,68407-13-6,adenosine 3',5'-phosphate,adenosine, cyclic 3',5'-(hydrogen phosphate),adenosine cyclic 3,5 monophosphate,adenosine cyclic 3',5'-monophosphate…	--	C00575	-0.106	0.00173	chemical - endogenous mammalian
D-glucose	110187-42-3,13C-glucose,2280-44-6,(3R,4S,5S,6R)-6-(hydroxymethyl)oxane-2,3,4,5-tetrol,50-99-7,biliary glucose,C6H12O6,dextrose,D-glucose-13C6,glucose,sugar,(U-13C6)-D-glucose,[U-13C] glucose,U-C glucose,uniformly-labeled [U-13C]glucose	--	HMDB0000122	-0.154	0.0059	chemical - endogenous mammalian
DDR2	AI838577,discoidin domain receptor family, member 2,discoidin domain receptor tyrosine kinase 2,LOC686988,LOC98434,MIG20a,NTRKR3,TKT,TYRO10,WRCN	discoidin domain receptor tyrosine kinase 2	Q16832	-0.994	2.12e-11	kinase
diacylglycerol	DAG,diacylglycerides,diglyceride	--	C00165	-2.651	0.000368	chemical - endogenous mammalian
FCGR2B	CD32,CD32 antigen,CD32B,F630109E10Rik,FCG2,Fc Gamma 2a,Fc gamma R2,Fc gamma receptor 2B,Fc gamma receptor IIb,FC gamma RIIB,FcgammaRIIB2,FCGR2,Fcgr2a,FCGR2B1,FCGR2C,FcgRII,Fc[g]RII,FcGRIIB,Fcgr γ Chain,Fcr-2,Fcr-3,FC receptor, IgG, low affinity IIb,FC receptor, IgG, low afinity IIb,FC receptor TC9,FCRII,FcRII-b,FcRII-c,Fc γ 2a,Fc γ R2,Fc γ receptor 2B,Fc γ receptor IIb,Fc-γ-RII,FC γ R II B,IGFR2,…	Fc gamma receptor IIb	ENSG00000072694.20	-1.182	0.0236	transmembrane receptor
FCGR2C	CD32,CD32C,CDW32,FCG2,Fc gamma receptor IIc (gene/pseudogene),FcgammaRIIc,FCRIIC,Fc γ receptor IIc (gene/pseudogene),IGFR2	Fc gamma receptor IIc (gene/pseudogene)	ENSG00000244682.7	-1.211	0.0137	transmembrane receptor
FETUB	16G2,2310011O17Rik,D17980,FET,FETUIN,fetuin B,fetuin beta,fetuin β,Gugu,IRL685,Pp63	fetuin B	Q9UGM5	-1.441	1.31e-11	other
FNBP1	1110057E06RIK,2210010H06RIK,FBP1,FBP17,Formin binding,formin binding protein 1,LOC102555088,LOC108348147,RAPOSTLIN,RND2	formin binding protein 1	ENSG00000187239.16	-0.829	0.0069	enzyme
FOS	AP-1,C-FOS,D12Rfj1,FBJ osteosarcoma oncogene,Fos proto-oncogene, AP-1 transcription factor subunit,p55	Fos proto-oncogene, AP-1 transcription factor subunit	ENSG00000170345.9	-1.708	0.0132	transcription regulator
FYN	C-FYN,Fyn proto-oncogene,FYN proto-oncogene, Src family tyrosine kinase,FYNT,LOC102724705,p59-FYN,p59 Fyn B,SLK,SRC-LIKE KINASE,SYN	FYN proto-oncogene, Src family tyrosine kinase	ENSG00000010810.17	-0.954	0.00887	kinase
GC	DBP,DBP02,DBP/GC,DBP-maf,Gc-MAF,GC vitamin D binding protein,GC, vitamin D binding protein,GRD3,Group-specific Component,HEL-S-51,VDB,VDBG,VDBP,Vitamin D binding,vitamin D binding protein,Vitamin d binding protein prepeptide	GC vitamin D binding protein	P02774	-1.488	1.54e-11	transporter
GNA13	AU024132,G13,GALPHA13,G protein alpha 13,G protein subunit alpha 13,G protein subunit α 13,G protein α 13,guanine nucleotide binding protein, alpha 13,guanine nucleotide binding protein, α 13,G α 13,HG1N	G protein subunit alpha 13	ENSG00000120063.9	-0.573	0.0346	enzyme
GNB4	6720453A21RIK,CMTD1F,Gb4,GBB4,G(beta)4,G protein beta 4,G protein subunit beta 4,G protein subunit β 4,G protein β 4,guanine nucleotide binding protein (G protein), beta 4,guanine nucleotide binding protein (G protein), β 4,G(β)4,HG2B,LOC103691541,LOC107986157	G protein subunit beta 4	Q9HAV0	-1.033	5.89e-11	enzyme
GNG2	1110003P13RIK,G gamma2,G protein subunit gamma 2,G protein subunit γ 2,G protein γ 2,guanine nucleotide binding protein (G protein), gamma 2,guanine nucleotide binding protein (G protein), γ 2,HG3F1	G protein subunit gamma 2	ENSG00000186469.8	-1.198	0.00578	enzyme
GNG3	G gamma3,G protein gamma 3,G protein subunit gamma 3,G protein subunit γ 3,G protein γ 3,Guanine nucleotide binding protein, gamma 3 subunit,guanine nucleotide binding protein (G protein), gamma 3,guanine nucleotide binding protein (G protein), γ 3,Guanine nucleotide binding protein, γ 3 subunit,HG3D	G protein subunit gamma 3	ENSG00000162188.5	-3.327	0.02	enzyme
GNG7	FLJ00058,GBG7,G protein binding protein, gamma7,G protein gamma 7,G protein subunit gamma 7,G protein subunit γ 7,G protein γ 7,guanine nucleotide binding protein (G protein), gamma 7,guanine nucleotide binding protein (G protein), γ 7,HG3B,Quanine nucleotide-binding protein gamma,Quanine nucleotide-binding protein γ	G protein subunit gamma 7	ENSG00000176533.12	-1.878	0.00596	enzyme
GNG11	0610037B21Rik,GNGT11,G protein gamma 11 subunit,G protein subunit gamma 11,G protein subunit γ 11,G protein γ 11 subunit,GUANINE NUCLEOTIDE binding protein 11,guanine nucleotide binding protein (G protein), gamma 11,guanine nucleotide binding protein (G protein), γ 11,HG3H1,LOC100912034	G protein subunit gamma 11	P61952	-1.118	1.13e-10	enzyme
GPLD1	6330541J12Rik,glycosylphosphatidylinositol specific phospholipase D1,GPI-PLD,GPIPLDM,PHOSPHOINOSITOL-GLYCAN-SPECIFIC PHOSPHOLIPASE D,PIGPLD,PIGPLD1,PLD	glycosylphosphatidylinositol specific phospholipase D1	P80108	-0.679	3.72e-09	enzyme
GUCY1A1	1200016O07Rik,Alpha 1 GC,GC-1alpha,GC-1α,GC-SA3,GC-S-alpha-1,GCS-alpha-3,GC-S-α-1,GCS-α-3,guanylate cyclase 1, soluble, alpha 1,Guanylate cyclase 1, soluble, alpha 3,guanylate cyclase 1 soluble subunit alpha 1,guanylate cyclase 1 soluble subunit α 1,guanylate cyclase 1, soluble, α 1,Guanylate cyclase 1, soluble, α 3,GUANYLATE CYCLASE alpha 1,GUANYLATE CYCLASE α 1,GUC1A3,GUCA3,GUCSA3,GUCY1A3,MYMY6…	guanylate cyclase 1 soluble subunit alpha 1	Q02108	-1.03	1.45e-08	enzyme
GUCY1B1	Gc70,GCbeta1,GC-SB3,GC-S-beta-1,GC-S-β-1,GCYB1,guanylate cyclase 1, soluble, beta 1,guanylate cyclase 1 soluble subunit beta 1,guanylate cyclase 1 soluble subunit β 1,guanylate cyclase 1, soluble, β 1,GUC1B3,GUCB3,GUCSB3,GUCY1B3,Nogc beta1 subunit,NO receptor guanylyl cyclase beta1 subunit,SGC,Sgc beta-1,SGC-β-1	guanylate cyclase 1 soluble subunit beta 1	ENSG00000061918.12	-1.684	0.0235	enzyme
HDAC2	D10Wsu179e,HD2,histone deacetylase 2,KDAC2,mRPD3,RGD: 619976,RPD3,YAF1,Yy1bp	histone deacetylase 2	ENSG00000196591.11	0.581	0.012	transcription regulator
HDAC5	HD5,Hdac4,histone deacetylase 5,mHDA1,mKIAA0600,NY-CO-9	histone deacetylase 5	Q9UQL6	-0.602	0.000748	transcription regulator
HDAC9	AK143298,AV022454,D030072B18,D030072B18Rik,HD7,HD7B,HD9,HDAC,HDAC7,HDAC7B,HDAC9B,HDAC9FL,HDAC C,HDRP,histone deacetylase 9,LOC100504541,LOC100861990,LOC102552384,MITR,mKIAA0744,RGD1310748,RGD1563092	histone deacetylase 9	ENSG00000048052.21	-1.334	0.0238	transcription regulator
HNF1A	HNF1,HNF-1-alpha,HNF1 homeobox A,HNF-1-α,HNF4A,IDDM20,LF-B1,MODY3,TCF-1	HNF1 homeobox A	P20823	0.597	8.42e-07	transcription regulator
HPR	A-259H10.2,ENDO-I,haptoglobin-related protein,HAPTOGLOBIN-RELATED protein, beta CHAIN,HAPTOGLOBIN-RELATED protein, β CHAIN,HP	haptoglobin-related protein	P00739	-1.07	6.9e-07	peptidase
HPX	haemo,haemopexin,HEMO,hemopexin,HPXN,HX	hemopexin	P02790	-1.623	1.09e-12	transporter
IGHA1	BAC87456.1,IGA1,IG A-1 CHAIN RGN,immunoglobulin heavy constant alpha 1,immunoglobulin heavy constant α 1,MGC27165,SNC73,TRO alpha1 H,MYELOMA	immunoglobulin heavy constant alpha 1	P01876	-0.741	1.78e-06	other
IGHA2	A2M,immunoglobulin heavy constant alpha 2 (A2m marker),immunoglobulin heavy constant α 2 (A2m marker)	immunoglobulin heavy constant alpha 2 (A2m marker)	P01877	-1.185	7.05e-05	other
IGHG2	Ig gamma-2 chain c,Ig γ-2 chain c,immunoglobulin heavy constant gamma 2 (G2m marker),immunoglobulin heavy constant γ 2 (G2m marker),LOC100294459	immunoglobulin heavy constant gamma 2 (G2m marker)	P01859	-0.708	3.81e-10	other
IGHG3	IgG3,IGH3,IG HEAVY CONSTANT gamma3,Immunoglobulin Heavy Constant Gamma3,immunoglobulin heavy constant gamma 3 (G3m marker),immunoglobulin heavy constant γ 3 (G3m marker)	immunoglobulin heavy constant gamma 3 (G3m marker)	P01860	-1.132	2.53e-11	other
IGHG4	IGG4,immunoglobulin heavy constant gamma 4 (G4m marker),immunoglobulin heavy constant γ 4 (G4m marker)	immunoglobulin heavy constant gamma 4 (G4m marker)	P01861	-1.405	6.77e-08	other
IGHM	AGM1,Ak007163,cyto-Ig mu,FLJ00385,IG gamma-1 chain c region,IGH-6,IG HEAVY CONSTANT MU,IgM,IgM mu,Ig mu,Ig mu chain c region,IG γ-1 chain c region,Immunoglobulin heavy chain 6,immunoglobulin heavy constant mu,IPI00022910,MU,Mu chain,muH,muHC,Mu heavy chain,Mu MT,Mu S,VH,VH186.2	immunoglobulin heavy constant mu	P01871	-1.331	7.36e-08	transmembrane receptor
IGHV1-2	immunoglobulin heavy variable 1-2,V35	immunoglobulin heavy variable 1-2	P23083	-0.858	1.15e-06	other
IGHV1-18	immunoglobulin heavy variable 1-18	immunoglobulin heavy variable 1-18	A0A0C4DH31	-0.807	3.82e-08	other
IGHV1-46	immunoglobulin heavy variable 1-46	immunoglobulin heavy variable 1-46	P01743	-1.016	9.94e-06	other
IGHV1-69	IGHV1-E,immunoglobulin heavy variable 1-69,MYOSIN REACTIVE IMMUNOGLOBULIN HEAVY CHAIN VARIABLE REGION	immunoglobulin heavy variable 1-69	P01742	-1.128	6.39e-06	other
IGHV2-5	immunoglobulin heavy variable 2-5,VH	immunoglobulin heavy variable 2-5	P01817	-0.926	9.24e-09	other
IGHV2-26	immunoglobulin heavy variable 2-26,VH	immunoglobulin heavy variable 2-26	A0A0B4J1V2	-1.036	7.16e-07	other
IGHV2-70D	IGHV2-ENSG00000211974-070,immunoglobulin heavy variable 2-70D	immunoglobulin heavy variable 2-70D	A0A0C4DH43	-0.846	0.000478	other
IGHV3-7	immunoglobulin heavy variable 3-7,VH	immunoglobulin heavy variable 3-7	P01780	-0.913	6.57e-09	other
IGHV3-13	immunoglobulin heavy variable 3-13	immunoglobulin heavy variable 3-13	P01766	-1.098	3.15e-09	other
IGHV3-15	immunoglobulin heavy variable 3-15,VH	immunoglobulin heavy variable 3-15	A0A0B4J1V0	-0.806	7.81e-08	other
IGHV3-30	immunoglobulin heavy variable 3-30,VH	immunoglobulin heavy variable 3-30	P01768	-0.923	9.94e-10	other
IGHV3-35	immunoglobulin heavy variable 3-35 (non-functional),VH	immunoglobulin heavy variable 3-35 (non-functional)	A0A0C4DH35	-0.953	2.11e-07	other
IGHV3-43	immunoglobulin heavy variable 3-43,VH	immunoglobulin heavy variable 3-43	A0A0B4J1X8	-1.263	2.81e-09	other
IGHV3-49	immunoglobulin heavy variable 3-49,VH	immunoglobulin heavy variable 3-49	A0A0A0MS15	-0.798	7.81e-08	other
IGHV3-74	immunoglobulin heavy variable 3-74,VH	immunoglobulin heavy variable 3-74	A0A0B4J1X5	-0.749	1.23e-09	other
IGHV4-4	immunoglobulin heavy variable 4-4,VH	immunoglobulin heavy variable 4-4	A0A075B6R2	-1.039	0.000197	other
IGHV4-28	immunoglobulin heavy variable 4-28,VH	immunoglobulin heavy variable 4-28	A0A0C4DH34	-0.924	7.87e-09	other
IGHV4-34	immunoglobulin heavy variable 4-34,VH	immunoglobulin heavy variable 4-34	P06331	-1.061	2.02e-09	other
IGHV5-51	immunoglobulin heavy variable 5-51,VH	immunoglobulin heavy variable 5-51	A0A0C4DH38	-0.973	2.39e-10	other
IGHV6-1	immunoglobulin heavy variable 6-1,VH	immunoglobulin heavy variable 6-1	A0A0B4J1U7	-0.939	1.44e-05	other
IGKC	HCAK1,IgG κ,IG KAPPA CONSTANT,Ig kappa light chain,IGKCD,IG LIGHT CHAIN K,IG κ CONSTANT,Ig κ light chain,immunoglobulin kappa constant,immunoglobulin κ constant,Immunoglobulin κ Light Chain,Kappa Light Chain,Km,κ Light Chain	immunoglobulin kappa constant	P01834	-1.18	4.04e-12	other
IGKJ1	immunoglobulin kappa joining 1,immunoglobulin κ joining 1,J1	immunoglobulin kappa joining 1	A0A0A0MT89	-0.959	1e-06	other
IGKV1D-33	immunoglobulin kappa variable 1D-33,immunoglobulin κ variable 1D-33,O8	immunoglobulin kappa variable 1D-33	P01593	-1.333	4.4e-11	other
IGKV2-30	A17,immunoglobulin kappa variable 2-30,immunoglobulin κ variable 2-30	immunoglobulin kappa variable 2-30	P06310	-1.224	8.86e-10	other
IGKV2-40	immunoglobulin kappa variable 2-40,immunoglobulin κ variable 2-40,O11,O11a	immunoglobulin kappa variable 2-40	A0A087WW87	-0.947	5.25e-09	other
IGKV2D-24	A7,immunoglobulin kappa variable 2D-24 (non-functional),immunoglobulin κ variable 2D-24 (non-functional)	immunoglobulin kappa variable 2D-24 (non-functional)	A0A075B6R9	-0.786	9.54e-08	other
IGKV3-11	immunoglobulin kappa variable 3-11,immunoglobulin κ variable 3-11,L6,LOC100653210	immunoglobulin kappa variable 3-11	P04433	-1.092	1.3e-06	other
IGKV3-20	13K18,A27,immunoglobulin kappa variable 3-20,immunoglobulin κ variable 3-20	immunoglobulin kappa variable 3-20	P01619	-1.19	5.11e-08	other
IGKV3D-20	A11,A11a,immunoglobulin kappa variable 3D-20,immunoglobulin κ variable 3D-20	immunoglobulin kappa variable 3D-20	A0A0C4DH25	-1.137	2.13e-11	other
IGKV4-1	B3,Ig kappa chain V-IV region precursor,Ig κ chain V-IV region precursor,immunoglobulin kappa variable 4-1,immunoglobulin κ variable 4-1,LOC101060598	immunoglobulin kappa variable 4-1	P06312	-0.928	2.02e-06	other
IGKV6-21	A26,immunoglobulin kappa variable 6-21 (non-functional),immunoglobulin κ variable 6-21 (non-functional)	immunoglobulin kappa variable 6-21 (non-functional)	A0A0C4DH24	-1.552	7.27e-08	other
IGLC1	IGLC,immunoglobulin lambda constant 1,immunoglobulin λ constant 1	immunoglobulin lambda constant 1	ENSG00000211675.2	-1.295	0.0302	other
IGLC2	IGLC,immunoglobulin lambda constant 2,immunoglobulin λ constant 2	immunoglobulin lambda constant 2	P0DOY2	-0.876	4.32e-08	other
IGLC7	C7,immunoglobulin lambda constant 7,immunoglobulin λ constant 7	immunoglobulin lambda constant 7	A0M8Q6	-0.768	2.86e-06	other
IGLV1-47	immunoglobulin lambda variable 1-47,immunoglobulin λ variable 1-47,V1-17	immunoglobulin lambda variable 1-47	P01700	-0.726	3.71e-08	other
IGLV2-8	immunoglobulin lambda variable 2-8,immunoglobulin λ variable 2-8,V1-2	immunoglobulin lambda variable 2-8	P01709	-0.765	3.24e-05	other
IGLV2-11	immunoglobulin lambda variable 2-11,immunoglobulin λ variable 2-11,V1-3	immunoglobulin lambda variable 2-11	P01706	-0.931	3.69e-10	other
IGLV2-14	immunoglobulin lambda variable 2-14,immunoglobulin λ variable 2-14,V1-4	immunoglobulin lambda variable 2-14	P01704	-1.207	1.94e-05	other
IGLV3-10	immunoglobulin lambda variable 3-10,immunoglobulin λ variable 3-10,V2-7	immunoglobulin lambda variable 3-10	A0A075B6K4	-1.511	5.88e-06	other
IGLV3-19	immunoglobulin lambda variable 3-19,immunoglobulin λ variable 3-19,V2-13,VL3L	immunoglobulin lambda variable 3-19	P01714	-0.909	3.13e-07	other
IGLV3-21	immunoglobulin lambda variable 3-21,immunoglobulin λ variable 3-21,V2-14	immunoglobulin lambda variable 3-21	P80748	-1.002	2.13e-06	other
IGLV3-25	immunoglobulin lambda variable 3-25,immunoglobulin λ variable 3-25,V2-17	immunoglobulin lambda variable 3-25	P01717	-1.227	2.23e-07	other
IGLV4-69	immunoglobulin lambda variable 4-69,immunoglobulin λ variable 4-69,V5-6	immunoglobulin lambda variable 4-69	A0A075B6H9	-0.925	4.92e-09	other
IGLV7-43	immunoglobulin lambda variable 7-43,immunoglobulin λ variable 7-43,V3-2	immunoglobulin lambda variable 7-43	P04211	-0.661	0.00135	other
IGLV8-61	immunoglobulin lambda variable 8-61,immunoglobulin λ variable 8-61,V3-4	immunoglobulin lambda variable 8-61	A0A075B6I0	-0.902	5.37e-09	other
IGLV9-49	immunoglobulin lambda variable 9-49,immunoglobulin λ variable 9-49,V5-2	immunoglobulin lambda variable 9-49	A0A0B4J1Y8	-1.19	3.9e-07	other
IL12RB2	A930027I18RIK,Ifnm,IL12R beta2,interleukin 12 receptor, beta 2,interleukin 12 receptor subunit beta 2,interleukin 12 receptor subunit β 2,interleukin 12 receptor, β 2	interleukin 12 receptor subunit beta 2	ENSG00000081985.11	-1.091	0.0236	transmembrane receptor
IL6ST	5133400A03Rik,Ac1055,CD130,CDW130,D13Ertd699e,Glycoprotein 130,GP130,HIES4,HIES4A,HIES4B,IL-27R-beta,IL-27R-β,IL-6RB,Il6 transd,IMD94,interleukin 6 cytokine family signal transducer,Interleukin-6 receptor β chain,interleukin 6 signal transducer,Interleukin 6 signal transduction molecule,STWS2	interleukin 6 cytokine family signal transducer	P40189	-0.729	3.49e-08	transmembrane receptor
IRF8	H-ICSBP,HICSBP-1,ICSBP,ICSBP1,IMD32A,IMD32B,Interferon Consensus Sequence Binding Protein 1,interferon regulatory factor 8,Myls	interferon regulatory factor 8	ENSG00000140968.10	-0.753	0.0179	transcription regulator
ITGA1	alpha1 INTEGRIN,CD49A,E130012M19RIK,integrin alpha 1,integrin subunit alpha 1,integrin subunit α 1,Integrin α-1,VLA1	integrin subunit alpha 1	P56199	-0.867	1.02e-08	other
ITGA2	BR,CD49B,DX5,GPIa,HPA-5,INTEGRIN alpha 2,integrin subunit alpha 2,integrin subunit α 2,INTEGRIN α 2,VLA-2,VLA2 alpha,VLA2 α,VLAA2	integrin subunit alpha 2	ENSG00000164171.10	1.135	0.0187	transmembrane receptor
ITGA4	Alpha4 Integrin,CD49D,IA4,integrin alpha 4,integrin subunit alpha 4,integrin subunit α 4,Integrin-α 4,Very late antigen-4	integrin subunit alpha 4	ENSG00000115232.13	-1.319	0.0139	transmembrane receptor
ITGA5	CD49e,FNRA,integrin alpha 5 (fibronectin receptor alpha),integrin subunit alpha 5,integrin subunit α 5,Integrin α 5,integrin α 5 (fibronectin receptor α),ITA5,Itga5 retired,ITGalpha5,ITGα5,VLA-5,VLA5A	integrin subunit alpha 5	P08648	-0.807	2.82e-08	transmembrane receptor
ITGA6	5033401O05Rik,CD49f,integrin alpha 6,integrin subunit alpha 6,integrin subunit α 6,Integrin-α 6,ITG alpha6,ITGA6B,JEB6,VLA-6	integrin subunit alpha 6	ENSG00000091409.14	1.329	0.00308	transmembrane receptor
ITGA7	[a]7,alpha7,integrin alpha 7,integrin subunit alpha 7,integrin subunit α 7,Integrin α 7	integrin subunit alpha 7	Q13683	-1.684	5.41e-09	other
ITGAE	A530055J10,alpha-E1,alpha-M290,aM290,CD103,CD103 antigen,HUMINAE,Integrin Alpha E,integrin alpha E, epithelial-associated,integrin subunit alpha E,integrin subunit α E,Integrin α E,integrin α E, epithelial-associated,Integrin α Iel,Integrin α M290,α-E1,α-M290	integrin subunit alpha E	P38570	-4.87	4.03e-13	other
ITGAL	CD11A,INTEGRIN alpha-L,integrin subunit alpha L,integrin subunit α L,INTEGRIN α-L,LFA-1,LFA-1A,LFA-1 α l,Ly-15,Ly-21,(p180)	integrin subunit alpha L	ENSG00000005844.17	-1.919	0.012	transmembrane receptor
ITGAM	CD11B,CD11B/CD18,Complement Receptor 5,COMPLEMENT receptor type 3,CR3,CR3A,F730045J24Rik,integrin alpha M,integrin subunit alpha M,integrin subunit α M,Integrin α m,ITGAN,Itgm,Ly-40,MAC-1,MAC1A,MO1A,SLEB6	integrin subunit alpha M	ENSG00000169896.17	-1.611	0.0285	transmembrane receptor
ITGB2	2E6,beta2 INTEGRINS,CD18,Cr3 beta,Cr3 β,Integrin beta2,integrin subunit beta 2,integrin subunit β 2,Integrin-β 2,LAD,LCAMB,Leucocyte Cell Adhesion Molecule,LFA-1,Lfa-1 beta,LFA1 beta CHAIN,Lfa-1 β,LFA-1 β 2,LFA1 β CHAIN,MAC-1,MF17,MFI7,β 2 integrin,β(2)-integrin	integrin subunit beta 2	ENSG00000160255.17	-1.482	0.0176	transmembrane receptor
ITGB3	BDPLT16,BDPLT2,BDPLT24,beta 3,CD61,GP3A,GPIIIa,GT,GT2,HPA-4,INGRB3,integrin beta 3,integrin subunit beta 3,integrin subunit β 3,Integrin-β 3,β 3	integrin subunit beta 3	P05106	-0.619	0.00143	transmembrane receptor
ITGB4	AA407042,beta4 integrin,C230078O20,CD104,GP150,integrin beta 4,integrin subunit beta 4,integrin subunit β 4,Integrin-β 4,JEB5A,JEB5B,β4 integrin	integrin subunit beta 4	ENSG00000132470.13	0.687	0.018	transmembrane receptor
ITIH4	GP120,H4P,IHRP,inter alpha-trypsin inhibitor, heavy chain 4,inter-alpha-trypsin inhibitor heavy chain 4,INTER-alpha-TRYPSIN INHIBITOR HEAVY CHAIN-RELATED,inter α-trypsin inhibitor, heavy chain 4,inter-α-trypsin inhibitor heavy chain 4,INTER-α-TRYPSIN INHIBITOR HEAVY CHAIN-RELATED,ITIH4 isoform 1,ITI-HC4,ITIHL1,PK-120	inter-alpha-trypsin inhibitor heavy chain 4	Q14624	-1.074	6.78e-09	other
ITK	EMT,EMTTK,IL2-inducible T-cell kinase,LPFS1,LYK,PSCTK2,Tcsk,Tsk	IL2 inducible T cell kinase	ENSG00000113263.12	-1.929	0.000927	kinase
ITPR1	ACV,CLA4,D6Pas2,DKFZp313N1434,Gm10429,I145TR,inositol 1,4,5-trisphosphate receptor 1,inositol 1,4,5-trisphosphate receptor type 1,inositol 1,4,5-trisphosphate receptor, type 1,InsP3R,INSP3R1,IP3R,IP3R 1,Ip3 receptor,Ip3 Receptor Type 1,opt,P400,Pcd6,Pcp-1,PPP1R94,SCA15,SCA16,SCA29,Type I IP3 receptor,wblo	inositol 1,4,5-trisphosphate receptor type 1	ENSG00000150995.19	-0.824	0.0122	ion channel
JCHAIN	9530090F24Rik,IGCJ,IGJ,Ig joining chain,immunoglobulin joining chain,JCH,joining chain of multimeric IgA and IgM	joining chain of multimeric IgA and IgM	P01591	-0.773	1.28e-06	other
KNG1	BDK,BK,HAE6,KININOGEN,KININOGEN 1,kininogen 2,kininogen 2-like 1,KINKG,KINKH,KINT1G,K-kininogen,KNG,Kng1 v1,KNG2,Kng2l1,Kngk,Kngt,Kngt1,LOC102551949,Map1,Tkg,TKG6	kininogen 1	P01042	-1.319	1.77e-11	other
LAT	IMD52,LAT1,linker for activation of T cells,p36-38,pp36	linker for activation of T cells	ENSG00000213658.11	-1.225	0.0349	other
LCK	Hck-3,IMD22,Lck1,LCK proto-oncogene, Src family tyrosine kinase,Lcktkr,LSK,Lskt,lymphocyte protein tyrosine kinase,p56Lck,pp58lck,YT16	LCK proto-oncogene, Src family tyrosine kinase	ENSG00000182866.16	-1.263	0.0044	kinase
lithocholic acid	3alpha-hydroxy-5beta-cholanate,3alpha-hydroxy-5beta-cholanic acid,434-13-9,(4R)-4-[(3R,5R,8R,9S,10S,13R,14S,17R)-3-hydroxy-10,13-dimethyl-2,3,4,5,6,7,8,9,11,12,14,15,16,17-tetradecahydro-1H-cyclopenta[a]phenanthren-17-yl]pentanoic acid,5-beta-cholan-24-oic acid, 3-alpha-hydroxy-,5-β-cholan-24-oic acid, 3-α-hydroxy-,C24H40O3,cholan-24-oic acid, 3-hydroxy-, (3-alpha,5-beta)-,cholan-24-oic acid, 3-h…	--	C03990	0.461	0.0182	chemical - endogenous mammalian
LPA	AK38,APOA,lipoprotein(a),LP	lipoprotein(a)	P08519	-0.616	1.84e-05	other
MAF	2810401A20Rik,A230108G15RIK,avian musculoaponeurotic fibrosarcoma oncogene homolog,AW047063,AYGRP,CCA4,c-MAF,CTRCT21,LOC108348985,Maf2,MAF bZIP transcription factor,V-MAF MUSCULOAPONEUROTIC FIBROSARCOMA ONCOGENE HOMOLOG	MAF bZIP transcription factor	ENSG00000178573.6	-1.024	0.0355	transcription regulator
MARCKS	80K-L,KINC,MAC,MACS,MARCS,myristoylated alanine rich protein kinase C substrate,PKCSL,PRKCSL	myristoylated alanine rich protein kinase C substrate	P29966	-0.619	1.37e-08	other
MEF2C	5430401D19RIK,9930028G15RIK,C5DELq14.3,DEL5q14.3,LOC685671,Mef2,myocyte enhancer factor 2C,Myocyte specific enhancer factor 2,NEDHSIL,RGD1563119	myocyte enhancer factor 2C	ENSG00000081189.15	-1.028	0.000218	transcription regulator
MYL9	LC20,MLC2,Mlc20,MLC-2C,Mlc-c,MMIHS4,MRLC1,Mylc2c,myosin light chain 9,myosin, light polypeptide 9, regulatory,MYOSIN REGULATORY LIGHT CHAIN 2, SMOOTH MUSCLE isoform,MYRL2,RLC,RLC-C	myosin light chain 9	ENSG00000101335.9	-2.057	0.00135	other
NFATC1	2210017P03Rik,NFAT2,NF-ATC,NF-ATc1.2,Nfatcb,nuclear factor of activated T-cells 1,nuclear factor of activated T cells, cytoplasmic, calcineurin dependent 1	nuclear factor of activated T cells 1	ENSG00000131196.17	-1.262	0.00999	transcription regulator
NGFR	CD271,FL-P75NTR,fNGFR,Gp80-LNGFR,LNGFR,nerve growth factor receptor,nerve growth factor receptor (TNFR superfamily, member 16),Ngf Receptor Subtype1,Np75,p75,p75lnfgr,p75LNGFR,p75 NEUROTROPHIN receptor,p75NGFR,p75NTR,p75(NTR),RNNGFRR,TNFRSF16	nerve growth factor receptor	P08138	-1.57	4.36e-10	transmembrane receptor
NOTUM	5730593N15Rik,hNOTUM,notum palmitoleoyl-protein carboxylesterase,NOTUM, palmitoleoyl-protein carboxylesterase,RGD1307119	notum, palmitoleoyl-protein carboxylesterase	ENSG00000185269.11	2.998	0.0111	enzyme
ORM1	AAG,AGP,AGP1,Agp-2,AGP-A,Agpa1,alpha1 Acid Glycoprotein,Alpha1 Acid Glycoprotein A,HEL-S-153w,OMD,ORM,orosomucoid 1,α 1 AGP	orosomucoid 1	P02763	-1.328	1.38e-10	other
ORM2	Agp1,AGP2,AGP-B,AGP-B',Alpha 1 acid glycoprotein 1,Alpha1 Acid Glycoprotein B,orosomucoid 2,α 1 acid glycoprotein 1	orosomucoid 2	P19652	-1.505	4.22e-11	other
PDGFD	1110003I09Rik,IEGF,MSTP036,platelet derived growth factor D,platelet-derived growth factor, D polypeptide,rSCDGF-B,SCDGF-B	platelet derived growth factor D	ENSG00000170962.12	-0.864	0.023	growth factor
phosphatidylcholine	3-sn-phosphatidylcholine,C10H18NO8PR2,choline glycerophospholipid,diacylglycerophosphocholines,lecithin,lecithins,lecithin, soy,lecithin, soybean,LT-02,PC,phosphotidylcholine,soya phosphatidyl choline,soybean phospholipids,soy lecithin	--	C00157	-1.112	6.07e-05	chemical - endogenous mammalian
PIK3CD	2410099E07Rik,2610208K16RIK,APDS,IMD14,IMD14A,IMD14B,p110D,P110DELTA,P110 δ,phosphatidylinositol-4,5-bisphosphate 3-kinase catalytic subunit delta,phosphatidylinositol-4,5-bisphosphate 3-kinase, catalytic subunit delta,phosphatidylinositol-4,5-bisphosphate 3-kinase catalytic subunit δ,phosphatidylinositol-4,5-bisphosphate 3-kinase, catalytic subunit δ,PI3K,PI3K-delta,PI3K δ,ROCHIS	phosphatidylinositol-4,5-bisphosphate 3-kinase catalytic subunit delta	ENSG00000171608.15	-1.893	0.00667	kinase
PIK3CG	5830428L06Rik,IMD97,IP3-gamma,IP3-γ,p110gamma,P110-γ,p120-PI3K,phosphatidylinositol-4,5-bisphosphate 3-kinase catalytic subunit gamma,phosphatidylinositol-4,5-bisphosphate 3-kinase, catalytic subunit gamma,phosphatidylinositol-4,5-bisphosphate 3-kinase catalytic subunit γ,phosphatidylinositol-4,5-bisphosphate 3-kinase, catalytic subunit γ,PI3CG,PI3K,PI3K CS,PI3Kgamma,PI3Kγ,PIK3	phosphatidylinositol-4,5-bisphosphate 3-kinase catalytic subunit gamma	ENSG00000105851.10	-1.348	0.0093	kinase
PIK3R5	AV230647,F730038I15RIK,FOAP-2,p101,P101-PI3K,phosphoinositide-3-kinase regulatory subunit 5,phosphoinositide-3-kinase, regulatory subunit 5,RGD1563261	phosphoinositide-3-kinase regulatory subunit 5	ENSG00000141506.13	-1.431	0.0239	kinase
PLA2G2D	GIID,GIID sPLA2,mGIID,phospholipase A2 group IID,phospholipase A2, group IID,PLA2IID,sPLA2-IID,sPLA2S,SPLASH	phospholipase A2 group IID	ENSG00000117215.14	-2.876	0.000444	enzyme
PLA2G4C	CPLA2-gamma,CPLA2-γ,D7Ertd445e,phospholipase A2 group IVC,phospholipase A2, group IVC (cytosolic, calcium-independent),Pla2g4cl1,Pla2g4cl2	phospholipase A2 group IVC	ENSG00000105499.13	-1.112	0.016	enzyme
PLA2G4D	2610311B01RIK,cPLA2delta,phospholipase A2 group IVD,phospholipase A2, group IVD,Pla2delta,RGD1305282	phospholipase A2 group IVD	ENSG00000159337.6	3.912	0.00041	enzyme
PLCB4	A930039J07RIK,AI854601,ARCND2,Beta4aa,C230058B11RIK,phospholipase C beta 4,phospholipase C, beta 4,phospholipase C β 4,phospholipase C, β 4,PI-PLC,RATBETA4AA	phospholipase C beta 4	ENSG00000101333.16	1.323	0.00556	enzyme
PLCG2	1-phosphatidylinositol-4,5-bisphosphate phosphodiesterase gamma 2,1-phosphatidylinositol-4,5-bisphosphate phosphodiesterase γ 2,APLAID,FCAS3,phospholipase C gamma 2,phospholipase C, gamma 2,phospholipase C-γ-2,phospholipase C, γ 2,PLC-gamma-2,PLC-IV,PLC-γ-2,RP11-960L18.1	phospholipase C gamma 2	ENSG00000197943.9	-1.348	0.00293	enzyme
PLCL1	C230017K02,C230017K02Rik,LOC84587,phospholipase C-like 1,phospholipase C like 1 (inactive),PLCE,PLC-L,PLDL1,PPP1R127,PRIP,PRIP-1	phospholipase C like 1 (inactive)	ENSG00000115896.15	-0.84	0.00914	enzyme
PLCL2	LOC102557397,LOC680128,mKIAA1092,PHOSPHOLIPASE C-LIKE 2,PLCE2,PRIP-2	phospholipase C like 2	ENSG00000154822.17	-0.788	0.0207	enzyme
PON1	A-esterase 1,ESA,MVCD5,PARAOXONASE 1,PON	paraoxonase 1	P27169	-1.141	7.54e-10	phosphatase
PPP1R12B	1810037O03RIK,9530009M10RIK,A330043L12,AI132431,CHROMOSOME 1 SPECIFIC transcript KIAA0503,M-COMPLEX 25KDA subunit,MYPT2,PP1bp55,protein phosphatase 1 regulatory subunit 12B	protein phosphatase 1 regulatory subunit 12B	O60237	-0.882	1.74e-05	phosphatase
PPP1R14A	1110001M11Rik,CPI-17,PPP1INL,protein phosphatase 1 regulatory inhibitor subunit 14A,protein phosphatase 1, regulatory (inhibitor) subunit 14A,protein phosphatase 1, regulatory inhibitor subunit 14A	protein phosphatase 1 regulatory inhibitor subunit 14A	ENSG00000167641.10	-1.227	0.0123	other
PPP2R2B	2900026H06RIK,6330404L05Rik,B55BETA,E130009M08RIK,LOC108167376,pp2A,PP2AB55BETA,PP2ABBETA,Pp2a B-β,PP2A-PR55B,PP2APR55BETA,PP2R2B,PPPR2B2,PR2AB55BETA,PR2ABBETA,PR2APR55BETA,PR52B,PR55-BETA,PR55-β,protein phosphatase 2 regulatory subunit Bbeta,protein phosphatase 2, regulatory subunit B, beta,protein PHOSPHATASE 2, REGULATORY subunit B, beta isoform,protein phosphatase 2, regulatory subunit B, β,p…	protein phosphatase 2 regulatory subunit Bbeta	ENSG00000156475.18	-1.315	0.0207	phosphatase
PRKCB	A130082F03Rik,PKC-B,PKC-Beta,PKCbetaI,PKCI(2),PKC Type II,PKC Type III,PKC-β,PKC β 1,PKCβI,Prkcb1,PRKCB2,protein kinase C beta,protein kinase C, beta,protein kinase C β,protein kinase C, β,protein kinase c, β 1 polypeptide,protein kinase C β II	protein kinase C beta	ENSG00000166501.13	-2.466	0.00366	kinase
PRKCH	MGC5363,nPKC-eta,Pkc Eta,Pkch,PKC-L,PRKCL,protein kinase C eta,protein kinase C, eta,uORF2	protein kinase C eta	ENSG00000027075.14	-0.875	0.0245	kinase
PTK2B	CADTK,CAKB,CAK beta,CAK β,cell adhesion kinase β,E430023O05Rik,FADK2,FAK2,PKB,protein tyrosine kinase 2 beta,protein tyrosine kinase 2 β,PTK,PTK2 protein tyrosine kinase 2 beta,PTK2 protein tyrosine kinase 2 β,PYK2,RAFTK	protein tyrosine kinase 2 beta	ENSG00000120899.17	-0.822	0.0333	kinase
RBP4	APP-BP,Crbp IV,MCOPCB10,PLASMA RETINOL-binding,PRBP,RBP,RBPA,Rbp w14367,RDCCAS,retinol binding protein 4,retinol binding protein 4, plasma	retinol binding protein 4	P02753	-1.298	4.45e-11	other
RELB	avian reticuloendotheliosis viral (v-rel) oncogene related B,IMD53,I-REL,RELB proto-oncogene, NF-kB subunit,shep	RELB proto-oncogene, NF-kB subunit	ENSG00000104856.13	-0.598	0.0228	transcription regulator
RHOF	ARHF,FLJ20247,Ifld1,ras homolog family member F, filopodia associated,ras homolog family member F (in filopodia),RIF	ras homolog family member F, filopodia associated	ENSG00000139725.7	-1.758	0.019	enzyme
RHOH	5830400A04Rik,ARHH,AU019774,ras homolog family member H,TTF	ras homolog family member H	ENSG00000168421.12	-1.635	0.0233	enzyme
RHOJ	1110005O19Rik,ARHJ,ras homolog family member J,RASL7B,TC10B,Tc10 beta,TC10L,Tc10-like,TC10-LIKE RHO GTPASE,Tc10 β,TCL	ras homolog family member J	ENSG00000126785.12	-1.168	0.0141	enzyme
RRAS	p23,RAS related,related RAS viral (r-ras) oncogene,Rras1,Rras predicted	RAS related	P10301	-0.603	1.98e-06	enzyme
S100A8	60B8AG,B8Ag,CAGA,calgranulin A,CALPROTECTIN,CFAG,CGLA,CP-10,CYSTIC FIBROSIS ANTIGEN,L1Ag,MA387,MIF,MIGRATION INHIBITORY FACTOR RELATED protein 8,MRP8,NIF,P8,PM-2K,S100 calcium binding protein A8,S100 calcium binding protein A8 (calgranulin A)	S100 calcium binding protein A8	P05109	0.839	0.00517	other
S1PR1	CD363,CHEDG1,D1S3362,ECGF1,EDG-1,Endothelial differentiation sphingolipid g-protein-coupled receptor 1,Lpb1,S1p,S1P1,SPHINGOSINE-1-P GPCR,sphingosine-1-phosphate receptor 1	sphingosine-1-phosphate receptor 1	ENSG00000170989.9	-1.146	0.00317	G-protein coupled receptor
S1PR3	bA791O21.3,C9orf108,C9orf47,EDG-3,Edg3l,LPB3,S1P3,sphingosine-1-phosphate receptor 3	sphingosine-1-phosphate receptor 3	ENSG00000213694.4	-1.277	0.00603	G-protein coupled receptor
SAA4	C-SAA,Saa-5,serum amyloid A4, constitutive	serum amyloid A4, constitutive	P35542	-1.216	5.21e-09	transporter
SELP	CD62,CD62P,CD62P antigen,GMP-140,GMRP,GRMP,LECAM3,PADGEM,PSEL,PSELECT,P-selectin,selectin P,selectin, platelet	selectin P	P16109	-1.021	6.92e-05	transmembrane receptor
SERPINA1	A1A,A1AT,[A]1-PI,A1-PI,AAT,AAT2,AI118301,alpha 1 antiprotease,Alpha-1-antiproteinase,Alpha1 Antitrypsin,alpha-1-antitrypsin isomer 1,alpha-1-antitrypsin isomer 2,alpha1 AT,alpha-1 MP,alpha1-PI,Alpha 1 Protease Inhibitor,alpha-1 protease inhibitor 3,alpha-1 protease inhibitor 5,alpha 1 PROTEINASE INHIBITOR,Alpha at1,antitrypsin,aralast,D12Ucla2,Dom1,Dom2,Dom4,Dom5,DOM-7,Elafin,nNIF,PI,PI1,PI2,Pi3,…	serpin family A member 1	P01009	-1.267	7.11e-11	other
SERPINF1	DMRS91,EPC-1,OI12,OI6,PEDF,PEDFL,PIG35,pigment epithelium-derived factor,Sdf3,serine (or cysteine) peptidase inhibitor, clade F, member 1,serpin family F member 1	serpin family F member 1	P36955	-1.492	6.45e-14	other
SERPINF2	A2AP,AAP,alpha2 ANTIPLASMIN,alpha2AP,ALPHA-2-PI,alpha 2 PLASMIN INHIBITOR,API,PLI,serine (or cysteine) peptidase inhibitor, clade F, member 2,Serpimf2,serpin family F member 2,α-2-PI,α 2 PLASMIN INHIBITOR	serpin family F member 2	P08697	-1.18	1.43e-10	other
SOCS3	ATOD4,CIS3,CISH3,EF-10,Soc3,Sosc3,SSI-3,Suppressor of cytokine signaling 3	suppressor of cytokine signaling 3	ENSG00000184557.4	-1.227	0.00609	phosphatase
sphingomyelin	2-[hydroxy-[(E,2S,3R)-3-hydroxy-2-(octadecanoylamino)octadec-4-enoxy]phosphoryl]oxyethyl-trimethylazanium,85187-10-6,C41H84N2O6P+,sphingomyelins	--	C00550	-2.172	0.005	chemical - endogenous mammalian
STAT4	signal transducer and activator of transcription 4,SLEB11,STAT4 alpha,STAT4 α	signal transducer and activator of transcription 4	ENSG00000138378.18	-1.523	0.0177	transcription regulator
TF	Apo-Tf,Apo-transferrin,Cd176,HEL-S-71p,Holo-Tf,Holo-transferrin,HP,hpx,Liver regeneration related protein lrrg03,Liver Reneration-related,PRO1557,PRO2086,Serotransferrin,Serotransferrin precursor,Tfn,TFQTL1,TRANSFERRIN,Trf	transferrin	P02787	-1.11	1.79e-12	transporter
TGM2	Ftg,G[a]h,G(h),hTG2,TG2,TGA2,TGASE,TGase2,TGase C,TgaseII,TGC,TG(C),TISSUE TRANSGLUTAMINASE,TISSUE TRANSGLUTAMINASE 2,Tranglutaminase 2,Transglutaminase,TRANSGLUTAMINASE 2,transglutaminase 2, C polypeptide,tTG,tTGas,T-Tgase	transglutaminase 2	P21980	-1.202	1.74e-11	enzyme
TLR2	CD282,Ly105,TIL4,toll-like receptor 2	toll like receptor 2	ENSG00000137462.7	-1.069	0.0212	transmembrane receptor
TRBC1	BV05S1J2.2,T cell receptor beta constant 1,T cell receptor β constant 1,TCRB,TCRBC1	T cell receptor beta constant 1	ENSG00000211751.9	-1.44	0.0116	other
TRBC2	T cell receptor beta constant 2,T cell receptor β constant 2,TCRBC2	T cell receptor beta constant 2	ENSG00000211772.11	-1.528	0.0138	other
TRBV12-3	T cell receptor beta variable 12-3,T cell receptor β variable 12-3,TCRBV12S3,TCRBV8S1	T cell receptor beta variable 12-3	ENSG00000274752.1	-1.964	0.0405	other
TRBV7-9	T cell receptor beta variable 7-9,T cell receptor β variable 7-9,TCRB,TCRBV6S4A1,TCRBV7S9	T cell receptor beta variable 7-9	ENSG00000278030.1	-4.042	0.0212	other
TRDC	T-cell receptor delta constant,T-cell receptor δ constant,TCRD,Tcrd-C	T cell receptor delta constant	ENSG00000211829.9	-1.469	0.02	other
TRGC1	C1,T cell receptor gamma constant 1,T cell receptor γ constant 1,TCRG,TCRGC1	T cell receptor gamma constant 1	ENSG00000211689.7	-1.716	0.0258	other
TRGC2	T cell receptor gamma constant 2,T cell receptor γ constant 2,TCRGC2,TRGC2(2X),TRGC2(3X)	T cell receptor gamma constant 2	ENSG00000227191.8	-1.515	0.0223	other
TTR	ATTR,CTS,CTS1,HEL111,HsT2651,Lr1,PALB,Prealbumin,TBPA,transthyretin,Transthyretin isomer 1,Transthyretin isomer 2,TT,TTN	transthyretin	P02766	-1.242	3.31e-10	transporter
VTN	Aa1018,V75,vitronectin,VN,VNT	vitronectin	P04004	-1.18	1.25e-10	other
ZAP70	ADMIO2,IMD48,mrtle,mur,SRK,STCD,STD,TZK,zeta chain of T cell receptor associated protein kinase 70,zeta-chain (TCR) associated protein kinase,ζ chain of T cell receptor associated protein kinase 70,ζ-chain (TCR) associated protein kinase	zeta chain of T cell receptor associated protein kinase 70	ENSG00000115085.13	-1.862	0.00194	kinase
