# Supplementary material for: Multiomic analysis of familial adenomatous polyposis reveals molecular pathways associated with early tumorigenesis
Source: Nat Cancer. 2024 Oct 30;5(11):1737–53. doi: 10.1038/s43018-024-00831-z (PMC11584401; doi:10.1038/s43018-024-00831-z)
Supplement: Supplementary file 7 — MOFA factor 1 statistics. [file 43018_2024_831_MOESM7_ESM.xlsx]

## Sheet: Source Data Table 5
OmeRank	Factor1	Weight	WeightSquared	Direction	Ome	Name
1	Factor1	-1.16581	1.3591	-	Transcriptome	ENSG00000206075.13_SERPINB5
2	Factor1	1.04045	1.08253	+	Transcriptome	ENSG00000108700.4_CCL8
3	Factor1	0.996694	0.993399	+	Transcriptome	ENSG00000118515.11_SGK1
4	Factor1	-0.974485	0.949621	-	Transcriptome	ENSG00000189366.9_ALG1L
5	Factor1	0.96318	0.927715	+	Transcriptome	ENSG00000114859.15_CLCN2
6	Factor1	-0.960944	0.923413	-	Transcriptome	ENSG00000143217.8_NECTIN4
7	Factor1	-0.960163	0.921912	-	Transcriptome	ENSG00000198535.5_C2CD4A
8	Factor1	0.921636	0.849414	+	Transcriptome	ENSG00000074276.10_CDHR2
9	Factor1	0.91764	0.842064	+	Transcriptome	ENSG00000158270.11_COLEC12
10	Factor1	0.917194	0.841246	+	Transcriptome	ENSG00000188641.13_DPYD
11	Factor1	0.898545	0.807383	+	Transcriptome	ENSG00000120280.5_CXorf21
12	Factor1	0.894837	0.800733	+	Transcriptome	ENSG00000080493.16_SLC4A4
13	Factor1	0.889131	0.790554	+	Transcriptome	ENSG00000139117.13_CPNE8
14	Factor1	0.883979	0.78142	+	Transcriptome	ENSG00000152495.10_CAMK4
15	Factor1	0.868284	0.753916	+	Transcriptome	ENSG00000182636.6_NDN
16	Factor1	0.866566	0.750936	+	Transcriptome	ENSG00000170482.16_SLC23A1
17	Factor1	0.864142	0.746742	+	Transcriptome	ENSG00000176641.10_RNF152
18	Factor1	0.846687	0.716879	+	Transcriptome	ENSG00000119686.9_FLVCR2
19	Factor1	-0.844238	0.712738	-	Transcriptome	ENSG00000184489.11_PTP4A3
20	Factor1	0.841495	0.708114	+	Transcriptome	ENSG00000170419.10_VSTM2A
21	Factor1	0.840098	0.705765	+	Transcriptome	ENSG00000112818.9_MEP1A
22	Factor1	0.838221	0.702615	+	Transcriptome	ENSG00000139725.7_RHOF
23	Factor1	0.834545	0.696465	+	Transcriptome	ENSG00000185745.9_IFIT1
24	Factor1	0.833097	0.69405	+	Transcriptome	ENSG00000166501.13_PRKCB
25	Factor1	0.829958	0.688831	+	Transcriptome	ENSG00000166869.2_CHP2
26	Factor1	0.829501	0.688072	+	Transcriptome	ENSG00000160712.12_IL6R
27	Factor1	0.827279	0.68439	+	Transcriptome	ENSG00000100628.11_ASB2
28	Factor1	0.826964	0.68387	+	Transcriptome	ENSG00000141338.13_ABCA8
29	Factor1	0.825184	0.680928	+	Transcriptome	ENSG00000154330.12_PGM5
30	Factor1	0.822576	0.676631	+	Transcriptome	ENSG00000187699.10_C2orf88
31	Factor1	0.818081	0.669257	+	Transcriptome	ENSG00000109436.7_TBC1D9
32	Factor1	0.816489	0.666655	+	Transcriptome	ENSG00000143851.15_PTPN7
33	Factor1	0.812446	0.660069	+	Transcriptome	ENSG00000138722.9_MMRN1
34	Factor1	0.810493	0.656899	+	Transcriptome	ENSG00000173762.7_CD7
35	Factor1	0.80744	0.651959	+	Transcriptome	ENSG00000211445.11_GPX3
36	Factor1	0.805515	0.648854	+	Transcriptome	ENSG00000164484.11_TMEM200A
37	Factor1	0.803629	0.645819	+	Transcriptome	ENSG00000165072.9_MAMDC2
38	Factor1	0.802232	0.643576	+	Transcriptome	ENSG00000137726.16_FXYD6
39	Factor1	0.798772	0.638036	+	Transcriptome	ENSG00000113594.9_LIFR
40	Factor1	0.795971	0.63357	+	Transcriptome	ENSG00000166292.11_TMEM100
41	Factor1	0.795856	0.633387	+	Transcriptome	ENSG00000106404.13_CLDN15
42	Factor1	-0.792545	0.628128	-	Transcriptome	ENSG00000163737.3_PF4
43	Factor1	0.791768	0.626897	+	Transcriptome	ENSG00000153283.12_CD96
44	Factor1	0.784213	0.614989	+	Transcriptome	ENSG00000180596.7_HIST1H2BC
45	Factor1	0.778702	0.606376	+	Transcriptome	ENSG00000135220.10_UGT2A3
46	Factor1	0.778068	0.60539	+	Transcriptome	ENSG00000171431.3_KRT20
47	Factor1	-0.777673	0.604775	-	Transcriptome	ENSG00000168874.12_ATOH8
48	Factor1	0.775133	0.600832	+	Transcriptome	ENSG00000253958.1_CLDN23
49	Factor1	0.774817	0.600342	+	Transcriptome	ENSG00000168060.15_NAALADL1
50	Factor1	0.773732	0.598662	+	Transcriptome	ENSG00000196502.11_SULT1A1
51	Factor1	0.77216	0.596231	+	Transcriptome	ENSG00000134539.16_KLRD1
52	Factor1	0.765798	0.586446	+	Transcriptome	ENSG00000135549.14_PKIB
53	Factor1	0.764215	0.584024	+	Transcriptome	ENSG00000198848.12_CES1
54	Factor1	0.762402	0.581256	+	Transcriptome	ENSG00000172478.17_MAB21L4
55	Factor1	-0.762145	0.580865	-	Transcriptome	ENSG00000175832.12_ETV4
56	Factor1	0.760364	0.578153	+	Transcriptome	ENSG00000155850.7_SLC26A2
57	Factor1	0.758149	0.57479	+	Transcriptome	ENSG00000167701.13_GPT
58	Factor1	0.75743	0.5737	+	Transcriptome	ENSG00000259834.1_AL365361.1
59	Factor1	0.756339	0.572048	+	Transcriptome	ENSG00000198074.9_AKR1B10
60	Factor1	0.755242	0.57039	+	Transcriptome	ENSG00000138678.10_GPAT3
61	Factor1	0.753844	0.568281	+	Transcriptome	ENSG00000188242.4_PP7080
62	Factor1	0.752007	0.565515	+	Transcriptome	ENSG00000079385.21_CEACAM1
63	Factor1	0.750387	0.563081	+	Transcriptome	ENSG00000275385.1_CCL18
64	Factor1	0.750067	0.5626	+	Transcriptome	ENSG00000172831.11_CES2
65	Factor1	0.748432	0.56015	+	Transcriptome	ENSG00000101445.9_PPP1R16B
66	Factor1	-0.744692	0.554567	-	Transcriptome	ENSG00000168646.12_AXIN2
67	Factor1	0.744662	0.554522	+	Transcriptome	ENSG00000144063.3_MALL
68	Factor1	0.742077	0.550678	+	Transcriptome	ENSG00000137872.16_SEMA6D
69	Factor1	0.740217	0.547921	+	Transcriptome	ENSG00000250722.5_SELENOP
70	Factor1	0.738836	0.545879	+	Transcriptome	ENSG00000138646.8_HERC5
71	Factor1	0.738236	0.544992	+	Transcriptome	ENSG00000144820.7_ADGRG7
72	Factor1	0.737517	0.543931	+	Transcriptome	ENSG00000166510.13_CCDC68
73	Factor1	0.737219	0.543491	+	Transcriptome	ENSG00000116833.13_NR5A2
74	Factor1	0.734167	0.539001	+	Transcriptome	ENSG00000143110.11_C1orf162
75	Factor1	-0.733764	0.53841	-	Transcriptome	ENSG00000196167.9_COLCA1
76	Factor1	0.733608	0.53818	+	Transcriptome	ENSG00000175600.15_SUGCT
77	Factor1	0.733517	0.538047	+	Transcriptome	ENSG00000148483.8_TMEM236
78	Factor1	0.733113	0.537455	+	Transcriptome	ENSG00000196405.12_EVL
79	Factor1	0.733023	0.537323	+	Transcriptome	ENSG00000120129.5_DUSP1
80	Factor1	0.73277	0.536952	+	Transcriptome	ENSG00000115295.19_CLIP4
81	Factor1	0.731256	0.534736	+	Transcriptome	ENSG00000163815.5_CLEC3B
82	Factor1	0.727411	0.529127	+	Transcriptome	ENSG00000196972.8_SMIM10L2B
83	Factor1	-0.725195	0.525908	-	Transcriptome	ENSG00000164764.10_SBSPON
84	Factor1	0.723745	0.523806	+	Transcriptome	ENSG00000168447.10_SCNN1B
85	Factor1	0.722847	0.522508	+	Transcriptome	ENSG00000172349.17_IL16
86	Factor1	0.721929	0.521182	+	Transcriptome	ENSG00000124772.11_CPNE5
87	Factor1	-0.72049	0.519105	-	Transcriptome	ENSG00000172819.16_RARG
88	Factor1	0.720086	0.518523	+	Transcriptome	ENSG00000124253.10_PCK1
89	Factor1	-0.716524	0.513407	-	Transcriptome	ENSG00000169429.10_CXCL8
90	Factor1	-0.716328	0.513125	-	Transcriptome	ENSG00000265933.5_LINC00668
91	Factor1	0.715974	0.512618	+	Transcriptome	ENSG00000127990.17_SGCE
92	Factor1	0.714109	0.509952	+	Transcriptome	ENSG00000166959.7_MS4A8
93	Factor1	0.714079	0.509908	+	Transcriptome	ENSG00000128805.14_ARHGAP22
94	Factor1	-0.713907	0.509664	-	Transcriptome	ENSG00000163347.5_CLDN1
95	Factor1	0.712766	0.508036	+	Transcriptome	ENSG00000139926.15_FRMD6
96	Factor1	0.711233	0.505852	+	Transcriptome	ENSG00000211640.4_IGLV6-57
97	Factor1	-0.708452	0.501904	-	Transcriptome	ENSG00000163618.17_CADPS
98	Factor1	-0.707899	0.501121	-	Transcriptome	ENSG00000078114.18_NEBL
99	Factor1	0.706664	0.499374	+	Transcriptome	ENSG00000188906.15_LRRK2
100	Factor1	0.705222	0.497337	+	Transcriptome	ENSG00000136732.15_GYPC
101	Factor1	0.703811	0.49535	+	Transcriptome	ENSG00000155659.14_VSIG4
102	Factor1	-0.70311	0.494364	-	Transcriptome	ENSG00000081277.12_PKP1
103	Factor1	0.702303	0.49323	+	Transcriptome	ENSG00000101955.14_SRPX
104	Factor1	0.702021	0.492834	+	Transcriptome	ENSG00000169851.15_PCDH7
105	Factor1	0.70087	0.491219	+	Transcriptome	ENSG00000123243.14_ITIH5
106	Factor1	0.69893	0.488503	+	Transcriptome	ENSG00000149591.16_TAGLN
107	Factor1	0.698543	0.487963	+	Transcriptome	ENSG00000181804.14_SLC9A9
108	Factor1	0.698388	0.487746	+	Transcriptome	ENSG00000155926.13_SLA
109	Factor1	0.697516	0.486529	+	Transcriptome	ENSG00000204099.11_NEU4
110	Factor1	0.69604	0.484471	+	Transcriptome	ENSG00000126947.12_ARMCX1
111	Factor1	0.695512	0.483737	+	Transcriptome	ENSG00000127951.6_FGL2
112	Factor1	0.694136	0.481825	+	Transcriptome	ENSG00000259823.5_LYPD8
113	Factor1	0.692891	0.480098	+	Transcriptome	ENSG00000010671.15_BTK
114	Factor1	0.692542	0.479614	+	Transcriptome	ENSG00000143344.15_RGL1
115	Factor1	0.692221	0.47917	+	Transcriptome	ENSG00000107186.16_MPDZ
116	Factor1	0.692153	0.479075	+	Transcriptome	ENSG00000198851.9_CD3E
117	Factor1	0.691431	0.478076	+	Transcriptome	ENSG00000183801.7_OLFML1
118	Factor1	0.690461	0.476737	+	Transcriptome	ENSG00000026559.13_KCNG1
119	Factor1	0.689872	0.475923	+	Transcriptome	ENSG00000106384.11_MOGAT3
120	Factor1	-0.689819	0.475851	-	Transcriptome	ENSG00000138772.12_ANXA3
121	Factor1	0.689524	0.475444	+	Transcriptome	ENSG00000072694.20_FCGR2B
122	Factor1	0.689054	0.474795	+	Transcriptome	ENSG00000170099.5_SERPINA6
123	Factor1	0.688611	0.474186	+	Transcriptome	ENSG00000076641.4_PAG1
124	Factor1	0.688332	0.473801	+	Transcriptome	ENSG00000172543.7_CTSW
125	Factor1	0.687648	0.47286	+	Transcriptome	ENSG00000120885.21_CLU
126	Factor1	0.687126	0.472142	+	Transcriptome	ENSG00000059728.10_MXD1
127	Factor1	0.686443	0.471204	+	Transcriptome	ENSG00000135218.18_CD36
128	Factor1	-0.68607	0.470692	-	Transcriptome	ENSG00000276644.4_DACH1
129	Factor1	0.685734	0.470231	+	Transcriptome	ENSG00000159899.14_NPR2
130	Factor1	0.685689	0.47017	+	Transcriptome	ENSG00000145681.10_HAPLN1
131	Factor1	0.685501	0.469912	+	Transcriptome	ENSG00000137710.15_RDX
132	Factor1	0.685426	0.469809	+	Transcriptome	ENSG00000137070.17_IL11RA
133	Factor1	0.685043	0.469284	+	Transcriptome	ENSG00000057704.12_TMCC3
134	Factor1	0.684907	0.469097	+	Transcriptome	ENSG00000280416.1_AC009084.3
135	Factor1	0.684882	0.469063	+	Transcriptome	ENSG00000124785.8_NRN1
136	Factor1	0.684866	0.469042	+	Transcriptome	ENSG00000142920.16_AZIN2
137	Factor1	0.682297	0.465529	+	Transcriptome	ENSG00000086730.16_LAT2
138	Factor1	0.682182	0.465373	+	Transcriptome	ENSG00000213366.12_GSTM2
139	Factor1	0.681907	0.464997	+	Transcriptome	ENSG00000105122.12_RASAL3
140	Factor1	0.68098	0.463734	+	Transcriptome	ENSG00000158125.9_XDH
141	Factor1	0.679329	0.461488	+	Transcriptome	ENSG00000266094.7_RASSF5
142	Factor1	0.678784	0.460748	+	Transcriptome	ENSG00000109062.11_SLC9A3R1
143	Factor1	0.678602	0.4605	+	Transcriptome	ENSG00000234456.7_MAGI2-AS3
144	Factor1	0.677568	0.459098	+	Transcriptome	ENSG00000198121.13_LPAR1
145	Factor1	0.6771	0.458464	+	Transcriptome	ENSG00000197928.10_ZNF677
146	Factor1	0.676752	0.457994	+	Transcriptome	ENSG00000166313.18_APBB1
147	Factor1	0.674935	0.455537	+	Transcriptome	ENSG00000167994.11_RAB3IL1
148	Factor1	0.674209	0.454558	+	Transcriptome	ENSG00000102886.14_GDPD3
149	Factor1	0.673983	0.454253	+	Transcriptome	ENSG00000186517.13_ARHGAP30
150	Factor1	0.673217	0.453221	+	Transcriptome	ENSG00000172935.8_MRGPRF
151	Factor1	0.672814	0.452679	+	Transcriptome	ENSG00000102879.15_CORO1A
152	Factor1	0.672326	0.452022	+	Transcriptome	ENSG00000166428.13_PLD4
153	Factor1	0.671451	0.450847	+	Transcriptome	ENSG00000072818.11_ACAP1
154	Factor1	0.67032	0.449329	+	Transcriptome	ENSG00000174099.11_MSRB3
155	Factor1	-0.669954	0.448839	-	Transcriptome	ENSG00000139292.12_LGR5
156	Factor1	0.66971	0.448512	+	Transcriptome	ENSG00000186642.15_PDE2A
157	Factor1	0.6693	0.447962	+	Transcriptome	ENSG00000198624.12_CCDC69
158	Factor1	0.668521	0.44692	+	Transcriptome	ENSG00000167779.8_IGFBP6
159	Factor1	0.668482	0.446868	+	Transcriptome	ENSG00000113303.11_BTNL8
160	Factor1	0.668473	0.446857	+	Transcriptome	ENSG00000156298.12_TSPAN7
161	Factor1	0.667317	0.445312	+	Transcriptome	ENSG00000123360.11_PDE1B
162	Factor1	0.666565	0.444309	+	Transcriptome	ENSG00000131401.11_NAPSB
163	Factor1	0.666483	0.444199	+	Transcriptome	ENSG00000173208.3_ABCD2
164	Factor1	0.666239	0.443874	+	Transcriptome	ENSG00000106034.17_CPED1
165	Factor1	0.666202	0.443826	+	Transcriptome	ENSG00000146192.14_FGD2
166	Factor1	0.664906	0.4421	+	Transcriptome	ENSG00000254827.5_SLC22A18AS
167	Factor1	0.664304	0.4413	+	Transcriptome	ENSG00000163644.14_PPM1K
168	Factor1	0.664254	0.441233	+	Transcriptome	ENSG00000241360.1_PDXP
169	Factor1	0.662947	0.439499	+	Transcriptome	ENSG00000125775.14_SDCBP2
170	Factor1	-0.6622	0.438509	-	Transcriptome	ENSG00000125398.6_SOX9
171	Factor1	0.661298	0.437315	+	Transcriptome	ENSG00000087085.14_ACHE
172	Factor1	-0.660982	0.436898	-	Transcriptome	ENSG00000134193.14_REG4
173	Factor1	0.660427	0.436164	+	Transcriptome	ENSG00000198865.9_CCDC152
174	Factor1	0.659881	0.435442	+	Transcriptome	ENSG00000172673.10_THEMIS
175	Factor1	0.658129	0.433133	+	Transcriptome	ENSG00000115232.13_ITGA4
176	Factor1	0.657771	0.432663	+	Transcriptome	ENSG00000163431.12_LMOD1
177	Factor1	0.656213	0.430615	+	Transcriptome	ENSG00000075240.16_GRAMD4
178	Factor1	0.655271	0.429379	+	Transcriptome	ENSG00000135114.12_OASL
179	Factor1	0.655251	0.429354	+	Transcriptome	ENSG00000134516.16_DOCK2
180	Factor1	0.655122	0.429185	+	Transcriptome	ENSG00000168079.16_SCARA5
181	Factor1	0.654606	0.42851	+	Transcriptome	ENSG00000102409.9_BEX4
182	Factor1	0.654139	0.427898	+	Transcriptome	ENSG00000080031.9_PTPRH
183	Factor1	0.654047	0.427777	+	Transcriptome	ENSG00000005249.12_PRKAR2B
184	Factor1	-0.653386	0.426913	-	Transcriptome	ENSG00000115828.16_QPCT
185	Factor1	0.653324	0.426832	+	Transcriptome	ENSG00000178033.5_CALHM5
186	Factor1	0.65284	0.4262	+	Transcriptome	ENSG00000049246.14_PER3
187	Factor1	0.652505	0.425762	+	Transcriptome	ENSG00000108242.12_CYP2C18
188	Factor1	0.651536	0.424499	+	Transcriptome	ENSG00000091592.15_NLRP1
189	Factor1	0.65052	0.423177	+	Transcriptome	ENSG00000184434.7_LRRC19
190	Factor1	0.649418	0.421744	+	Transcriptome	ENSG00000023445.13_BIRC3
191	Factor1	0.648992	0.42119	+	Transcriptome	ENSG00000134531.9_EMP1
192	Factor1	0.647848	0.419707	+	Transcriptome	ENSG00000184613.10_NELL2
193	Factor1	0.647659	0.419463	+	Transcriptome	ENSG00000120913.23_PDLIM2
194	Factor1	-0.647523	0.419286	-	Transcriptome	ENSG00000152669.8_CCNO
195	Factor1	0.645475	0.416637	+	Transcriptome	ENSG00000147138.2_GPR174
196	Factor1	0.645186	0.416265	+	Transcriptome	ENSG00000278535.4_DHRS11
197	Factor1	0.645085	0.416135	+	Transcriptome	ENSG00000174640.13_SLCO2A1
198	Factor1	0.642757	0.413136	+	Transcriptome	ENSG00000211659.2_IGLV3-25
199	Factor1	0.642562	0.412885	+	Transcriptome	ENSG00000166503.8_HDGFL3
200	Factor1	0.642135	0.412337	+	Transcriptome	ENSG00000128271.21_ADORA2A
201	Factor1	0.639207	0.408586	+	Transcriptome	ENSG00000108823.15_SGCA
202	Factor1	0.639052	0.408387	+	Transcriptome	ENSG00000179314.14_WSCD1
203	Factor1	0.638718	0.407961	+	Transcriptome	ENSG00000154917.10_RAB6B
204	Factor1	-0.638632	0.407851	-	Transcriptome	ENSG00000159239.13_AC005041.1
205	Factor1	0.638553	0.40775	+	Transcriptome	ENSG00000152952.11_PLOD2
206	Factor1	0.63824	0.40735	+	Transcriptome	ENSG00000156535.14_CD109
207	Factor1	0.63696	0.405719	+	Transcriptome	ENSG00000047457.13_CP
208	Factor1	-0.636719	0.405411	-	Transcriptome	ENSG00000133067.17_LGR6
209	Factor1	0.636071	0.404586	+	Transcriptome	ENSG00000072657.8_TRHDE
210	Factor1	0.635444	0.403789	+	Transcriptome	ENSG00000137825.10_ITPKA
211	Factor1	0.635202	0.403482	+	Transcriptome	ENSG00000213190.3_MLLT11
212	Factor1	0.635113	0.403368	+	Transcriptome	ENSG00000154165.4_GPR15
213	Factor1	0.634876	0.403067	+	Transcriptome	ENSG00000040199.18_PHLPP2
214	Factor1	0.634387	0.402447	+	Transcriptome	ENSG00000144815.15_NXPE3
215	Factor1	0.633532	0.401363	+	Transcriptome	ENSG00000162460.6_TMEM82
216	Factor1	0.633491	0.401311	+	Transcriptome	ENSG00000167286.9_CD3D
217	Factor1	0.63332	0.401094	+	Transcriptome	ENSG00000004799.7_PDK4
218	Factor1	-0.632332	0.399843	-	Transcriptome	ENSG00000163993.6_S100P
219	Factor1	0.632317	0.399824	+	Transcriptome	ENSG00000211772.11_TRBC2
220	Factor1	0.632169	0.399638	+	Transcriptome	ENSG00000081189.15_MEF2C
221	Factor1	0.62992	0.396799	+	Transcriptome	ENSG00000168421.12_RHOH
222	Factor1	0.629159	0.395841	+	Transcriptome	ENSG00000187837.3_HIST1H1C
223	Factor1	0.628961	0.395592	+	Transcriptome	ENSG00000130303.12_BST2
224	Factor1	0.628683	0.395242	+	Transcriptome	ENSG00000169442.8_CD52
225	Factor1	0.628678	0.395236	+	Transcriptome	ENSG00000168903.8_BTNL3
226	Factor1	0.628446	0.394944	+	Transcriptome	ENSG00000130055.13_GDPD2
227	Factor1	0.62739	0.393618	+	Transcriptome	ENSG00000276600.4_RAB7B
228	Factor1	0.626838	0.392926	+	Transcriptome	ENSG00000223350.2_IGLV9-49
229	Factor1	-0.626581	0.392604	-	Transcriptome	ENSG00000245648.1_AC022075.1
230	Factor1	0.624605	0.390131	+	Transcriptome	ENSG00000227695.5_DNMBP-AS1
231	Factor1	0.624379	0.38985	+	Transcriptome	ENSG00000086696.10_HSD17B2
232	Factor1	0.621606	0.386394	+	Transcriptome	ENSG00000137251.15_TINAG
233	Factor1	0.621605	0.386392	+	Transcriptome	ENSG00000179583.19_CIITA
234	Factor1	0.621352	0.386079	+	Transcriptome	ENSG00000135842.16_FAM129A
235	Factor1	0.621077	0.385737	+	Transcriptome	ENSG00000101017.13_CD40
236	Factor1	0.620698	0.385265	+	Transcriptome	ENSG00000162461.7_SLC25A34
237	Factor1	0.620435	0.384939	+	Transcriptome	ENSG00000177098.8_SCN4B
238	Factor1	-0.620248	0.384707	-	Transcriptome	ENSG00000103021.9_CCDC113
239	Factor1	0.62024	0.384697	+	Transcriptome	ENSG00000147883.10_CDKN2B
240	Factor1	0.620049	0.38446	+	Transcriptome	ENSG00000130592.15_LSP1
241	Factor1	0.619658	0.383976	+	Transcriptome	ENSG00000134201.11_GSTM5
242	Factor1	0.619228	0.383444	+	Transcriptome	ENSG00000242574.8_HLA-DMB
243	Factor1	0.618442	0.382471	+	Transcriptome	ENSG00000112175.7_BMP5
244	Factor1	0.618149	0.382108	+	Transcriptome	ENSG00000140749.8_IGSF6
245	Factor1	0.617957	0.381871	+	Transcriptome	ENSG00000162733.17_DDR2
246	Factor1	0.617871	0.381764	+	Transcriptome	ENSG00000167117.9_ANKRD40CL
247	Factor1	0.61759	0.381417	+	Transcriptome	ENSG00000166250.11_CLMP
248	Factor1	0.617475	0.381275	+	Transcriptome	ENSG00000196517.11_SLC6A9
249	Factor1	0.617381	0.381159	+	Transcriptome	ENSG00000131378.13_RFTN1
250	Factor1	0.6171	0.380813	+	Transcriptome	ENSG00000146674.14_IGFBP3
251	Factor1	0.617054	0.380755	+	Transcriptome	ENSG00000172183.14_ISG20
252	Factor1	0.617023	0.380717	+	Transcriptome	ENSG00000112936.18_C7
253	Factor1	0.616983	0.380667	+	Transcriptome	ENSG00000178462.11_TUBAL3
254	Factor1	0.616215	0.379721	+	Transcriptome	ENSG00000116774.11_OLFML3
255	Factor1	0.615992	0.379446	+	Transcriptome	ENSG00000116741.7_RGS2
256	Factor1	0.615595	0.378958	+	Transcriptome	ENSG00000134242.15_PTPN22
257	Factor1	0.614137	0.377164	+	Transcriptome	ENSG00000213809.8_KLRK1
258	Factor1	0.613946	0.376929	+	Transcriptome	ENSG00000172578.11_KLHL6
259	Factor1	0.613901	0.376874	+	Transcriptome	ENSG00000272463.1_AL357054.4
260	Factor1	0.613063	0.375847	+	Transcriptome	ENSG00000103710.10_RASL12
261	Factor1	0.612112	0.374681	+	Transcriptome	ENSG00000115523.16_GNLY
262	Factor1	-0.612078	0.374639	-	Transcriptome	ENSG00000006704.10_GTF2IRD1
263	Factor1	0.61175	0.374238	+	Transcriptome	ENSG00000089692.8_LAG3
264	Factor1	0.611413	0.373826	+	Transcriptome	ENSG00000134817.10_APLNR
265	Factor1	0.611335	0.37373	+	Transcriptome	ENSG00000111817.17_DSE
266	Factor1	0.610878	0.373172	+	Transcriptome	ENSG00000085514.15_PILRA
267	Factor1	0.61038	0.372564	+	Transcriptome	ENSG00000198771.10_RCSD1
268	Factor1	0.608191	0.369897	+	Transcriptome	ENSG00000180096.11_SEPT1
269	Factor1	0.607731	0.369336	+	Transcriptome	ENSG00000213413.2_PVRIG
270	Factor1	0.607561	0.369131	+	Transcriptome	ENSG00000136167.13_LCP1
271	Factor1	0.607456	0.369003	+	Transcriptome	ENSG00000134028.14_ADAMDEC1
272	Factor1	0.607294	0.368806	+	Transcriptome	ENSG00000167693.16_NXN
273	Factor1	0.607136	0.368615	+	Transcriptome	ENSG00000281852.1_LINC00891
274	Factor1	0.606601	0.367965	+	Transcriptome	ENSG00000211956.2_IGHV4-34
275	Factor1	-0.606418	0.367743	-	Transcriptome	ENSG00000135111.15_TBX3
276	Factor1	0.605902	0.367117	+	Transcriptome	ENSG00000239855.1_IGKV1-6
277	Factor1	0.605862	0.367068	+	Transcriptome	ENSG00000105967.15_TFEC
278	Factor1	-0.605628	0.366785	-	Transcriptome	ENSG00000050438.16_SLC4A8
279	Factor1	0.605501	0.366631	+	Transcriptome	ENSG00000186469.8_GNG2
280	Factor1	0.605125	0.366176	+	Transcriptome	ENSG00000038295.7_TLL1
281	Factor1	0.604923	0.365932	+	Transcriptome	ENSG00000179144.4_GIMAP7
282	Factor1	0.604848	0.365841	+	Transcriptome	ENSG00000149090.11_PAMR1
283	Factor1	0.60447	0.365384	+	Transcriptome	ENSG00000117643.14_MAN1C1
284	Factor1	0.604151	0.364999	+	Transcriptome	ENSG00000185905.3_C16orf54
285	Factor1	0.604143	0.364989	+	Transcriptome	ENSG00000101265.15_RASSF2
286	Factor1	0.603724	0.364482	+	Transcriptome	ENSG00000198682.12_PAPSS2
287	Factor1	-0.60318	0.363826	-	Transcriptome	ENSG00000124602.9_UNC5CL
288	Factor1	0.602727	0.36328	+	Transcriptome	ENSG00000178695.5_KCTD12
289	Factor1	0.602652	0.363189	+	Transcriptome	ENSG00000169347.16_GP2
290	Factor1	0.6023	0.362766	+	Transcriptome	ENSG00000142347.17_MYO1F
291	Factor1	0.60175	0.362103	+	Transcriptome	ENSG00000075884.13_ARHGAP15
292	Factor1	-0.599796	0.359755	-	Transcriptome	ENSG00000205502.3_C2CD4B
293	Factor1	0.599709	0.35965	+	Transcriptome	ENSG00000162520.14_SYNC
294	Factor1	0.599182	0.359019	+	Transcriptome	ENSG00000124126.13_PREX1
295	Factor1	0.599074	0.35889	+	Transcriptome	ENSG00000071073.12_MGAT4A
296	Factor1	0.598977	0.358774	+	Transcriptome	ENSG00000157514.16_TSC22D3
297	Factor1	0.598523	0.35823	+	Transcriptome	ENSG00000091986.15_CCDC80
298	Factor1	0.598265	0.357921	+	Transcriptome	ENSG00000122986.13_HVCN1
299	Factor1	0.598263	0.357919	+	Transcriptome	ENSG00000105374.9_NKG7
300	Factor1	0.597863	0.357441	+	Transcriptome	ENSG00000171115.3_GIMAP8
301	Factor1	0.597192	0.356638	+	Transcriptome	ENSG00000096996.15_IL12RB1
302	Factor1	0.596996	0.356405	+	Transcriptome	ENSG00000162618.13_ADGRL4
303	Factor1	0.596995	0.356404	+	Transcriptome	ENSG00000164176.12_EDIL3
304	Factor1	0.596985	0.356391	+	Transcriptome	ENSG00000143515.16_ATP8B2
305	Factor1	-0.596646	0.355987	-	Transcriptome	ENSG00000156219.16_ART3
306	Factor1	0.596496	0.355808	+	Transcriptome	ENSG00000198467.14_TPM2
307	Factor1	0.595957	0.355165	+	Transcriptome	ENSG00000139626.15_ITGB7
308	Factor1	0.595903	0.3551	+	Transcriptome	ENSG00000161328.10_LRRC56
309	Factor1	0.595832	0.355016	+	Transcriptome	ENSG00000185862.6_EVI2B
310	Factor1	0.595743	0.35491	+	Transcriptome	ENSG00000160593.18_JAML
311	Factor1	0.59566	0.35481	+	Transcriptome	ENSG00000152583.12_SPARCL1
312	Factor1	0.595107	0.354152	+	Transcriptome	ENSG00000164442.9_CITED2
313	Factor1	0.594828	0.35382	+	Transcriptome	ENSG00000069493.14_CLEC2D
314	Factor1	0.594812	0.353801	+	Transcriptome	ENSG00000128284.19_APOL3
315	Factor1	-0.594474	0.3534	-	Transcriptome	ENSG00000146477.5_SLC22A3
316	Factor1	0.59402	0.35286	+	Transcriptome	ENSG00000022267.16_FHL1
317	Factor1	0.594013	0.352851	+	Transcriptome	ENSG00000151892.14_GFRA1
318	Factor1	-0.593939	0.352763	-	Transcriptome	ENSG00000203499.11_IQANK1
319	Factor1	0.593665	0.352438	+	Transcriptome	ENSG00000136235.16_GPNMB
320	Factor1	0.593572	0.352328	+	Transcriptome	ENSG00000132514.13_CLEC10A
321	Factor1	0.593294	0.351998	+	Transcriptome	ENSG00000262655.3_SPON1
322	Factor1	0.59326	0.351957	+	Transcriptome	ENSG00000136826.14_KLF4
323	Factor1	-0.593251	0.351946	-	Transcriptome	ENSG00000179603.17_GRM8
324	Factor1	0.592972	0.351616	+	Transcriptome	ENSG00000181847.11_TIGIT
325	Factor1	0.592164	0.350658	+	Transcriptome	ENSG00000242076.2_IGKV1-33
326	Factor1	0.592033	0.350503	+	Transcriptome	ENSG00000106823.12_ECM2
327	Factor1	0.591501	0.349874	+	Transcriptome	ENSG00000081237.19_PTPRC
328	Factor1	0.591326	0.349667	+	Transcriptome	ENSG00000108798.8_ABI3
329	Factor1	0.590451	0.348632	+	Transcriptome	ENSG00000172572.6_PDE3A
330	Factor1	0.589443	0.347443	+	Transcriptome	ENSG00000275688.4_CCL15-CCL14
331	Factor1	0.589265	0.347233	+	Transcriptome	ENSG00000169554.19_ZEB2
332	Factor1	0.588663	0.346525	+	Transcriptome	ENSG00000144619.14_CNTN4
333	Factor1	-0.588429	0.346249	-	Transcriptome	ENSG00000105976.14_MET
334	Factor1	0.587559	0.345225	+	Transcriptome	ENSG00000036473.7_OTC
335	Factor1	0.586662	0.344172	+	Transcriptome	ENSG00000158186.12_MRAS
336	Factor1	0.585515	0.342828	+	Transcriptome	ENSG00000166532.15_RIMKLB
337	Factor1	0.585481	0.342788	+	Transcriptome	ENSG00000213203.2_GIMAP1
338	Factor1	0.58512	0.342366	+	Transcriptome	ENSG00000083814.13_ZNF671
339	Factor1	0.585047	0.34228	+	Transcriptome	ENSG00000153250.19_RBMS1
340	Factor1	-0.584765	0.34195	-	Transcriptome	ENSG00000183734.4_ASCL2
341	Factor1	0.584459	0.341593	+	Transcriptome	ENSG00000186594.14_MIR22HG
342	Factor1	0.584363	0.341481	+	Transcriptome	ENSG00000183098.10_GPC6
343	Factor1	0.58422	0.341313	+	Transcriptome	ENSG00000185811.18_IKZF1
344	Factor1	-0.584154	0.341236	-	Transcriptome	ENSG00000184292.6_TACSTD2
345	Factor1	0.583772	0.340789	+	Transcriptome	ENSG00000182218.9_HHIPL1
346	Factor1	0.583678	0.34068	+	Transcriptome	ENSG00000140488.15_CELF6
347	Factor1	0.583529	0.340506	+	Transcriptome	ENSG00000277734.7_TRAC
348	Factor1	0.582993	0.339881	+	Transcriptome	ENSG00000141469.17_SLC14A1
349	Factor1	0.582857	0.339723	+	Transcriptome	ENSG00000163154.5_TNFAIP8L2
350	Factor1	0.582629	0.339456	+	Transcriptome	ENSG00000107562.16_CXCL12
351	Factor1	0.582264	0.339031	+	Transcriptome	ENSG00000182866.16_LCK
352	Factor1	0.581972	0.338691	+	Transcriptome	ENSG00000099834.18_CDHR5
353	Factor1	0.58189	0.338596	+	Transcriptome	ENSG00000203497.2_PDCD4-AS1
354	Factor1	0.581751	0.338434	+	Transcriptome	ENSG00000211663.2_IGLV3-19
355	Factor1	0.581192	0.337785	+	Transcriptome	ENSG00000104093.13_DMXL2
356	Factor1	0.5805	0.33698	+	Transcriptome	ENSG00000115935.17_WIPF1
357	Factor1	0.580161	0.336587	+	Transcriptome	ENSG00000174827.13_PDZK1
358	Factor1	0.580111	0.336528	+	Transcriptome	ENSG00000160326.13_SLC2A6
359	Factor1	0.580021	0.336424	+	Transcriptome	ENSG00000049540.16_ELN
360	Factor1	-0.579639	0.335981	-	Transcriptome	ENSG00000129474.15_AJUBA
361	Factor1	0.578523	0.334689	+	Transcriptome	ENSG00000125430.8_HS3ST3B1
362	Factor1	0.578229	0.334349	+	Transcriptome	ENSG00000122224.17_LY9
363	Factor1	0.577885	0.333951	+	Transcriptome	ENSG00000256643.1_LINC02441
364	Factor1	0.577675	0.333709	+	Transcriptome	ENSG00000101335.9_MYL9
365	Factor1	0.577257	0.333226	+	Transcriptome	ENSG00000184113.9_CLDN5
366	Factor1	0.577162	0.333116	+	Transcriptome	ENSG00000139193.3_CD27
367	Factor1	0.577024	0.332957	+	Transcriptome	ENSG00000175463.11_TBC1D10C
368	Factor1	0.575933	0.331699	+	Transcriptome	ENSG00000142583.17_SLC2A5
369	Factor1	0.575769	0.33151	+	Transcriptome	ENSG00000135678.11_CPM
370	Factor1	0.575762	0.331502	+	Transcriptome	ENSG00000198814.12_GK
371	Factor1	-0.574899	0.330509	-	Transcriptome	ENSG00000186377.7_CYP4X1
372	Factor1	-0.574629	0.330199	-	Transcriptome	ENSG00000177984.6_LCN15
373	Factor1	0.574521	0.330074	+	Transcriptome	ENSG00000003096.14_KLHL13
374	Factor1	0.574502	0.330052	+	Transcriptome	ENSG00000166025.17_AMOTL1
375	Factor1	0.574105	0.329597	+	Transcriptome	ENSG00000242265.5_PEG10
376	Factor1	0.573358	0.328739	+	Transcriptome	ENSG00000211653.2_IGLV1-40
377	Factor1	0.573052	0.328388	+	Transcriptome	ENSG00000169508.6_GPR183
378	Factor1	0.572904	0.328219	+	Transcriptome	ENSG00000211651.3_IGLV1-44
379	Factor1	0.57246	0.327711	+	Transcriptome	ENSG00000171631.14_P2RY6
380	Factor1	-0.572071	0.327266	-	Transcriptome	ENSG00000036565.14_SLC18A1
381	Factor1	0.571971	0.327151	+	Transcriptome	ENSG00000112137.17_PHACTR1
382	Factor1	0.571629	0.32676	+	Transcriptome	ENSG00000065809.13_FAM107B
383	Factor1	0.571546	0.326665	+	Transcriptome	ENSG00000104324.15_CPQ
384	Factor1	0.571455	0.326561	+	Transcriptome	ENSG00000100368.13_CSF2RB
385	Factor1	-0.571213	0.326284	-	Transcriptome	ENSG00000120068.6_HOXB8
386	Factor1	0.570688	0.325685	+	Transcriptome	ENSG00000248663.6_LINC00992
387	Factor1	0.570636	0.325625	+	Transcriptome	ENSG00000165895.18_ARHGAP42
388	Factor1	0.570407	0.325365	+	Transcriptome	ENSG00000100321.14_SYNGR1
389	Factor1	0.570168	0.325091	+	Transcriptome	ENSG00000125355.15_TMEM255A
390	Factor1	0.570082	0.324994	+	Transcriptome	ENSG00000128645.14_HOXD1
391	Factor1	0.568269	0.32293	+	Transcriptome	ENSG00000198785.4_GRIN3A
392	Factor1	0.568081	0.322716	+	Transcriptome	ENSG00000154589.6_LY96
393	Factor1	0.567691	0.322273	+	Transcriptome	ENSG00000163606.10_CD200R1
394	Factor1	0.567523	0.322082	+	Transcriptome	ENSG00000169764.15_UGP2
395	Factor1	0.567343	0.321878	+	Transcriptome	ENSG00000065534.18_MYLK
396	Factor1	0.566738	0.321191	+	Transcriptome	ENSG00000109846.7_CRYAB
397	Factor1	0.566641	0.321082	+	Transcriptome	ENSG00000140297.12_GCNT3
398	Factor1	-0.566443	0.320857	-	Transcriptome	ENSG00000198807.12_PAX9
399	Factor1	0.566211	0.320595	+	Transcriptome	ENSG00000211935.3_IGHV1-3
400	Factor1	0.566148	0.320523	+	Transcriptome	ENSG00000198794.11_SCAMP5
401	Factor1	0.566139	0.320513	+	Transcriptome	ENSG00000115085.13_ZAP70
402	Factor1	0.565887	0.320229	+	Transcriptome	ENSG00000023902.13_PLEKHO1
403	Factor1	0.565863	0.320201	+	Transcriptome	ENSG00000239713.8_APOBEC3G
404	Factor1	0.565845	0.320181	+	Transcriptome	ENSG00000187017.16_ESPN
405	Factor1	0.565823	0.320155	+	Transcriptome	ENSG00000267534.3_S1PR2
406	Factor1	0.5657	0.320017	+	Transcriptome	ENSG00000170522.9_ELOVL6
407	Factor1	0.565481	0.319769	+	Transcriptome	ENSG00000110324.10_IL10RA
408	Factor1	0.565174	0.319421	+	Transcriptome	ENSG00000145649.7_GZMA
409	Factor1	0.565103	0.319341	+	Transcriptome	ENSG00000121966.6_CXCR4
410	Factor1	0.565059	0.319292	+	Transcriptome	ENSG00000077942.18_FBLN1
411	Factor1	0.564864	0.319071	+	Transcriptome	ENSG00000197766.7_CFD
412	Factor1	0.564705	0.318892	+	Transcriptome	ENSG00000148680.15_HTR7
413	Factor1	0.564586	0.318758	+	Transcriptome	ENSG00000145287.10_PLAC8
414	Factor1	0.564102	0.318211	+	Transcriptome	ENSG00000090661.11_CERS4
415	Factor1	0.564014	0.318112	+	Transcriptome	ENSG00000012504.14_NR1H4
416	Factor1	-0.564007	0.318104	-	Transcriptome	ENSG00000150893.10_FREM2
417	Factor1	-0.563845	0.317921	-	Transcriptome	ENSG00000138606.19_SHF
418	Factor1	0.563151	0.317139	+	Transcriptome	ENSG00000170955.9_CAVIN3
419	Factor1	-0.563147	0.317135	-	Transcriptome	ENSG00000226476.3_LINC01748
420	Factor1	0.563024	0.316996	+	Transcriptome	ENSG00000073712.14_FERMT2
421	Factor1	0.56234	0.316226	+	Transcriptome	ENSG00000108405.3_P2RX1
422	Factor1	-0.562327	0.316212	-	Transcriptome	ENSG00000131746.12_TNS4
423	Factor1	0.562245	0.31612	+	Transcriptome	ENSG00000172005.10_MAL
424	Factor1	0.561931	0.315766	+	Transcriptome	ENSG00000160255.17_ITGB2
425	Factor1	0.559437	0.31297	+	Transcriptome	ENSG00000104267.9_CA2
426	Factor1	0.559401	0.31293	+	Transcriptome	ENSG00000158481.12_CD1C
427	Factor1	0.558782	0.312237	+	Transcriptome	ENSG00000070087.14_PFN2
428	Factor1	0.558154	0.311536	+	Transcriptome	ENSG00000058091.16_CDK14
429	Factor1	0.557943	0.3113	+	Transcriptome	ENSG00000026751.16_SLAMF7
430	Factor1	0.557667	0.310993	+	Transcriptome	ENSG00000256262.1_USP30-AS1
431	Factor1	0.5573	0.310583	+	Transcriptome	ENSG00000259459.5_LINC02568
432	Factor1	0.557064	0.310321	+	Transcriptome	ENSG00000197629.5_MPEG1
433	Factor1	0.557017	0.310268	+	Transcriptome	ENSG00000090376.10_IRAK3
434	Factor1	0.556959	0.310203	+	Transcriptome	ENSG00000157111.12_TMEM171
435	Factor1	0.556881	0.310117	+	Transcriptome	ENSG00000160883.10_HK3
436	Factor1	0.556354	0.30953	+	Transcriptome	ENSG00000227191.8_TRGC2
437	Factor1	0.555932	0.309061	+	Transcriptome	ENSG00000091106.18_NLRC4
438	Factor1	0.555912	0.309038	+	Transcriptome	ENSG00000130755.12_GMFG
439	Factor1	0.555688	0.308789	+	Transcriptome	ENSG00000133104.13_SPART
440	Factor1	0.555645	0.308742	+	Transcriptome	ENSG00000172794.19_RAB37
441	Factor1	0.555548	0.308634	+	Transcriptome	ENSG00000123338.12_NCKAP1L
442	Factor1	0.555271	0.308326	+	Transcriptome	ENSG00000146094.14_DOK3
443	Factor1	0.555234	0.308284	+	Transcriptome	ENSG00000198223.16_CSF2RA
444	Factor1	0.55514	0.30818	+	Transcriptome	ENSG00000162069.15_BICDL2
445	Factor1	0.554877	0.307888	+	Transcriptome	ENSG00000065325.12_GLP2R
446	Factor1	-0.554645	0.307631	-	Transcriptome	ENSG00000246898.1_LINC00920
447	Factor1	0.554602	0.307583	+	Transcriptome	ENSG00000183696.13_UPP1
448	Factor1	0.554225	0.307165	+	Transcriptome	ENSG00000152932.7_RAB3C
449	Factor1	-0.554119	0.307047	-	Transcriptome	ENSG00000188372.14_ZP3
450	Factor1	0.553968	0.306881	+	Transcriptome	ENSG00000110876.9_SELPLG
451	Factor1	0.553762	0.306653	+	Transcriptome	ENSG00000182326.14_C1S
452	Factor1	0.553377	0.306226	+	Transcriptome	ENSG00000062524.15_LTK
453	Factor1	0.552997	0.305806	+	Transcriptome	ENSG00000133561.15_GIMAP6
454	Factor1	0.552978	0.305785	+	Transcriptome	ENSG00000101082.13_SLA2
455	Factor1	0.552972	0.305778	+	Transcriptome	ENSG00000181458.10_TMEM45A
456	Factor1	0.552929	0.305731	+	Transcriptome	ENSG00000157368.10_IL34
457	Factor1	-0.552883	0.305679	-	Transcriptome	ENSG00000204335.3_SP5
458	Factor1	-0.552638	0.305409	-	Transcriptome	ENSG00000134323.11_MYCN
459	Factor1	0.5526	0.305367	+	Transcriptome	ENSG00000124205.16_EDN3
460	Factor1	0.55226	0.304991	+	Transcriptome	ENSG00000126759.13_CFP
461	Factor1	0.550909	0.3035	+	Transcriptome	ENSG00000184371.13_CSF1
462	Factor1	0.550723	0.303296	+	Transcriptome	ENSG00000245552.6_AP000787.1
463	Factor1	0.550443	0.302987	+	Transcriptome	ENSG00000188833.9_ENTPD8
464	Factor1	0.55009	0.302599	+	Transcriptome	ENSG00000279369.1_AC046185.3
465	Factor1	0.549895	0.302385	+	Transcriptome	ENSG00000135333.13_EPHA7
466	Factor1	0.549816	0.302298	+	Transcriptome	ENSG00000100060.17_MFNG
467	Factor1	0.549698	0.302168	+	Transcriptome	ENSG00000166148.3_AVPR1A
468	Factor1	0.549431	0.301874	+	Transcriptome	ENSG00000119922.9_IFIT2
469	Factor1	0.549124	0.301537	+	Transcriptome	ENSG00000145362.17_ANK2
470	Factor1	0.548894	0.301284	+	Transcriptome	ENSG00000145384.3_FABP2
471	Factor1	0.548803	0.301185	+	Transcriptome	ENSG00000151702.16_FLI1
472	Factor1	0.54858	0.30094	+	Transcriptome	ENSG00000115165.9_CYTIP
473	Factor1	0.548551	0.300909	+	Transcriptome	ENSG00000141404.15_GNAL
474	Factor1	0.548409	0.300753	+	Transcriptome	ENSG00000128040.10_SPINK2
475	Factor1	0.548124	0.30044	+	Transcriptome	ENSG00000122223.12_CD244
476	Factor1	0.548062	0.300372	+	Transcriptome	ENSG00000178199.13_ZC3H12D
477	Factor1	0.54803	0.300337	+	Transcriptome	ENSG00000168497.4_CAVIN2
478	Factor1	0.547812	0.300098	+	Transcriptome	ENSG00000133574.9_GIMAP4
479	Factor1	0.547812	0.300098	+	Transcriptome	ENSG00000017427.16_IGF1
480	Factor1	0.54777	0.300052	+	Transcriptome	ENSG00000158488.15_CD1E
481	Factor1	0.547696	0.299971	+	Transcriptome	ENSG00000117594.9_HSD11B1
482	Factor1	0.547689	0.299963	+	Transcriptome	ENSG00000104435.13_STMN2
483	Factor1	-0.547457	0.299709	-	Transcriptome	ENSG00000241186.9_TDGF1
484	Factor1	0.547444	0.299695	+	Transcriptome	ENSG00000237070.1_AC005550.2
485	Factor1	0.547341	0.299582	+	Transcriptome	ENSG00000122694.15_GLIPR2
486	Factor1	0.54732	0.299559	+	Transcriptome	ENSG00000100422.13_CERK
487	Factor1	0.547298	0.299535	+	Transcriptome	ENSG00000117020.16_AKT3
488	Factor1	0.547053	0.299267	+	Transcriptome	ENSG00000075618.17_FSCN1
489	Factor1	0.546803	0.298994	+	Transcriptome	ENSG00000048462.10_TNFRSF17
490	Factor1	0.546483	0.298644	+	Transcriptome	ENSG00000071205.11_ARHGAP10
491	Factor1	0.546438	0.298594	+	Transcriptome	ENSG00000011465.16_DCN
492	Factor1	0.546435	0.298591	+	Transcriptome	ENSG00000110848.8_CD69
493	Factor1	0.546025	0.298144	+	Transcriptome	ENSG00000161929.14_SCIMP
494	Factor1	0.546011	0.298128	+	Transcriptome	ENSG00000105639.18_JAK3
495	Factor1	0.545873	0.297978	+	Transcriptome	ENSG00000076258.9_FMO4
496	Factor1	0.545773	0.297868	+	Transcriptome	ENSG00000269404.6_SPIB
497	Factor1	0.545712	0.297801	+	Transcriptome	ENSG00000204103.3_MAFB
498	Factor1	-0.545703	0.297791	-	Transcriptome	ENSG00000196754.10_S100A2
499	Factor1	0.545166	0.297206	+	Transcriptome	ENSG00000090402.7_SI
500	Factor1	0.544483	0.296461	+	Transcriptome	ENSG00000134962.6_KLB
501	Factor1	-0.544375	0.296344	-	Transcriptome	ENSG00000007402.11_CACNA2D2
502	Factor1	0.544301	0.296263	+	Transcriptome	ENSG00000154451.14_GBP5
503	Factor1	0.544194	0.296147	+	Transcriptome	ENSG00000176438.12_SYNE3
504	Factor1	-0.544171	0.296122	-	Transcriptome	ENSG00000165621.8_OXGR1
505	Factor1	-0.543912	0.295841	-	Transcriptome	ENSG00000164398.12_ACSL6
506	Factor1	0.543547	0.295443	+	Transcriptome	ENSG00000134802.17_SLC43A3
507	Factor1	0.543369	0.295249	+	Transcriptome	ENSG00000145416.13_MARCH1
508	Factor1	0.543342	0.29522	+	Transcriptome	ENSG00000172367.15_PDZD3
509	Factor1	0.54323	0.295099	+	Transcriptome	ENSG00000111341.9_MGP
510	Factor1	0.542872	0.29471	+	Transcriptome	ENSG00000105851.10_PIK3CG
511	Factor1	0.542765	0.294594	+	Transcriptome	ENSG00000172123.12_SLFN12
512	Factor1	0.542165	0.293943	+	Transcriptome	ENSG00000107551.20_RASSF4
513	Factor1	0.542086	0.293857	+	Transcriptome	ENSG00000106789.12_CORO2A
514	Factor1	0.542078	0.293849	+	Transcriptome	ENSG00000131471.6_AOC3
515	Factor1	0.541749	0.293492	+	Transcriptome	ENSG00000186204.14_CYP4F12
516	Factor1	0.541564	0.293292	+	Transcriptome	ENSG00000182247.9_UBE2E2
517	Factor1	-0.540686	0.292341	-	Transcriptome	ENSG00000188580.14_NKAIN2
518	Factor1	0.540229	0.291848	+	Transcriptome	ENSG00000120498.13_TEX11
519	Factor1	0.539941	0.291536	+	Transcriptome	ENSG00000153233.12_PTPRR
520	Factor1	0.539669	0.291242	+	Transcriptome	ENSG00000066230.11_SLC9A3
521	Factor1	0.539079	0.290606	+	Transcriptome	ENSG00000114166.7_KAT2B
522	Factor1	0.539074	0.290601	+	Transcriptome	ENSG00000178573.6_MAF
523	Factor1	0.539062	0.290588	+	Transcriptome	ENSG00000129675.15_ARHGEF6
524	Factor1	0.538827	0.290334	+	Transcriptome	ENSG00000172575.11_RASGRP1
525	Factor1	0.538737	0.290237	+	Transcriptome	ENSG00000187479.6_C11orf96
526	Factor1	0.538736	0.290236	+	Transcriptome	ENSG00000108381.10_ASPA
527	Factor1	0.538613	0.290104	+	Transcriptome	ENSG00000154734.14_ADAMTS1
528	Factor1	-0.538504	0.289987	-	Transcriptome	ENSG00000268104.2_SLC6A14
529	Factor1	0.538483	0.289964	+	Transcriptome	ENSG00000271503.5_CCL5
530	Factor1	0.538227	0.289688	+	Transcriptome	ENSG00000198944.5_SOWAHA
531	Factor1	-0.538209	0.289669	-	Transcriptome	ENSG00000183579.15_ZNRF3
532	Factor1	0.537987	0.289429	+	Transcriptome	ENSG00000119919.10_NKX2-3
533	Factor1	0.537944	0.289384	+	Transcriptome	ENSG00000232070.8_TMEM253
534	Factor1	0.537782	0.289209	+	Transcriptome	ENSG00000158467.16_AHCYL2
535	Factor1	0.537227	0.288613	+	Transcriptome	ENSG00000130844.17_ZNF331
536	Factor1	0.537187	0.28857	+	Transcriptome	ENSG00000126860.11_EVI2A
537	Factor1	0.537172	0.288554	+	Transcriptome	ENSG00000108924.13_HLF
538	Factor1	0.53713	0.288508	+	Transcriptome	ENSG00000123329.17_ARHGAP9
539	Factor1	0.537107	0.288484	+	Transcriptome	ENSG00000115380.19_EFEMP1
540	Factor1	-0.536604	0.287944	-	Transcriptome	ENSG00000131188.11_PRR7
541	Factor1	0.536548	0.287884	+	Transcriptome	ENSG00000158517.13_NCF1
542	Factor1	-0.536543	0.287878	-	Transcriptome	ENSG00000108375.12_RNF43
543	Factor1	0.536394	0.287718	+	Transcriptome	ENSG00000160654.10_CD3G
544	Factor1	0.536246	0.28756	+	Transcriptome	ENSG00000224259.6_LINC01133
545	Factor1	0.535894	0.287182	+	Transcriptome	ENSG00000082397.17_EPB41L3
546	Factor1	0.535861	0.287147	+	Transcriptome	ENSG00000147655.10_RSPO2
547	Factor1	0.535814	0.287096	+	Transcriptome	ENSG00000155307.18_SAMSN1
548	Factor1	0.535405	0.286659	+	Transcriptome	ENSG00000137628.16_DDX60
549	Factor1	0.535275	0.286519	+	Transcriptome	ENSG00000170456.15_DENND5B
550	Factor1	0.53503	0.286257	+	Transcriptome	ENSG00000198523.5_PLN
551	Factor1	0.534991	0.286215	+	Transcriptome	ENSG00000077943.7_ITGA8
552	Factor1	0.534743	0.28595	+	Transcriptome	ENSG00000162104.9_ADCY9
553	Factor1	0.534621	0.28582	+	Transcriptome	ENSG00000180353.10_HCLS1
554	Factor1	0.53453	0.285722	+	Transcriptome	ENSG00000136872.18_ALDOB
555	Factor1	0.534099	0.285262	+	Transcriptome	ENSG00000134256.12_CD101
556	Factor1	0.534032	0.285191	+	Transcriptome	ENSG00000272556.2_GTF2IP13
557	Factor1	0.533674	0.284807	+	Transcriptome	ENSG00000152315.4_KCNK13
558	Factor1	0.53358	0.284708	+	Transcriptome	ENSG00000182162.10_P2RY8
559	Factor1	0.532994	0.284082	+	Transcriptome	ENSG00000100079.6_LGALS2
560	Factor1	0.532722	0.283792	+	Transcriptome	ENSG00000133083.14_DCLK1
561	Factor1	0.532595	0.283658	+	Transcriptome	ENSG00000160539.5_PLPP7
562	Factor1	0.532328	0.283373	+	Transcriptome	ENSG00000163328.13_GPR155
563	Factor1	0.532261	0.283302	+	Transcriptome	ENSG00000250208.6_FZD10-DT
564	Factor1	0.532252	0.283292	+	Transcriptome	ENSG00000166482.11_MFAP4
565	Factor1	0.532102	0.283132	+	Transcriptome	ENSG00000271824.1_SMIM32
566	Factor1	-0.531786	0.282797	-	Transcriptome	ENSG00000188306.6_LRRIQ4
567	Factor1	0.531729	0.282736	+	Transcriptome	ENSG00000141574.7_SECTM1
568	Factor1	0.53147	0.28246	+	Transcriptome	ENSG00000130224.14_LRCH2
569	Factor1	0.531146	0.282116	+	Transcriptome	ENSG00000129009.12_ISLR
570	Factor1	0.531037	0.282001	+	Transcriptome	ENSG00000100767.16_PAPLN
571	Factor1	0.530985	0.281945	+	Transcriptome	ENSG00000157303.10_SUSD3
572	Factor1	0.530855	0.281807	+	Transcriptome	ENSG00000135929.8_CYP27A1
573	Factor1	0.530842	0.281793	+	Transcriptome	ENSG00000066629.17_EML1
574	Factor1	0.530641	0.28158	+	Transcriptome	ENSG00000166770.10_ZNF667-AS1
575	Factor1	0.530612	0.281549	+	Transcriptome	ENSG00000260314.2_MRC1
576	Factor1	0.530611	0.281548	+	Transcriptome	ENSG00000135363.11_LMO2
577	Factor1	0.530461	0.281389	+	Transcriptome	ENSG00000197461.13_PDGFA
578	Factor1	0.530206	0.281118	+	Transcriptome	ENSG00000142871.16_CYR61
579	Factor1	0.530191	0.281102	+	Transcriptome	ENSG00000165269.12_AQP7
580	Factor1	0.529792	0.280679	+	Transcriptome	ENSG00000223865.10_HLA-DPB1
581	Factor1	0.529722	0.280605	+	Transcriptome	ENSG00000120156.20_TEK
582	Factor1	0.529721	0.280604	+	Transcriptome	ENSG00000006468.13_ETV1
583	Factor1	0.529222	0.280076	+	Transcriptome	ENSG00000109099.14_PMP22
584	Factor1	0.529177	0.280028	+	Transcriptome	ENSG00000196735.11_HLA-DQA1
585	Factor1	0.529145	0.279995	+	Transcriptome	ENSG00000136490.8_LIMD2
586	Factor1	0.52886	0.279692	+	Transcriptome	ENSG00000099617.3_EFNA2
587	Factor1	-0.528826	0.279657	-	Transcriptome	ENSG00000064651.13_SLC12A2
588	Factor1	0.528707	0.279531	+	Transcriptome	ENSG00000107742.12_SPOCK2
589	Factor1	-0.528255	0.279054	-	Transcriptome	ENSG00000137699.16_TRIM29
590	Factor1	0.528212	0.279008	+	Transcriptome	ENSG00000117115.12_PADI2
591	Factor1	0.528195	0.278989	+	Transcriptome	ENSG00000081320.10_STK17B
592	Factor1	0.527653	0.278418	+	Transcriptome	ENSG00000131069.19_ACSS2
593	Factor1	0.527388	0.278138	+	Transcriptome	ENSG00000162897.14_FCAMR
594	Factor1	0.52694	0.277665	+	Transcriptome	ENSG00000166592.11_RRAD
595	Factor1	0.526864	0.277585	+	Transcriptome	ENSG00000135437.9_RDH5
596	Factor1	0.526758	0.277474	+	Transcriptome	ENSG00000088256.8_GNA11
597	Factor1	0.526269	0.276959	+	Transcriptome	ENSG00000026025.15_VIM
598	Factor1	0.526082	0.276763	+	Transcriptome	ENSG00000106123.11_EPHB6
599	Factor1	0.526065	0.276744	+	Transcriptome	ENSG00000235531.9_MSC-AS1
600	Factor1	0.525841	0.276509	+	Transcriptome	ENSG00000110799.13_VWF
601	Factor1	0.525411	0.276057	+	Transcriptome	ENSG00000145687.16_SSBP2
602	Factor1	0.52517	0.275803	+	Transcriptome	ENSG00000153814.12_JAZF1
603	Factor1	0.525142	0.275774	+	Transcriptome	ENSG00000139194.7_RBP5
604	Factor1	0.524945	0.275567	+	Transcriptome	ENSG00000175356.13_SCUBE2
605	Factor1	-0.52482	0.275436	-	Transcriptome	ENSG00000163734.4_CXCL3
606	Factor1	0.524304	0.274895	+	Transcriptome	ENSG00000171608.15_PIK3CD
607	Factor1	0.523341	0.273886	+	Transcriptome	ENSG00000077984.5_CST7
608	Factor1	0.523161	0.273697	+	Transcriptome	ENSG00000183463.5_URAD
609	Factor1	0.522485	0.272991	+	Transcriptome	ENSG00000255468.7_AP001107.9
610	Factor1	0.522168	0.272659	+	Transcriptome	ENSG00000148541.12_FAM13C
611	Factor1	-0.521816	0.272292	-	Transcriptome	ENSG00000167165.18_UGT1A6
612	Factor1	0.521783	0.272257	+	Transcriptome	ENSG00000166780.10_C16orf45
613	Factor1	0.521675	0.272145	+	Transcriptome	ENSG00000099250.17_NRP1
614	Factor1	0.521652	0.272121	+	Transcriptome	ENSG00000164466.12_SFXN1
615	Factor1	0.52138	0.271838	+	Transcriptome	ENSG00000078804.12_TP53INP2
616	Factor1	0.521333	0.271788	+	Transcriptome	ENSG00000176399.3_DMRTA1
617	Factor1	0.521216	0.271666	+	Transcriptome	ENSG00000108622.10_ICAM2
618	Factor1	0.52089	0.271326	+	Transcriptome	ENSG00000138964.16_PARVG
619	Factor1	0.520837	0.271271	+	Transcriptome	ENSG00000172260.14_NEGR1
620	Factor1	0.520529	0.27095	+	Transcriptome	ENSG00000101347.9_SAMHD1
621	Factor1	0.520342	0.270756	+	Transcriptome	ENSG00000130176.7_CNN1
622	Factor1	0.520278	0.270689	+	Transcriptome	ENSG00000164691.17_TAGAP
623	Factor1	0.520204	0.270612	+	Transcriptome	ENSG00000184060.10_ADAP2
624	Factor1	0.520051	0.270453	+	Transcriptome	ENSG00000204287.13_HLA-DRA
625	Factor1	0.519897	0.270293	+	Transcriptome	ENSG00000133134.11_BEX2
626	Factor1	0.519706	0.270094	+	Transcriptome	ENSG00000144290.16_SLC4A10
627	Factor1	0.519384	0.26976	+	Transcriptome	ENSG00000175879.8_HOXD8
628	Factor1	0.519358	0.269732	+	Transcriptome	ENSG00000196628.16_TCF4
629	Factor1	-0.519355	0.26973	-	Transcriptome	ENSG00000091129.19_NRCAM
630	Factor1	0.519351	0.269725	+	Transcriptome	ENSG00000135439.11_AGAP2
631	Factor1	0.519205	0.269574	+	Transcriptome	ENSG00000048052.21_HDAC9
632	Factor1	0.51913	0.269496	+	Transcriptome	ENSG00000122122.9_SASH3
633	Factor1	0.518804	0.269158	+	Transcriptome	ENSG00000125148.6_MT2A
634	Factor1	-0.518771	0.269124	-	Transcriptome	ENSG00000159784.17_FAM131B
635	Factor1	0.518385	0.268723	+	Transcriptome	ENSG00000138378.18_STAT4
636	Factor1	0.518271	0.268605	+	Transcriptome	ENSG00000113263.12_ITK
637	Factor1	0.518256	0.268589	+	Transcriptome	ENSG00000148516.21_ZEB1
638	Factor1	0.518243	0.268576	+	Transcriptome	ENSG00000234420.7_ZNF37BP
639	Factor1	0.517899	0.268219	+	Transcriptome	ENSG00000196329.11_GIMAP5
640	Factor1	0.517529	0.267836	+	Transcriptome	ENSG00000179914.4_ITLN1
641	Factor1	0.516976	0.267264	+	Transcriptome	ENSG00000180644.7_PRF1
642	Factor1	0.516928	0.267215	+	Transcriptome	ENSG00000240771.6_ARHGEF25
643	Factor1	0.516835	0.267118	+	Transcriptome	ENSG00000271601.3_LIX1L
644	Factor1	0.516371	0.266639	+	Transcriptome	ENSG00000119950.20_MXI1
645	Factor1	0.51617	0.266431	+	Transcriptome	ENSG00000113580.14_NR3C1
646	Factor1	0.515843	0.266094	+	Transcriptome	ENSG00000154721.14_JAM2
647	Factor1	0.515691	0.265937	+	Transcriptome	ENSG00000182168.14_UNC5C
648	Factor1	0.51558	0.265823	+	Transcriptome	ENSG00000171310.10_CHST11
649	Factor1	0.515407	0.265645	+	Transcriptome	ENSG00000213648.10_SULT1A4
650	Factor1	0.515289	0.265522	+	Transcriptome	ENSG00000088854.12_C20orf194
651	Factor1	0.515028	0.265254	+	Transcriptome	ENSG00000139970.16_RTN1
652	Factor1	0.514837	0.265057	+	Transcriptome	ENSG00000132718.8_SYT11
653	Factor1	0.514569	0.264781	+	Transcriptome	ENSG00000167641.10_PPP1R14A
654	Factor1	0.514542	0.264754	+	Transcriptome	ENSG00000133321.10_RARRES3
655	Factor1	0.514407	0.264614	+	Transcriptome	ENSG00000128918.14_ALDH1A2
656	Factor1	0.514391	0.264598	+	Transcriptome	ENSG00000158869.10_FCER1G
657	Factor1	0.514096	0.264295	+	Transcriptome	ENSG00000085662.13_AKR1B1
658	Factor1	-0.513897	0.26409	-	Transcriptome	ENSG00000172201.11_ID4
659	Factor1	0.513494	0.263676	+	Transcriptome	ENSG00000030304.13_MUSK
660	Factor1	0.512976	0.263145	+	Transcriptome	ENSG00000128815.19_WDFY4
661	Factor1	0.512815	0.262979	+	Transcriptome	ENSG00000204381.11_LAYN
662	Factor1	0.512532	0.262689	+	Transcriptome	ENSG00000135604.9_STX11
663	Factor1	0.512392	0.262546	+	Transcriptome	ENSG00000173267.13_SNCG
664	Factor1	0.512356	0.262508	+	Transcriptome	ENSG00000144136.10_SLC20A1
665	Factor1	0.512219	0.262369	+	Transcriptome	ENSG00000158485.10_CD1B
666	Factor1	0.512098	0.262244	+	Transcriptome	ENSG00000044524.10_EPHA3
667	Factor1	0.512054	0.2622	+	Transcriptome	ENSG00000176387.6_HSD11B2
668	Factor1	0.512035	0.26218	+	Transcriptome	ENSG00000168461.12_RAB31
669	Factor1	0.511826	0.261966	+	Transcriptome	ENSG00000123096.11_SSPN
670	Factor1	0.511751	0.261889	+	Transcriptome	ENSG00000175899.14_A2M
671	Factor1	0.511149	0.261274	+	Transcriptome	ENSG00000089486.16_CDIP1
672	Factor1	0.511005	0.261127	+	Transcriptome	ENSG00000164237.8_CMBL
673	Factor1	0.510949	0.261069	+	Transcriptome	ENSG00000112531.16_QKI
674	Factor1	0.510839	0.260957	+	Transcriptome	ENSG00000146122.16_DAAM2
675	Factor1	0.510706	0.260821	+	Transcriptome	ENSG00000124491.15_F13A1
676	Factor1	0.510104	0.260206	+	Transcriptome	ENSG00000197872.11_FAM49A
677	Factor1	0.509952	0.260051	+	Transcriptome	ENSG00000129048.6_ACKR4
678	Factor1	0.509894	0.259992	+	Transcriptome	ENSG00000138172.10_CALHM2
679	Factor1	0.509762	0.259857	+	Transcriptome	ENSG00000117472.9_TSPAN1
680	Factor1	0.509753	0.259848	+	Transcriptome	ENSG00000215788.10_TNFRSF25
681	Factor1	0.509515	0.259606	+	Transcriptome	ENSG00000233672.6_RNASEH2B-AS1
682	Factor1	0.509411	0.259499	+	Transcriptome	ENSG00000148175.12_STOM
683	Factor1	-0.509275	0.259361	-	Transcriptome	ENSG00000168785.7_TSPAN5
684	Factor1	0.509263	0.259349	+	Transcriptome	ENSG00000105974.11_CAV1
685	Factor1	0.509099	0.259182	+	Transcriptome	ENSG00000149131.15_SERPING1
686	Factor1	0.508845	0.258924	+	Transcriptome	ENSG00000211945.2_IGHV1-18
687	Factor1	0.508755	0.258832	+	Transcriptome	ENSG00000180332.6_KCTD4
688	Factor1	0.508703	0.258778	+	Transcriptome	ENSG00000164120.13_HPGD
689	Factor1	0.50863	0.258704	+	Transcriptome	ENSG00000175040.5_CHST2
690	Factor1	0.507879	0.257941	+	Transcriptome	ENSG00000128872.9_TMOD2
691	Factor1	-0.507751	0.257811	-	Transcriptome	ENSG00000172031.6_EPHX4
692	Factor1	0.50759	0.257647	+	Transcriptome	ENSG00000247774.6_PCED1B-AS1
693	Factor1	-0.507415	0.25747	-	Transcriptome	ENSG00000182489.8_XKRX
694	Factor1	0.507312	0.257365	+	Transcriptome	ENSG00000010327.10_STAB1
695	Factor1	0.507049	0.257098	+	Transcriptome	ENSG00000130584.10_ZBTB46
696	Factor1	0.50686	0.256907	+	Transcriptome	ENSG00000180190.11_TDRP
697	Factor1	0.506517	0.256559	+	Transcriptome	ENSG00000154760.13_SLFN13
698	Factor1	0.506496	0.256539	+	Transcriptome	ENSG00000110031.12_LPXN
699	Factor1	0.506402	0.256443	+	Transcriptome	ENSG00000101160.13_CTSZ
700	Factor1	0.50624	0.256279	+	Transcriptome	ENSG00000056558.10_TRAF1
701	Factor1	0.506094	0.256131	+	Transcriptome	ENSG00000074660.15_SCARF1
702	Factor1	0.505865	0.2559	+	Transcriptome	ENSG00000134061.5_CD180
703	Factor1	0.505861	0.255895	+	Transcriptome	ENSG00000073737.16_DHRS9
704	Factor1	0.505552	0.255583	+	Transcriptome	ENSG00000074410.13_CA12
705	Factor1	-0.505457	0.255486	-	Transcriptome	ENSG00000092445.11_TYRO3
706	Factor1	0.505358	0.255386	+	Transcriptome	ENSG00000106066.14_CPVL
707	Factor1	0.505305	0.255333	+	Transcriptome	ENSG00000078596.10_ITM2A
708	Factor1	0.504707	0.25473	+	Transcriptome	ENSG00000102003.10_SYP
709	Factor1	0.504587	0.254608	+	Transcriptome	ENSG00000139508.14_SLC46A3
710	Factor1	0.50444	0.25446	+	Transcriptome	ENSG00000090104.11_RGS1
711	Factor1	0.504144	0.254161	+	Transcriptome	ENSG00000135144.7_DTX1
712	Factor1	0.503862	0.253877	+	Transcriptome	ENSG00000055118.14_KCNH2
713	Factor1	0.503832	0.253846	+	Transcriptome	ENSG00000136286.15_MYO1G
714	Factor1	0.50383	0.253845	+	Transcriptome	ENSG00000211967.3_IGHV3-53
715	Factor1	0.503384	0.253395	+	Transcriptome	ENSG00000204252.13_HLA-DOA
716	Factor1	0.503358	0.25337	+	Transcriptome	ENSG00000167083.6_GNGT2
717	Factor1	0.503197	0.253207	+	Transcriptome	ENSG00000118526.6_TCF21
718	Factor1	0.503094	0.253104	+	Transcriptome	ENSG00000126785.12_RHOJ
719	Factor1	0.503027	0.253037	+	Transcriptome	ENSG00000211649.3_IGLV7-46
720	Factor1	0.502934	0.252942	+	Transcriptome	ENSG00000121281.12_ADCY7
721	Factor1	0.502749	0.252756	+	Transcriptome	ENSG00000197245.5_FAM110D
722	Factor1	-0.502697	0.252705	-	Transcriptome	ENSG00000165816.12_VWA2
723	Factor1	0.502568	0.252574	+	Transcriptome	ENSG00000196126.11_HLA-DRB1
724	Factor1	0.502505	0.252511	+	Transcriptome	ENSG00000166816.14_LDHD
725	Factor1	0.502482	0.252489	+	Transcriptome	ENSG00000019582.14_CD74
726	Factor1	0.502142	0.252147	+	Transcriptome	ENSG00000138834.12_MAPK8IP3
727	Factor1	0.501961	0.251965	+	Transcriptome	ENSG00000260092.1_AC009163.2
728	Factor1	-0.501617	0.25162	-	Transcriptome	ENSG00000101255.10_TRIB3
729	Factor1	0.501505	0.251507	+	Transcriptome	ENSG00000173369.15_C1QB
730	Factor1	-0.501479	0.251481	-	Transcriptome	ENSG00000185479.5_KRT6B
731	Factor1	0.501378	0.251379	+	Transcriptome	ENSG00000092096.16_SLC22A17
732	Factor1	-0.501292	0.251293	-	Transcriptome	ENSG00000143412.9_ANXA9
733	Factor1	0.501074	0.251075	+	Transcriptome	ENSG00000211679.2_IGLC3
734	Factor1	0.501011	0.251012	+	Transcriptome	ENSG00000163053.10_SLC16A14
735	Factor1	-0.500836	0.250837	-	Transcriptome	ENSG00000163288.13_GABRB1
736	Factor1	0.500783	0.250784	+	Transcriptome	ENSG00000183160.8_TMEM119
737	Factor1	0.500549	0.25055	+	Transcriptome	ENSG00000165168.7_CYBB
738	Factor1	0.500293	0.250293	+	Transcriptome	ENSG00000113889.13_KNG1
739	Factor1	0.500237	0.250237	+	Transcriptome	ENSG00000160111.12_CPAMD8
740	Factor1	0.499978	0.249978	+	Transcriptome	ENSG00000152207.7_CYSLTR2
741	Factor1	0.499922	0.249922	+	Transcriptome	ENSG00000168542.14_COL3A1
742	Factor1	-0.499879	0.249879	-	Transcriptome	ENSG00000259248.6_USP3-AS1
743	Factor1	0.499758	0.249758	+	Transcriptome	ENSG00000213402.2_PTPRCAP
744	Factor1	0.499594	0.249594	+	Transcriptome	ENSG00000113083.13_LOX
745	Factor1	0.499258	0.249259	+	Transcriptome	ENSG00000102984.14_ZNF821
746	Factor1	0.498317	0.24832	+	Transcriptome	ENSG00000135925.8_WNT10A
747	Factor1	0.498149	0.248153	+	Transcriptome	ENSG00000069764.9_PLA2G10
748	Factor1	0.498002	0.248006	+	Transcriptome	ENSG00000211895.5_IGHA1
749	Factor1	0.49769	0.247696	+	Transcriptome	ENSG00000165806.19_CASP7
750	Factor1	-0.497668	0.247673	-	Transcriptome	ENSG00000205927.4_OLIG2
751	Factor1	0.497584	0.24759	+	Transcriptome	ENSG00000182985.17_CADM1
752	Factor1	0.497301	0.247308	+	Transcriptome	ENSG00000204261.8_PSMB8-AS1
753	Factor1	0.497276	0.247283	+	Transcriptome	ENSG00000110900.14_TSPAN11
754	Factor1	0.497182	0.24719	+	Transcriptome	ENSG00000211890.4_IGHA2
755	Factor1	0.497126	0.247134	+	Transcriptome	ENSG00000211642.3_IGLV10-54
756	Factor1	0.49702	0.247029	+	Transcriptome	ENSG00000111450.13_STX2
757	Factor1	0.496996	0.247005	+	Transcriptome	ENSG00000137273.5_FOXF2
758	Factor1	0.49697	0.24698	+	Transcriptome	ENSG00000227051.6_C14orf132
759	Factor1	-0.496337	0.24635	-	Transcriptome	ENSG00000182580.2_EPHB3
760	Factor1	-0.496279	0.246292	-	Transcriptome	ENSG00000183273.6_CCDC60
761	Factor1	-0.496156	0.246171	-	Transcriptome	ENSG00000183742.12_MACC1
762	Factor1	0.496031	0.246046	+	Transcriptome	ENSG00000152137.6_HSPB8
763	Factor1	0.495935	0.245951	+	Transcriptome	ENSG00000169896.17_ITGAM
764	Factor1	0.495583	0.245603	+	Transcriptome	ENSG00000137094.14_DNAJB5
765	Factor1	-0.495573	0.245592	-	Transcriptome	ENSG00000176153.11_GPX2
766	Factor1	0.49547	0.245491	+	Transcriptome	ENSG00000183688.4_RFLNB
767	Factor1	0.495146	0.245169	+	Transcriptome	ENSG00000123892.11_RAB38
768	Factor1	0.494802	0.244829	+	Transcriptome	ENSG00000188060.7_RAB42
769	Factor1	0.494752	0.24478	+	Transcriptome	ENSG00000178537.9_SLC25A20
770	Factor1	0.494621	0.24465	+	Transcriptome	ENSG00000085265.10_FCN1
771	Factor1	0.493978	0.244014	+	Transcriptome	ENSG00000166183.15_ASPG
772	Factor1	0.493931	0.243968	+	Transcriptome	ENSG00000167601.11_AXL
773	Factor1	0.493766	0.243804	+	Transcriptome	ENSG00000124256.14_ZBP1
774	Factor1	0.493722	0.243761	+	Transcriptome	ENSG00000114013.15_CD86
775	Factor1	0.493188	0.243234	+	Transcriptome	ENSG00000211893.4_IGHG2
776	Factor1	0.492991	0.24304	+	Transcriptome	ENSG00000005844.17_ITGAL
777	Factor1	0.492966	0.243016	+	Transcriptome	ENSG00000186340.15_THBS2
778	Factor1	0.492869	0.242919	+	Transcriptome	ENSG00000174946.6_GPR171
779	Factor1	0.492821	0.242873	+	Transcriptome	ENSG00000172716.16_SLFN11
780	Factor1	0.492728	0.242781	+	Transcriptome	ENSG00000108309.13_RUNDC3A
781	Factor1	-0.492552	0.242608	-	Transcriptome	ENSG00000129946.10_SHC2
782	Factor1	0.492542	0.242598	+	Transcriptome	ENSG00000005243.9_COPZ2
783	Factor1	0.492472	0.242529	+	Transcriptome	ENSG00000184368.15_MAP7D2
784	Factor1	0.492469	0.242526	+	Transcriptome	ENSG00000147027.3_TMEM47
785	Factor1	0.492421	0.242479	+	Transcriptome	ENSG00000113532.12_ST8SIA4
786	Factor1	-0.492069	0.242132	-	Transcriptome	ENSG00000101850.12_GPR143
787	Factor1	0.492032	0.242095	+	Transcriptome	ENSG00000168685.14_IL7R
788	Factor1	0.49196	0.242025	+	Transcriptome	ENSG00000127528.5_KLF2
789	Factor1	0.491891	0.241957	+	Transcriptome	ENSG00000124006.14_OBSL1
790	Factor1	0.491655	0.241725	+	Transcriptome	ENSG00000006747.14_SCIN
791	Factor1	-0.491576	0.241647	-	Transcriptome	ENSG00000262001.1_DLGAP1-AS2
792	Factor1	0.491526	0.241598	+	Transcriptome	ENSG00000090659.17_CD209
793	Factor1	0.491482	0.241554	+	Transcriptome	ENSG00000008513.15_ST3GAL1
794	Factor1	0.491435	0.241508	+	Transcriptome	ENSG00000186115.12_CYP4F2
795	Factor1	0.491172	0.24125	+	Transcriptome	ENSG00000146070.16_PLA2G7
796	Factor1	0.491122	0.241201	+	Transcriptome	ENSG00000163017.13_ACTG2
797	Factor1	0.491046	0.241126	+	Transcriptome	ENSG00000154188.9_ANGPT1
798	Factor1	0.491042	0.241122	+	Transcriptome	ENSG00000179344.16_HLA-DQB1
799	Factor1	0.490843	0.240926	+	Transcriptome	ENSG00000184163.3_C1QTNF12
800	Factor1	0.490835	0.240919	+	Transcriptome	ENSG00000283897.1_AC011416.3
801	Factor1	0.490821	0.240905	+	Transcriptome	ENSG00000211947.2_IGHV3-21
802	Factor1	0.490772	0.240857	+	Transcriptome	ENSG00000111962.7_UST
803	Factor1	0.490735	0.240821	+	Transcriptome	ENSG00000123643.12_SLC36A1
804	Factor1	0.490669	0.240756	+	Transcriptome	ENSG00000018408.14_WWTR1
805	Factor1	0.490544	0.240633	+	Transcriptome	ENSG00000176533.12_GNG7
806	Factor1	0.490287	0.240381	+	Transcriptome	ENSG00000101463.5_SYNDIG1
807	Factor1	-0.49017	0.240266	-	Transcriptome	ENSG00000140263.13_SORD
808	Factor1	0.490006	0.240106	+	Transcriptome	ENSG00000137078.8_SIT1
809	Factor1	0.489986	0.240087	+	Transcriptome	ENSG00000196924.15_FLNA
810	Factor1	0.489964	0.240065	+	Transcriptome	ENSG00000171812.12_COL8A2
811	Factor1	0.489932	0.240033	+	Transcriptome	ENSG00000115590.13_IL1R2
812	Factor1	0.489842	0.239945	+	Transcriptome	ENSG00000163687.13_DNASE1L3
813	Factor1	0.489655	0.239762	+	Transcriptome	ENSG00000105137.12_SYDE1
814	Factor1	0.489482	0.239593	+	Transcriptome	ENSG00000158825.5_CDA
815	Factor1	-0.489481	0.239592	-	Transcriptome	ENSG00000101187.15_SLCO4A1
816	Factor1	0.488502	0.238634	+	Transcriptome	ENSG00000132819.16_RBM38
817	Factor1	0.488468	0.238601	+	Transcriptome	ENSG00000187239.16_FNBP1
818	Factor1	-0.488447	0.23858	-	Transcriptome	ENSG00000062038.13_CDH3
819	Factor1	0.488232	0.23837	+	Transcriptome	ENSG00000019549.11_SNAI2
820	Factor1	0.488192	0.238332	+	Transcriptome	ENSG00000090554.12_FLT3LG
821	Factor1	0.487902	0.238049	+	Transcriptome	ENSG00000104154.6_SLC30A4
822	Factor1	0.487852	0.237999	+	Transcriptome	ENSG00000187097.12_ENTPD5
823	Factor1	0.487454	0.237611	+	Transcriptome	ENSG00000162711.17_NLRP3
824	Factor1	0.487351	0.237511	+	Transcriptome	ENSG00000133110.14_POSTN
825	Factor1	0.487325	0.237486	+	Transcriptome	ENSG00000172403.10_SYNPO2
826	Factor1	0.487031	0.237199	+	Transcriptome	ENSG00000129038.15_LOXL1
827	Factor1	0.486909	0.23708	+	Transcriptome	ENSG00000166106.3_ADAMTS15
828	Factor1	0.486795	0.236969	+	Transcriptome	ENSG00000137959.15_IFI44L
829	Factor1	0.486687	0.236864	+	Transcriptome	ENSG00000150967.17_ABCB9
830	Factor1	0.486621	0.2368	+	Transcriptome	ENSG00000185774.15_KCNIP4
831	Factor1	0.486557	0.236738	+	Transcriptome	ENSG00000130203.9_APOE
832	Factor1	0.48647	0.236653	+	Transcriptome	ENSG00000137672.12_TRPC6
833	Factor1	0.486093	0.236286	+	Transcriptome	ENSG00000171408.13_PDE7B
834	Factor1	0.48602	0.236216	+	Transcriptome	ENSG00000225335.3_AC016027.1
835	Factor1	0.485665	0.23587	+	Transcriptome	ENSG00000112149.9_CD83
836	Factor1	0.485493	0.235703	+	Transcriptome	ENSG00000211677.2_IGLC2
837	Factor1	0.48548	0.235691	+	Transcriptome	ENSG00000175857.8_GAPT
838	Factor1	-0.485413	0.235626	-	Transcriptome	ENSG00000171617.13_ENC1
839	Factor1	0.485173	0.235393	+	Transcriptome	ENSG00000255277.3_ABCC6P2
840	Factor1	0.484534	0.234773	+	Transcriptome	ENSG00000198574.5_SH2D1B
841	Factor1	0.484414	0.234657	+	Transcriptome	ENSG00000158473.6_CD1D
842	Factor1	0.484319	0.234565	+	Transcriptome	ENSG00000182890.4_GLUD2
843	Factor1	-0.484252	0.2345	-	Transcriptome	ENSG00000026508.18_CD44
844	Factor1	0.483962	0.234219	+	Transcriptome	ENSG00000171867.16_PRNP
845	Factor1	0.483803	0.234065	+	Transcriptome	ENSG00000167207.13_NOD2
846	Factor1	-0.483558	0.233829	-	Transcriptome	ENSG00000146233.7_CYP39A1
847	Factor1	0.483515	0.233787	+	Transcriptome	ENSG00000067113.16_PLPP1
848	Factor1	0.483465	0.233738	+	Transcriptome	ENSG00000143119.13_CD53
849	Factor1	0.483434	0.233709	+	Transcriptome	ENSG00000198879.11_SFMBT2
850	Factor1	0.483265	0.233545	+	Transcriptome	ENSG00000111913.18_RIPOR2
851	Factor1	0.482704	0.233004	+	Transcriptome	ENSG00000130005.12_GAMT
852	Factor1	0.482688	0.232988	+	Transcriptome	ENSG00000152763.16_WDR78
853	Factor1	0.482672	0.232972	+	Transcriptome	ENSG00000211829.9_TRDC
854	Factor1	0.482614	0.232916	+	Transcriptome	ENSG00000138080.13_EMILIN1
855	Factor1	0.482523	0.232829	+	Transcriptome	ENSG00000189221.9_MAOA
856	Factor1	0.481999	0.232323	+	Transcriptome	ENSG00000104972.15_LILRB1
857	Factor1	0.481842	0.232172	+	Transcriptome	ENSG00000102575.11_ACP5
858	Factor1	0.481723	0.232057	+	Transcriptome	ENSG00000228427.1_AL590764.1
859	Factor1	0.481585	0.231925	+	Transcriptome	ENSG00000134326.11_CMPK2
860	Factor1	-0.481537	0.231878	-	Transcriptome	ENSG00000122778.9_KIAA1549
861	Factor1	-0.481508	0.23185	-	Transcriptome	ENSG00000137198.9_GMPR
862	Factor1	0.481355	0.231703	+	Transcriptome	ENSG00000163219.11_ARHGAP25
863	Factor1	0.481311	0.23166	+	Transcriptome	ENSG00000171433.11_GLOD5
864	Factor1	0.481204	0.231557	+	Transcriptome	ENSG00000187688.14_TRPV2
865	Factor1	0.481163	0.231517	+	Transcriptome	ENSG00000065609.14_SNAP91
866	Factor1	0.48104	0.2314	+	Transcriptome	ENSG00000165424.6_ZCCHC24
867	Factor1	0.480869	0.231235	+	Transcriptome	ENSG00000138185.19_ENTPD1
868	Factor1	0.480717	0.231089	+	Transcriptome	ENSG00000115919.14_KYNU
869	Factor1	0.480561	0.230938	+	Transcriptome	ENSG00000185070.10_FLRT2
870	Factor1	-0.480506	0.230886	-	Transcriptome	ENSG00000228956.8_SATB1-AS1
871	Factor1	0.480492	0.230873	+	Transcriptome	ENSG00000139433.9_GLTP
872	Factor1	0.480465	0.230847	+	Transcriptome	ENSG00000211751.9_TRBC1
873	Factor1	0.480453	0.230835	+	Transcriptome	ENSG00000198821.10_CD247
874	Factor1	0.480374	0.230759	+	Transcriptome	ENSG00000260244.1_AC104083.1
875	Factor1	0.480303	0.230691	+	Transcriptome	ENSG00000167613.15_LAIR1
876	Factor1	0.48027	0.230659	+	Transcriptome	ENSG00000163249.11_CCNYL1
877	Factor1	0.480056	0.230454	+	Transcriptome	ENSG00000117009.11_KMO
878	Factor1	-0.479992	0.230392	-	Transcriptome	ENSG00000102445.18_RUBCNL
879	Factor1	0.479754	0.230164	+	Transcriptome	ENSG00000187398.11_LUZP2
880	Factor1	-0.479639	0.230054	-	Transcriptome	ENSG00000196136.17_SERPINA3
881	Factor1	0.479609	0.230025	+	Transcriptome	ENSG00000172243.17_CLEC7A
882	Factor1	0.479606	0.230022	+	Transcriptome	ENSG00000110079.17_MS4A4A
883	Factor1	0.479574	0.229992	+	Transcriptome	ENSG00000079931.14_MOXD1
884	Factor1	0.47955	0.229968	+	Transcriptome	ENSG00000115956.9_PLEK
885	Factor1	0.479531	0.22995	+	Transcriptome	ENSG00000183722.8_LHFPL6
886	Factor1	0.479481	0.229902	+	Transcriptome	ENSG00000159753.13_CARMIL2
887	Factor1	0.479127	0.229563	+	Transcriptome	ENSG00000134198.9_TSPAN2
888	Factor1	0.47908	0.229517	+	Transcriptome	ENSG00000164692.17_COL1A2
889	Factor1	0.478986	0.229427	+	Transcriptome	ENSG00000128512.20_DOCK4
890	Factor1	0.478889	0.229335	+	Transcriptome	ENSG00000188993.3_LRRC66
891	Factor1	0.478812	0.229261	+	Transcriptome	ENSG00000253304.1_TMEM200B
892	Factor1	0.478798	0.229248	+	Transcriptome	ENSG00000118804.8_STBD1
893	Factor1	0.478611	0.229069	+	Transcriptome	ENSG00000167080.8_B4GALNT2
894	Factor1	0.478369	0.228837	+	Transcriptome	ENSG00000185869.14_ZNF829
895	Factor1	0.478226	0.2287	+	Transcriptome	ENSG00000132704.15_FCRL2
896	Factor1	0.477919	0.228407	+	Transcriptome	ENSG00000153162.8_BMP6
897	Factor1	0.47789	0.228379	+	Transcriptome	ENSG00000111252.10_SH2B3
898	Factor1	0.477442	0.227951	+	Transcriptome	ENSG00000104894.11_CD37
899	Factor1	0.477346	0.227859	+	Transcriptome	ENSG00000007264.14_MATK
900	Factor1	0.477196	0.227716	+	Transcriptome	ENSG00000231389.7_HLA-DPA1
901	Factor1	0.477142	0.227665	+	Transcriptome	ENSG00000112486.16_CCR6
902	Factor1	0.477025	0.227553	+	Transcriptome	ENSG00000187098.15_MITF
903	Factor1	0.476655	0.2272	+	Transcriptome	ENSG00000172348.14_RCAN2
904	Factor1	0.476604	0.227152	+	Transcriptome	ENSG00000134533.6_RERG
905	Factor1	0.476591	0.227139	+	Transcriptome	ENSG00000143184.4_XCL1
906	Factor1	0.476576	0.227124	+	Transcriptome	ENSG00000095932.6_SMIM24
907	Factor1	0.476488	0.227041	+	Transcriptome	ENSG00000096060.14_FKBP5
908	Factor1	-0.476337	0.226897	-	Transcriptome	ENSG00000130513.6_GDF15
909	Factor1	0.476108	0.226679	+	Transcriptome	ENSG00000254285.3_KRT8P3
910	Factor1	-0.476083	0.226655	-	Transcriptome	ENSG00000197653.15_DNAH10
911	Factor1	0.475944	0.226523	+	Transcriptome	ENSG00000110777.11_POU2AF1
912	Factor1	0.47594	0.226519	+	Transcriptome	ENSG00000064886.13_CHI3L2
913	Factor1	0.475619	0.226214	+	Transcriptome	ENSG00000132561.13_MATN2
914	Factor1	0.475076	0.225697	+	Transcriptome	ENSG00000205771.6_CATSPER2P1
915	Factor1	0.47456	0.225207	+	Transcriptome	ENSG00000118849.9_RARRES1
916	Factor1	0.47423	0.224894	+	Transcriptome	ENSG00000122420.9_PTGFR
917	Factor1	0.474171	0.224838	+	Transcriptome	ENSG00000197043.13_ANXA6
918	Factor1	-0.474018	0.224693	-	Transcriptome	ENSG00000169247.12_SH3TC2
919	Factor1	0.473981	0.224658	+	Transcriptome	ENSG00000112782.16_CLIC5
920	Factor1	0.47398	0.224657	+	Transcriptome	ENSG00000155962.12_CLIC2
921	Factor1	0.473772	0.22446	+	Transcriptome	ENSG00000204257.14_HLA-DMA
922	Factor1	0.473725	0.224415	+	Transcriptome	ENSG00000010610.9_CD4
923	Factor1	0.473433	0.224139	+	Transcriptome	ENSG00000171659.14_GPR34
924	Factor1	0.473423	0.224129	+	Transcriptome	ENSG00000146267.11_FAXC
925	Factor1	0.473369	0.224078	+	Transcriptome	ENSG00000131409.12_LRRC4B
926	Factor1	0.473229	0.223946	+	Transcriptome	ENSG00000066294.14_CD84
927	Factor1	0.473201	0.223919	+	Transcriptome	ENSG00000136160.15_EDNRB
928	Factor1	-0.473167	0.223887	-	Transcriptome	ENSG00000150687.11_PRSS23
929	Factor1	0.473147	0.223868	+	Transcriptome	ENSG00000143061.17_IGSF3
930	Factor1	0.472835	0.223573	+	Transcriptome	ENSG00000140323.5_DISP2
931	Factor1	0.472834	0.223572	+	Transcriptome	ENSG00000142173.14_COL6A2
932	Factor1	0.472708	0.223453	+	Transcriptome	ENSG00000171488.14_LRRC8C
933	Factor1	0.471815	0.222609	+	Transcriptome	ENSG00000139174.11_PRICKLE1
934	Factor1	-0.471748	0.222546	-	Transcriptome	ENSG00000088002.11_SULT2B1
935	Factor1	-0.471592	0.222399	-	Transcriptome	ENSG00000140274.13_DUOXA2
936	Factor1	0.4713	0.222123	+	Transcriptome	ENSG00000119865.8_CNRIP1
937	Factor1	-0.47108	0.221916	-	Transcriptome	ENSG00000100036.12_SLC35E4
938	Factor1	0.470973	0.221816	+	Transcriptome	ENSG00000172548.14_NIPAL4
939	Factor1	-0.470733	0.221589	-	Transcriptome	ENSG00000120149.8_MSX2
940	Factor1	0.470702	0.22156	+	Transcriptome	ENSG00000119227.7_PIGZ
941	Factor1	0.470348	0.221228	+	Transcriptome	ENSG00000171444.17_MCC
942	Factor1	0.470204	0.221092	+	Transcriptome	ENSG00000151882.11_CCL28
943	Factor1	0.46968	0.220599	+	Transcriptome	ENSG00000237187.8_NR2F1-AS1
944	Factor1	-0.469318	0.220259	-	Transcriptome	ENSG00000175928.5_LRRN1
945	Factor1	0.469057	0.220015	+	Transcriptome	ENSG00000171303.6_KCNK3
946	Factor1	-0.468875	0.219844	-	Transcriptome	ENSG00000089351.14_GRAMD1A
947	Factor1	-0.468861	0.21983	-	Transcriptome	ENSG00000129204.16_USP6
948	Factor1	0.468795	0.219769	+	Transcriptome	ENSG00000151917.17_BEND6
949	Factor1	-0.468471	0.219465	-	Transcriptome	ENSG00000126709.14_IFI6
950	Factor1	-0.468313	0.219317	-	Transcriptome	ENSG00000135069.13_PSAT1
951	Factor1	0.468189	0.219201	+	Transcriptome	ENSG00000122786.19_CALD1
952	Factor1	0.467899	0.21893	+	Transcriptome	ENSG00000169255.14_B3GALNT1
953	Factor1	0.467884	0.218915	+	Transcriptome	ENSG00000176435.6_CLEC14A
954	Factor1	0.467857	0.21889	+	Transcriptome	ENSG00000088827.12_SIGLEC1
955	Factor1	0.467642	0.218689	+	Transcriptome	ENSG00000158714.10_SLAMF8
956	Factor1	0.467529	0.218584	+	Transcriptome	ENSG00000122025.14_FLT3
957	Factor1	-0.467434	0.218494	-	Transcriptome	ENSG00000006327.13_TNFRSF12A
958	Factor1	0.467425	0.218486	+	Transcriptome	ENSG00000177469.12_CAVIN1
959	Factor1	0.467042	0.218128	+	Transcriptome	ENSG00000166311.9_SMPD1
960	Factor1	0.467003	0.218092	+	Transcriptome	ENSG00000196684.12_HSH2D
961	Factor1	0.466959	0.218051	+	Transcriptome	ENSG00000167074.14_TEF
962	Factor1	0.466641	0.217754	+	Transcriptome	ENSG00000174600.13_CMKLR1
963	Factor1	0.466588	0.217704	+	Transcriptome	ENSG00000241224.7_C3orf85
964	Factor1	0.466571	0.217688	+	Transcriptome	ENSG00000175471.19_MCTP1
965	Factor1	0.466368	0.217499	+	Transcriptome	ENSG00000111452.12_ADGRD1
966	Factor1	0.466217	0.217358	+	Transcriptome	ENSG00000121594.11_CD80
967	Factor1	0.466193	0.217336	+	Transcriptome	ENSG00000170801.9_HTRA3
968	Factor1	0.465838	0.217005	+	Transcriptome	ENSG00000153563.15_CD8A
969	Factor1	0.46583	0.216998	+	Transcriptome	ENSG00000111728.10_ST8SIA1
970	Factor1	-0.465656	0.216835	-	Transcriptome	ENSG00000175711.8_B3GNTL1
971	Factor1	0.465633	0.216814	+	Transcriptome	ENSG00000197165.10_SULT1A2
972	Factor1	-0.465392	0.216589	-	Transcriptome	ENSG00000162366.7_PDZK1IP1
973	Factor1	-0.46535	0.216551	-	Transcriptome	ENSG00000184428.12_TOP1MT
974	Factor1	0.465163	0.216376	+	Transcriptome	ENSG00000152804.10_HHEX
975	Factor1	0.46514	0.216356	+	Transcriptome	ENSG00000173372.16_C1QA
976	Factor1	0.465065	0.216286	+	Transcriptome	ENSG00000161544.9_CYGB
977	Factor1	0.464971	0.216198	+	Transcriptome	ENSG00000109943.8_CRTAM
978	Factor1	0.464397	0.215664	+	Transcriptome	ENSG00000119714.10_GPR68
979	Factor1	-0.464353	0.215624	-	Transcriptome	ENSG00000167757.13_KLK11
980	Factor1	0.464341	0.215612	+	Transcriptome	ENSG00000151150.21_ANK3
981	Factor1	0.464198	0.21548	+	Transcriptome	ENSG00000249437.7_NAIP
982	Factor1	0.464157	0.215442	+	Transcriptome	ENSG00000162817.6_C1orf115
983	Factor1	0.464057	0.215349	+	Transcriptome	ENSG00000125354.22_SEPT6
984	Factor1	-0.463998	0.215294	-	Transcriptome	ENSG00000165905.17_LARGE2
985	Factor1	0.463865	0.215171	+	Transcriptome	ENSG00000015285.10_WAS
986	Factor1	0.463833	0.215141	+	Transcriptome	ENSG00000104043.14_ATP8B4
987	Factor1	0.463666	0.214986	+	Transcriptome	ENSG00000196616.13_ADH1B
988	Factor1	0.463529	0.214859	+	Transcriptome	ENSG00000096968.13_JAK2
989	Factor1	0.463167	0.214523	+	Transcriptome	ENSG00000185432.11_METTL7A
990	Factor1	0.463002	0.214371	+	Transcriptome	ENSG00000170153.10_RNF150
991	Factor1	0.462911	0.214287	+	Transcriptome	ENSG00000160307.9_S100B
992	Factor1	-0.462777	0.214162	-	Transcriptome	ENSG00000081041.8_CXCL2
993	Factor1	0.462637	0.214033	+	Transcriptome	ENSG00000064652.10_SNX24
994	Factor1	0.462596	0.213995	+	Transcriptome	ENSG00000276775.1_IGHV4-4
995	Factor1	0.462424	0.213836	+	Transcriptome	ENSG00000130821.15_SLC6A8
996	Factor1	0.46241	0.213823	+	Transcriptome	ENSG00000169291.9_SHE
997	Factor1	0.462325	0.213744	+	Transcriptome	ENSG00000187824.8_TMEM220
998	Factor1	0.462245	0.21367	+	Transcriptome	ENSG00000035862.12_TIMP2
999	Factor1	0.46217	0.213602	+	Transcriptome	ENSG00000127129.9_EDN2
1000	Factor1	0.46181	0.213268	+	Transcriptome	ENSG00000253250.2_C8orf88
1001	Factor1	0.461777	0.213238	+	Transcriptome	ENSG00000163959.9_SLC51A
1002	Factor1	0.461449	0.212935	+	Transcriptome	ENSG00000116824.4_CD2
1003	Factor1	0.461341	0.212836	+	Transcriptome	ENSG00000059915.16_PSD
1004	Factor1	0.4612	0.212706	+	Transcriptome	ENSG00000174405.13_LIG4
1005	Factor1	0.461077	0.212592	+	Transcriptome	ENSG00000116748.21_AMPD1
1006	Factor1	0.460966	0.212489	+	Transcriptome	ENSG00000274750.2_HIST1H3E
1007	Factor1	-0.460886	0.212416	-	Transcriptome	ENSG00000151067.21_CACNA1C
1008	Factor1	0.46086	0.212392	+	Transcriptome	ENSG00000007237.18_GAS7
1009	Factor1	0.46068	0.212226	+	Transcriptome	ENSG00000243290.3_IGKV1-12
1010	Factor1	0.460556	0.212112	+	Transcriptome	ENSG00000183044.11_ABAT
1011	Factor1	0.460405	0.211973	+	Transcriptome	ENSG00000167077.12_MEI1
1012	Factor1	0.46017	0.211756	+	Transcriptome	ENSG00000169403.11_PTAFR
1013	Factor1	0.460077	0.211671	+	Transcriptome	ENSG00000138755.5_CXCL9
1014	Factor1	0.460013	0.211612	+	Transcriptome	ENSG00000131386.18_GALNT15
1015	Factor1	0.459934	0.211539	+	Transcriptome	ENSG00000168016.14_TRANK1
1016	Factor1	0.459782	0.2114	+	Transcriptome	ENSG00000126950.7_TMEM35A
1017	Factor1	0.459694	0.211318	+	Transcriptome	ENSG00000160293.16_VAV2
1018	Factor1	0.459597	0.21123	+	Transcriptome	ENSG00000124615.19_MOCS1
1019	Factor1	-0.459577	0.211211	-	Transcriptome	ENSG00000092068.19_SLC7A8
1020	Factor1	0.459489	0.21113	+	Transcriptome	ENSG00000166927.12_MS4A7
1021	Factor1	0.459186	0.210852	+	Transcriptome	ENSG00000172375.13_C2CD2L
1022	Factor1	0.459177	0.210844	+	Transcriptome	ENSG00000150510.16_FAM124A
1023	Factor1	0.459115	0.210787	+	Transcriptome	ENSG00000138735.15_PDE5A
1024	Factor1	0.45898	0.210662	+	Transcriptome	ENSG00000126353.3_CCR7
1025	Factor1	0.458916	0.210604	+	Transcriptome	ENSG00000121807.5_CCR2
1026	Factor1	0.458781	0.21048	+	Transcriptome	ENSG00000197471.11_SPN
1027	Factor1	-0.458419	0.210148	-	Transcriptome	ENSG00000112759.17_SLC29A1
1028	Factor1	0.4583	0.210039	+	Transcriptome	ENSG00000282851.2_BISPR
1029	Factor1	0.458291	0.21003	+	Transcriptome	ENSG00000183023.18_SLC8A1
1030	Factor1	0.458114	0.209869	+	Transcriptome	ENSG00000183134.4_PTGDR2
1031	Factor1	0.458114	0.209869	+	Transcriptome	ENSG00000242366.3_UGT1A8
1032	Factor1	0.4581	0.209856	+	Transcriptome	ENSG00000182916.7_TCEAL7
1033	Factor1	0.457921	0.209692	+	Transcriptome	ENSG00000072952.18_MRVI1
1034	Factor1	0.457859	0.209635	+	Transcriptome	ENSG00000197594.12_ENPP1
1035	Factor1	0.45784	0.209618	+	Transcriptome	ENSG00000110446.10_SLC15A3
1036	Factor1	0.457729	0.209516	+	Transcriptome	ENSG00000182389.19_CACNB4
1037	Factor1	0.457672	0.209463	+	Transcriptome	ENSG00000168329.13_CX3CR1
1038	Factor1	0.457515	0.20932	+	Transcriptome	ENSG00000069667.15_RORA
1039	Factor1	-0.457504	0.20931	-	Transcriptome	ENSG00000111110.11_PPM1H
1040	Factor1	0.457482	0.209289	+	Transcriptome	ENSG00000130943.6_PKDREJ
1041	Factor1	0.457348	0.209167	+	Transcriptome	ENSG00000133710.15_SPINK5
1042	Factor1	0.457291	0.209115	+	Transcriptome	ENSG00000167123.18_CERCAM
1043	Factor1	0.45716	0.208995	+	Transcriptome	ENSG00000225978.3_HAR1A
1044	Factor1	0.456951	0.208804	+	Transcriptome	ENSG00000161281.10_COX7A1
1045	Factor1	0.456928	0.208783	+	Transcriptome	ENSG00000244575.3_IGKV1-27
1046	Factor1	0.456854	0.208715	+	Transcriptome	ENSG00000117114.19_ADGRL2
1047	Factor1	0.456723	0.208596	+	Transcriptome	ENSG00000170439.6_METTL7B
1048	Factor1	0.45671	0.208584	+	Transcriptome	ENSG00000099860.8_GADD45B
1049	Factor1	0.456568	0.208454	+	Transcriptome	ENSG00000165914.14_TTC7B
1050	Factor1	0.456528	0.208418	+	Transcriptome	ENSG00000147065.16_MSN
1051	Factor1	0.456429	0.208327	+	Transcriptome	ENSG00000136960.12_ENPP2
1052	Factor1	0.456175	0.208095	+	Transcriptome	ENSG00000143867.6_OSR1
1053	Factor1	0.455504	0.207484	+	Transcriptome	ENSG00000150667.7_FSIP1
1054	Factor1	-0.45526	0.207262	-	Transcriptome	ENSG00000203727.3_SAMD5
1055	Factor1	0.455232	0.207236	+	Transcriptome	ENSG00000249948.6_GBA3
1056	Factor1	0.45521	0.207216	+	Transcriptome	ENSG00000154133.14_ROBO4
1057	Factor1	0.454976	0.207003	+	Transcriptome	ENSG00000115461.4_IGFBP5
1058	Factor1	0.454699	0.206751	+	Transcriptome	ENSG00000211933.2_IGHV6-1
1059	Factor1	0.454692	0.206745	+	Transcriptome	ENSG00000157703.15_SVOPL
1060	Factor1	0.454497	0.206568	+	Transcriptome	ENSG00000105369.9_CD79A
1061	Factor1	0.454396	0.206476	+	Transcriptome	ENSG00000182022.17_CHST15
1062	Factor1	0.454383	0.206464	+	Transcriptome	ENSG00000116701.14_NCF2
1063	Factor1	-0.454028	0.206142	-	Transcriptome	ENSG00000181634.7_TNFSF15
1064	Factor1	-0.454004	0.20612	-	Transcriptome	ENSG00000174939.10_ASPHD1
1065	Factor1	0.453963	0.206083	+	Transcriptome	ENSG00000181751.9_C5orf30
1066	Factor1	0.453907	0.206031	+	Transcriptome	ENSG00000165359.15_INTS6L
1067	Factor1	-0.453822	0.205955	-	Transcriptome	ENSG00000175426.10_PCSK1
1068	Factor1	0.453809	0.205943	+	Transcriptome	ENSG00000211955.2_IGHV3-33
1069	Factor1	0.453758	0.205896	+	Transcriptome	ENSG00000107796.13_ACTA2
1070	Factor1	0.453745	0.205884	+	Transcriptome	ENSG00000152128.13_TMEM163
1071	Factor1	0.453734	0.205874	+	Transcriptome	ENSG00000187243.16_MAGED4B
1072	Factor1	0.453378	0.205551	+	Transcriptome	ENSG00000102524.11_TNFSF13B
1073	Factor1	-0.453063	0.205266	-	Transcriptome	ENSG00000129295.8_LRRC6
1074	Factor1	0.45302	0.205227	+	Transcriptome	ENSG00000066735.14_KIF26A
1075	Factor1	-0.452846	0.20507	-	Transcriptome	ENSG00000152931.7_PART1
1076	Factor1	0.452683	0.204922	+	Transcriptome	ENSG00000171657.5_GPR82
1077	Factor1	0.45251	0.204765	+	Transcriptome	ENSG00000155545.19_MIER3
1078	Factor1	0.452381	0.204649	+	Transcriptome	ENSG00000182578.13_CSF1R
1079	Factor1	0.452318	0.204592	+	Transcriptome	ENSG00000241351.3_IGKV3-11
1080	Factor1	0.452212	0.204495	+	Transcriptome	ENSG00000162545.5_CAMK2N1
1081	Factor1	0.452092	0.204387	+	Transcriptome	ENSG00000204291.10_COL15A1
1082	Factor1	0.45204	0.204341	+	Transcriptome	ENSG00000186564.5_FOXD2
1083	Factor1	0.451933	0.204243	+	Transcriptome	ENSG00000168899.4_VAMP5
1084	Factor1	0.451912	0.204225	+	Transcriptome	ENSG00000130775.15_THEMIS2
1085	Factor1	0.451767	0.204094	+	Transcriptome	ENSG00000114455.13_HHLA2
1086	Factor1	0.45164	0.203978	+	Transcriptome	ENSG00000211959.2_IGHV4-39
1087	Factor1	0.451544	0.203892	+	Transcriptome	ENSG00000179639.10_FCER1A
1088	Factor1	0.45154	0.203889	+	Transcriptome	ENSG00000162576.16_MXRA8
1089	Factor1	0.451524	0.203874	+	Transcriptome	ENSG00000085552.16_IGSF9
1090	Factor1	-0.451491	0.203844	-	Transcriptome	ENSG00000157557.11_ETS2
1091	Factor1	0.451356	0.203722	+	Transcriptome	ENSG00000136010.13_ALDH1L2
1092	Factor1	0.451242	0.20362	+	Transcriptome	ENSG00000164976.8_MYORG
1093	Factor1	0.451195	0.203577	+	Transcriptome	ENSG00000178562.17_CD28
1094	Factor1	0.451169	0.203553	+	Transcriptome	ENSG00000158158.11_CNNM4
1095	Factor1	0.451097	0.203489	+	Transcriptome	ENSG00000162511.7_LAPTM5
1096	Factor1	0.450754	0.203179	+	Transcriptome	ENSG00000122707.11_RECK
1097	Factor1	-0.45039	0.202851	-	Transcriptome	ENSG00000169248.12_CXCL11
1098	Factor1	0.450342	0.202808	+	Transcriptome	ENSG00000179399.14_GPC5
1099	Factor1	0.450322	0.20279	+	Transcriptome	ENSG00000115963.13_RND3
1100	Factor1	0.450305	0.202775	+	Transcriptome	ENSG00000156966.6_B3GNT7
1101	Factor1	-0.450158	0.202642	-	Transcriptome	ENSG00000140465.13_CYP1A1
1102	Factor1	0.449912	0.202421	+	Transcriptome	ENSG00000087245.12_MMP2
1103	Factor1	0.449625	0.202163	+	Transcriptome	ENSG00000120756.12_PLS1
1104	Factor1	0.449584	0.202126	+	Transcriptome	ENSG00000171033.12_PKIA
1105	Factor1	-0.449584	0.202126	-	Transcriptome	ENSG00000248810.1_LINC02432
1106	Factor1	0.44898	0.201583	+	Transcriptome	ENSG00000223573.7_TINCR
1107	Factor1	0.448937	0.201545	+	Transcriptome	ENSG00000136573.13_BLK
1108	Factor1	-0.448877	0.201491	-	Transcriptome	ENSG00000168679.17_SLC16A4
1109	Factor1	0.448856	0.201471	+	Transcriptome	ENSG00000148357.16_HMCN2
1110	Factor1	0.448746	0.201373	+	Transcriptome	ENSG00000174944.8_P2RY14
1111	Factor1	0.448741	0.201368	+	Transcriptome	ENSG00000135077.8_HAVCR2
1112	Factor1	0.448647	0.201284	+	Transcriptome	ENSG00000117091.9_CD48
1113	Factor1	0.448577	0.201221	+	Transcriptome	ENSG00000112972.14_HMGCS1
1114	Factor1	0.448397	0.20106	+	Transcriptome	ENSG00000174004.5_NRROS
1115	Factor1	-0.448135	0.200825	-	Transcriptome	ENSG00000258947.6_TUBB3
1116	Factor1	0.447884	0.2006	+	Transcriptome	ENSG00000020181.17_ADGRA2
1117	Factor1	-0.447634	0.200376	-	Transcriptome	ENSG00000166670.9_MMP10
1118	Factor1	0.447542	0.200293	+	Transcriptome	ENSG00000196159.11_FAT4
1119	Factor1	0.447365	0.200135	+	Transcriptome	ENSG00000160791.13_CCR5
1120	Factor1	0.447323	0.200097	+	Transcriptome	ENSG00000188404.8_SELL
1121	Factor1	0.446959	0.199772	+	Transcriptome	ENSG00000171451.13_DSEL
1122	Factor1	0.446818	0.199646	+	Transcriptome	ENSG00000111058.7_ACSS3
1123	Factor1	0.446675	0.199518	+	Transcriptome	ENSG00000042445.13_RETSAT
1124	Factor1	0.446564	0.19942	+	Transcriptome	ENSG00000100385.13_IL2RB
1125	Factor1	0.44649	0.199353	+	Transcriptome	ENSG00000115526.10_CHST10
1126	Factor1	0.446467	0.199333	+	Transcriptome	ENSG00000133116.7_KL
1127	Factor1	-0.446338	0.199218	-	Transcriptome	ENSG00000182584.4_ACTL10
1128	Factor1	-0.446317	0.199199	-	Transcriptome	ENSG00000147394.18_ZNF185
1129	Factor1	0.446166	0.199064	+	Transcriptome	ENSG00000161791.13_FMNL3
1130	Factor1	-0.446125	0.199028	-	Transcriptome	ENSG00000181019.12_NQO1
1131	Factor1	0.445909	0.198835	+	Transcriptome	ENSG00000100055.20_CYTH4
1132	Factor1	0.445844	0.198777	+	Transcriptome	ENSG00000234771.3_SLC25A25-AS1
1133	Factor1	0.445639	0.198594	+	Transcriptome	ENSG00000111186.12_WNT5B
1134	Factor1	-0.44562	0.198577	-	Transcriptome	ENSG00000104783.12_KCNN4
1135	Factor1	0.44546	0.198434	+	Transcriptome	ENSG00000162444.11_RBP7
1136	Factor1	0.445316	0.198306	+	Transcriptome	ENSG00000174130.12_TLR6
1137	Factor1	0.445271	0.198266	+	Transcriptome	ENSG00000104870.12_FCGRT
1138	Factor1	0.444904	0.19794	+	Transcriptome	ENSG00000215193.12_PEX26
1139	Factor1	0.444758	0.19781	+	Transcriptome	ENSG00000109113.19_RAB34
1140	Factor1	0.444644	0.197708	+	Transcriptome	ENSG00000134769.21_DTNA
1141	Factor1	0.444407	0.197498	+	Transcriptome	ENSG00000197415.11_VEPH1
1142	Factor1	0.444187	0.197302	+	Transcriptome	ENSG00000107738.19_VSIR
1143	Factor1	0.443526	0.196716	+	Transcriptome	ENSG00000211964.3_IGHV3-48
1144	Factor1	0.443248	0.196469	+	Transcriptome	ENSG00000197406.7_DIO3
1145	Factor1	0.443122	0.196357	+	Transcriptome	ENSG00000211662.2_IGLV3-21
1146	Factor1	0.443058	0.1963	+	Transcriptome	ENSG00000197635.9_DPP4
1147	Factor1	0.443018	0.196265	+	Transcriptome	ENSG00000142156.14_COL6A1
1148	Factor1	0.44296	0.196213	+	Transcriptome	ENSG00000078589.12_P2RY10
1149	Factor1	0.44294	0.196196	+	Transcriptome	ENSG00000211965.4_IGHV3-49
1150	Factor1	0.442684	0.195969	+	Transcriptome	ENSG00000025708.13_TYMP
1151	Factor1	0.442552	0.195852	+	Transcriptome	ENSG00000109790.16_KLHL5
1152	Factor1	0.442533	0.195836	+	Transcriptome	ENSG00000196358.10_NTNG2
1153	Factor1	0.442457	0.195768	+	Transcriptome	ENSG00000138166.5_DUSP5
1154	Factor1	0.442403	0.195721	+	Transcriptome	ENSG00000043462.11_LCP2
1155	Factor1	0.442284	0.195616	+	Transcriptome	ENSG00000115841.19_RMDN2
1156	Factor1	0.442169	0.195514	+	Transcriptome	ENSG00000150594.6_ADRA2A
1157	Factor1	0.442055	0.195413	+	Transcriptome	ENSG00000150995.19_ITPR1
1158	Factor1	0.441798	0.195186	+	Transcriptome	ENSG00000177675.8_CD163L1
1159	Factor1	0.441748	0.195141	+	Transcriptome	ENSG00000238197.5_PAXBP1-AS1
1160	Factor1	0.44171	0.195108	+	Transcriptome	ENSG00000142512.14_SIGLEC10
1161	Factor1	0.441595	0.195006	+	Transcriptome	ENSG00000187116.13_LILRA5
1162	Factor1	0.441512	0.194933	+	Transcriptome	ENSG00000160932.10_LY6E
1163	Factor1	0.441492	0.194915	+	Transcriptome	ENSG00000167964.12_RAB26
1164	Factor1	0.441216	0.194672	+	Transcriptome	ENSG00000116031.8_CD207
1165	Factor1	0.441171	0.194632	+	Transcriptome	ENSG00000093072.16_ADA2
1166	Factor1	0.441124	0.194591	+	Transcriptome	ENSG00000076706.16_MCAM
1167	Factor1	0.441081	0.194552	+	Transcriptome	ENSG00000072163.19_LIMS2
1168	Factor1	0.440825	0.194326	+	Transcriptome	ENSG00000149294.16_NCAM1
1169	Factor1	0.440792	0.194298	+	Transcriptome	ENSG00000205413.7_SAMD9
1170	Factor1	0.440778	0.194285	+	Transcriptome	ENSG00000000971.15_CFH
1171	Factor1	0.440621	0.194147	+	Transcriptome	ENSG00000140285.9_FGF7
1172	Factor1	0.440609	0.194136	+	Transcriptome	ENSG00000136044.11_APPL2
1173	Factor1	0.440562	0.194095	+	Transcriptome	ENSG00000072274.12_TFRC
1174	Factor1	0.440207	0.193782	+	Transcriptome	ENSG00000079263.18_SP140
1175	Factor1	-0.439903	0.193514	-	Transcriptome	ENSG00000197121.14_PGAP1
1176	Factor1	0.439843	0.193462	+	Transcriptome	ENSG00000107099.15_DOCK8
1177	Factor1	0.439588	0.193237	+	Transcriptome	ENSG00000151229.12_SLC2A13
1178	Factor1	0.439231	0.192924	+	Transcriptome	ENSG00000159189.11_C1QC
1179	Factor1	0.439204	0.1929	+	Transcriptome	ENSG00000178184.15_PARD6G
1180	Factor1	0.439015	0.192734	+	Transcriptome	ENSG00000174500.12_GCSAM
1181	Factor1	0.438963	0.192689	+	Transcriptome	ENSG00000169432.15_SCN9A
1182	Factor1	-0.438671	0.192432	-	Transcriptome	ENSG00000088899.15_LZTS3
1183	Factor1	0.438648	0.192412	+	Transcriptome	ENSG00000197888.2_UGT2B17
1184	Factor1	-0.438631	0.192397	-	Transcriptome	ENSG00000177426.20_TGIF1
1185	Factor1	0.438483	0.192267	+	Transcriptome	ENSG00000170837.2_GPR27
1186	Factor1	0.438259	0.192071	+	Transcriptome	ENSG00000227372.12_TP73-AS1
1187	Factor1	0.438056	0.191893	+	Transcriptome	ENSG00000155465.18_SLC7A7
1188	Factor1	0.437888	0.191746	+	Transcriptome	ENSG00000163661.3_PTX3
1189	Factor1	0.437863	0.191724	+	Transcriptome	ENSG00000079308.18_TNS1
1190	Factor1	-0.437489	0.191396	-	Transcriptome	ENSG00000120708.16_TGFBI
1191	Factor1	0.437198	0.191142	+	Transcriptome	ENSG00000104419.14_NDRG1
1192	Factor1	0.437179	0.191125	+	Transcriptome	ENSG00000013297.11_CLDN11
1193	Factor1	0.437164	0.191112	+	Transcriptome	ENSG00000101049.15_SGK2
1194	Factor1	0.437149	0.191099	+	Transcriptome	ENSG00000158887.15_MPZ
1195	Factor1	0.437092	0.19105	+	Transcriptome	ENSG00000211689.7_TRGC1
1196	Factor1	-0.437023	0.190989	-	Transcriptome	ENSG00000198203.9_SULT1C2
1197	Factor1	0.437021	0.190987	+	Transcriptome	ENSG00000117281.15_CD160
1198	Factor1	0.437014	0.190981	+	Transcriptome	ENSG00000123095.5_BHLHE41
1199	Factor1	0.436916	0.190895	+	Transcriptome	ENSG00000187608.9_ISG15
1200	Factor1	0.436803	0.190797	+	Transcriptome	ENSG00000142494.13_SLC47A1
1201	Factor1	0.436781	0.190778	+	Transcriptome	ENSG00000131477.10_RAMP2
1202	Factor1	-0.436728	0.190731	-	Transcriptome	ENSG00000012779.10_ALOX5
1203	Factor1	0.436666	0.190677	+	Transcriptome	ENSG00000066336.11_SPI1
1204	Factor1	0.436644	0.190658	+	Transcriptome	ENSG00000164035.9_EMCN
1205	Factor1	0.436513	0.190544	+	Transcriptome	ENSG00000159200.17_RCAN1
1206	Factor1	0.436456	0.190494	+	Transcriptome	ENSG00000059804.15_SLC2A3
1207	Factor1	0.436272	0.190333	+	Transcriptome	ENSG00000011028.13_MRC2
1208	Factor1	0.436079	0.190165	+	Transcriptome	ENSG00000071967.11_CYBRD1
1209	Factor1	-0.436067	0.190155	-	Transcriptome	ENSG00000197249.13_SERPINA1
1210	Factor1	0.436023	0.190116	+	Transcriptome	ENSG00000061918.12_GUCY1B1
1211	Factor1	0.435983	0.190081	+	Transcriptome	ENSG00000188677.14_PARVB
1212	Factor1	0.435864	0.189978	+	Transcriptome	ENSG00000269190.5_FBXO17
1213	Factor1	0.435755	0.189883	+	Transcriptome	ENSG00000180875.4_GREM2
1214	Factor1	0.435693	0.189828	+	Transcriptome	ENSG00000142661.18_MYOM3
1215	Factor1	-0.435447	0.189614	-	Transcriptome	ENSG00000124787.13_RPP40
1216	Factor1	0.435436	0.189604	+	Transcriptome	ENSG00000205269.5_TMEM170B
1217	Factor1	0.43511	0.18932	+	Transcriptome	ENSG00000005238.19_FAM214B
1218	Factor1	-0.435101	0.189313	-	Transcriptome	ENSG00000182240.15_BACE2
1219	Factor1	0.435023	0.189245	+	Transcriptome	ENSG00000104903.4_LYL1
1220	Factor1	0.435007	0.189231	+	Transcriptome	ENSG00000067191.15_CACNB1
1221	Factor1	0.43481	0.18906	+	Transcriptome	ENSG00000223547.9_ZNF844
1222	Factor1	0.434712	0.188975	+	Transcriptome	ENSG00000198053.11_SIRPA
1223	Factor1	0.434556	0.188839	+	Transcriptome	ENSG00000103056.11_SMPD3
1224	Factor1	0.434279	0.188598	+	Transcriptome	ENSG00000110077.14_MS4A6A
1225	Factor1	0.434208	0.188537	+	Transcriptome	ENSG00000166997.7_CNPY4
1226	Factor1	0.43411	0.188452	+	Transcriptome	ENSG00000240225.10_ZNF542P
1227	Factor1	0.434015	0.188369	+	Transcriptome	ENSG00000134321.11_RSAD2
1228	Factor1	0.434007	0.188362	+	Transcriptome	ENSG00000158373.8_HIST1H2BD
1229	Factor1	0.433973	0.188332	+	Transcriptome	ENSG00000125810.9_CD93
1230	Factor1	-0.433627	0.188032	-	Transcriptome	ENSG00000164542.12_KIAA0895
1231	Factor1	0.433544	0.18796	+	Transcriptome	ENSG00000117226.11_GBP3
1232	Factor1	0.433501	0.187923	+	Transcriptome	ENSG00000177932.6_ZNF354C
1233	Factor1	0.433475	0.187901	+	Transcriptome	ENSG00000231298.6_MANCR
1234	Factor1	0.433408	0.187842	+	Transcriptome	ENSG00000198502.5_HLA-DRB5
1235	Factor1	0.433378	0.187816	+	Transcriptome	ENSG00000163884.3_KLF15
1236	Factor1	0.433157	0.187625	+	Transcriptome	ENSG00000171700.13_RGS19
1237	Factor1	0.432745	0.187268	+	Transcriptome	ENSG00000185100.10_ADSSL1
1238	Factor1	0.432682	0.187213	+	Transcriptome	ENSG00000164308.16_ERAP2
1239	Factor1	0.43265	0.187186	+	Transcriptome	ENSG00000088280.18_ASAP3
1240	Factor1	0.43217	0.186771	+	Transcriptome	ENSG00000167851.14_CD300A
1241	Factor1	0.431832	0.186479	+	Transcriptome	ENSG00000142227.10_EMP3
1242	Factor1	0.431744	0.186403	+	Transcriptome	ENSG00000241106.7_HLA-DOB
1243	Factor1	0.431578	0.18626	+	Transcriptome	ENSG00000176907.4_TCIM
1244	Factor1	0.431472	0.186168	+	Transcriptome	ENSG00000198885.9_ITPRIPL1
1245	Factor1	0.431423	0.186126	+	Transcriptome	ENSG00000155961.4_RAB39B
1246	Factor1	0.431276	0.185999	+	Transcriptome	ENSG00000118402.5_ELOVL4
1247	Factor1	0.431196	0.18593	+	Transcriptome	ENSG00000122971.8_ACADS
1248	Factor1	0.430977	0.185741	+	Transcriptome	ENSG00000240382.3_IGKV1-17
1249	Factor1	-0.430936	0.185706	-	Transcriptome	ENSG00000254166.2_CASC19
1250	Factor1	-0.43081	0.185597	-	Transcriptome	ENSG00000139629.15_GALNT6
1251	Factor1	0.430409	0.185252	+	Transcriptome	ENSG00000171100.14_MTM1
1252	Factor1	0.430061	0.184952	+	Transcriptome	ENSG00000117298.15_ECE1
1253	Factor1	0.429949	0.184856	+	Transcriptome	ENSG00000189013.14_KIR2DL4
1254	Factor1	-0.429496	0.184467	-	Transcriptome	ENSG00000236753.6_MKLN1-AS
1255	Factor1	0.42944	0.184419	+	Transcriptome	ENSG00000126882.12_FAM78A
1256	Factor1	0.429429	0.184409	+	Transcriptome	ENSG00000141668.9_CBLN2
1257	Factor1	0.42932	0.184315	+	Transcriptome	ENSG00000104814.12_MAP4K1
1258	Factor1	0.429073	0.184103	+	Transcriptome	ENSG00000007908.15_SELE
1259	Factor1	0.429057	0.18409	+	Transcriptome	ENSG00000165633.12_VSTM4
1260	Factor1	0.428998	0.184039	+	Transcriptome	ENSG00000155380.11_SLC16A1
1261	Factor1	0.428721	0.183802	+	Transcriptome	ENSG00000169413.2_RNASE6
1262	Factor1	0.428452	0.183571	+	Transcriptome	ENSG00000126264.9_HCST
1263	Factor1	0.428282	0.183425	+	Transcriptome	ENSG00000211753.4_TRBV28
1264	Factor1	-0.428241	0.18339	-	Transcriptome	ENSG00000229666.1_MAST4-AS1
1265	Factor1	0.428125	0.183291	+	Transcriptome	ENSG00000167680.15_SEMA6B
1266	Factor1	-0.427837	0.183044	-	Transcriptome	ENSG00000102837.6_OLFM4
1267	Factor1	0.427756	0.182975	+	Transcriptome	ENSG00000073711.10_PPP2R3A
1268	Factor1	0.427664	0.182897	+	Transcriptome	ENSG00000124882.3_EREG
1269	Factor1	0.427607	0.182848	+	Transcriptome	ENSG00000104490.17_NCALD
1270	Factor1	0.427538	0.182789	+	Transcriptome	ENSG00000186265.9_BTLA
1271	Factor1	-0.427252	0.182544	-	Transcriptome	ENSG00000245522.2_AC026250.1
1272	Factor1	-0.427153	0.182459	-	Transcriptome	ENSG00000163515.6_RETNLB
1273	Factor1	0.426848	0.182199	+	Transcriptome	ENSG00000099998.17_GGT5
1274	Factor1	0.426804	0.182161	+	Transcriptome	ENSG00000149582.15_TMEM25
1275	Factor1	0.426761	0.182125	+	Transcriptome	ENSG00000146039.10_SLC17A4
1276	Factor1	-0.426579	0.181969	-	Transcriptome	ENSG00000103257.8_SLC7A5
1277	Factor1	0.426504	0.181906	+	Transcriptome	ENSG00000257335.8_MGAM
1278	Factor1	0.426343	0.181769	+	Transcriptome	ENSG00000079156.16_OSBPL6
1279	Factor1	0.42629	0.181723	+	Transcriptome	ENSG00000249096.6_LINC02362
1280	Factor1	0.426192	0.18164	+	Transcriptome	ENSG00000106538.9_RARRES2
1281	Factor1	0.426129	0.181586	+	Transcriptome	ENSG00000214357.8_NEURL1B
1282	Factor1	0.425878	0.181372	+	Transcriptome	ENSG00000173198.5_CYSLTR1
1283	Factor1	0.425445	0.181003	+	Transcriptome	ENSG00000113749.7_HRH2
1284	Factor1	0.42541	0.180974	+	Transcriptome	ENSG00000134245.17_WNT2B
1285	Factor1	0.425181	0.180779	+	Transcriptome	ENSG00000184451.5_CCR10
1286	Factor1	0.42517	0.180769	+	Transcriptome	ENSG00000102096.9_PIM2
1287	Factor1	0.425138	0.180742	+	Transcriptome	ENSG00000151651.15_ADAM8
1288	Factor1	0.425	0.180625	+	Transcriptome	ENSG00000136720.6_HS6ST1
1289	Factor1	0.424849	0.180497	+	Transcriptome	ENSG00000204472.12_AIF1
1290	Factor1	0.424709	0.180377	+	Transcriptome	ENSG00000144935.14_TRPC1
1291	Factor1	0.424633	0.180313	+	Transcriptome	ENSG00000163520.13_FBLN2
1292	Factor1	-0.424454	0.180161	-	Transcriptome	ENSG00000087077.13_TRIP6
1293	Factor1	0.42434	0.180064	+	Transcriptome	ENSG00000168077.13_SCARA3
1294	Factor1	0.424041	0.17981	+	Transcriptome	ENSG00000076356.6_PLXNA2
1295	Factor1	0.423946	0.17973	+	Transcriptome	ENSG00000211721.2_TRBV6-5
1296	Factor1	0.423712	0.179532	+	Transcriptome	ENSG00000173930.8_SLCO4C1
1297	Factor1	0.423626	0.179459	+	Transcriptome	ENSG00000069424.14_KCNAB2
1298	Factor1	0.423562	0.179405	+	Transcriptome	ENSG00000133424.20_LARGE1
1299	Factor1	0.423466	0.179323	+	Transcriptome	ENSG00000167332.8_OR51E2
1300	Factor1	0.423439	0.1793	+	Transcriptome	ENSG00000082196.20_C1QTNF3
1301	Factor1	0.423379	0.17925	+	Transcriptome	ENSG00000051108.14_HERPUD1
1302	Factor1	0.423119	0.17903	+	Transcriptome	ENSG00000092621.12_PHGDH
1303	Factor1	0.423102	0.179016	+	Transcriptome	ENSG00000145147.19_SLIT2
1304	Factor1	0.422776	0.178739	+	Transcriptome	ENSG00000151623.14_NR3C2
1305	Factor1	0.422526	0.178528	+	Transcriptome	ENSG00000165821.11_SALL2
1306	Factor1	0.422494	0.178501	+	Transcriptome	ENSG00000197380.10_DACT3
1307	Factor1	0.422441	0.178456	+	Transcriptome	ENSG00000151789.11_ZNF385D
1308	Factor1	-0.422359	0.178387	-	Transcriptome	ENSG00000109255.11_NMU
1309	Factor1	0.422337	0.178369	+	Transcriptome	ENSG00000119938.8_PPP1R3C
1310	Factor1	0.422319	0.178353	+	Transcriptome	ENSG00000066468.22_FGFR2
1311	Factor1	0.422307	0.178343	+	Transcriptome	ENSG00000186994.11_KANK3
1312	Factor1	0.422302	0.178339	+	Transcriptome	ENSG00000178075.19_GRAMD1C
1313	Factor1	0.42229	0.178328	+	Transcriptome	ENSG00000187955.11_COL14A1
1314	Factor1	0.422185	0.17824	+	Transcriptome	ENSG00000075239.13_ACAT1
1315	Factor1	0.422173	0.17823	+	Transcriptome	ENSG00000071575.11_TRIB2
1316	Factor1	-0.422173	0.17823	-	Transcriptome	ENSG00000174938.14_SEZ6L2
1317	Factor1	0.421976	0.178063	+	Transcriptome	ENSG00000079335.19_CDC14A
1318	Factor1	0.421753	0.177876	+	Transcriptome	ENSG00000183604.14_SMG1P5
1319	Factor1	0.421679	0.177813	+	Transcriptome	ENSG00000205809.9_KLRC2
1320	Factor1	-0.421653	0.177791	-	Transcriptome	ENSG00000169621.9_APLF
1321	Factor1	0.42162	0.177764	+	Transcriptome	ENSG00000043039.6_BARX2
1322	Factor1	0.421551	0.177705	+	Transcriptome	ENSG00000166402.8_TUB
1323	Factor1	0.421362	0.177546	+	Transcriptome	ENSG00000174125.7_TLR1
1324	Factor1	-0.421231	0.177436	-	Transcriptome	ENSG00000167747.14_C19orf48
1325	Factor1	-0.42114	0.177359	-	Transcriptome	ENSG00000154856.12_APCDD1
1326	Factor1	0.421131	0.177352	+	Transcriptome	ENSG00000133256.12_PDE6B
1327	Factor1	0.420738	0.177021	+	Transcriptome	ENSG00000187474.4_FPR3
1328	Factor1	0.420719	0.177005	+	Transcriptome	ENSG00000128591.15_FLNC
1329	Factor1	0.420683	0.176974	+	Transcriptome	ENSG00000224189.7_HAGLR
1330	Factor1	0.420683	0.176974	+	Transcriptome	ENSG00000162692.11_VCAM1
1331	Factor1	0.420556	0.176867	+	Transcriptome	ENSG00000259775.1_AL138976.2
1332	Factor1	0.420399	0.176736	+	Transcriptome	ENSG00000204186.8_ZDBF2
1333	Factor1	0.420227	0.176591	+	Transcriptome	ENSG00000137269.14_LRRC1
1334	Factor1	-0.420079	0.176466	-	Transcriptome	ENSG00000137261.13_KIAA0319
1335	Factor1	0.419565	0.176035	+	Transcriptome	ENSG00000161642.17_ZNF385A
1336	Factor1	0.419327	0.175835	+	Transcriptome	ENSG00000175287.18_PHYHD1
1337	Factor1	-0.41927	0.175787	-	Transcriptome	ENSG00000197483.9_ZNF628
1338	Factor1	0.418835	0.175423	+	Transcriptome	ENSG00000138744.14_NAAA
1339	Factor1	0.418585	0.175213	+	Transcriptome	ENSG00000186810.7_CXCR3
1340	Factor1	0.418573	0.175203	+	Transcriptome	ENSG00000137265.14_IRF4
1341	Factor1	0.418468	0.175115	+	Transcriptome	ENSG00000150907.7_FOXO1
1342	Factor1	0.418458	0.175107	+	Transcriptome	ENSG00000164197.11_RNF180
1343	Factor1	0.418281	0.174959	+	Transcriptome	ENSG00000168575.9_SLC20A2
1344	Factor1	0.418009	0.174732	+	Transcriptome	ENSG00000271605.5_MILR1
1345	Factor1	0.417893	0.174635	+	Transcriptome	ENSG00000171649.11_ZIK1
1346	Factor1	0.417253	0.1741	+	Transcriptome	ENSG00000135905.19_DOCK10
1347	Factor1	0.416933	0.173833	+	Transcriptome	ENSG00000007129.17_CEACAM21
1348	Factor1	0.416867	0.173778	+	Transcriptome	ENSG00000198157.10_HMGN5
1349	Factor1	0.416644	0.173592	+	Transcriptome	ENSG00000121895.7_TMEM156
1350	Factor1	-0.416606	0.17356	-	Transcriptome	ENSG00000050344.8_NFE2L3
1351	Factor1	0.416389	0.17338	+	Transcriptome	ENSG00000142185.16_TRPM2
1352	Factor1	-0.41634	0.173339	-	Transcriptome	ENSG00000196793.13_ZNF239
1353	Factor1	0.416325	0.173327	+	Transcriptome	ENSG00000128710.5_HOXD10
1354	Factor1	0.416238	0.173254	+	Transcriptome	ENSG00000185915.5_KLHL34
1355	Factor1	0.416004	0.17306	+	Transcriptome	ENSG00000111863.12_ADTRP
1356	Factor1	0.41589	0.172964	+	Transcriptome	ENSG00000171860.4_C3AR1
1357	Factor1	0.415779	0.172873	+	Transcriptome	ENSG00000211666.2_IGLV2-14
1358	Factor1	0.415521	0.172657	+	Transcriptome	ENSG00000138623.10_SEMA7A
1359	Factor1	0.415517	0.172654	+	Transcriptome	ENSG00000131849.11_ZNF132
1360	Factor1	-0.4155	0.17264	-	Transcriptome	ENSG00000169903.6_TM4SF4
1361	Factor1	0.415415	0.172569	+	Transcriptome	ENSG00000155324.9_GRAMD2B
1362	Factor1	0.41532	0.172491	+	Transcriptome	ENSG00000185561.9_TLCD2
1363	Factor1	0.415283	0.17246	+	Transcriptome	ENSG00000150627.15_WDR17
1364	Factor1	0.415098	0.172306	+	Transcriptome	ENSG00000198909.7_MAP3K3
1365	Factor1	0.414973	0.172203	+	Transcriptome	ENSG00000205364.3_MT1M
1366	Factor1	0.414757	0.172023	+	Transcriptome	ENSG00000266964.5_FXYD1
1367	Factor1	0.414721	0.171993	+	Transcriptome	ENSG00000168032.9_ENTPD3
1368	Factor1	0.414689	0.171967	+	Transcriptome	ENSG00000106078.18_COBL
1369	Factor1	-0.414619	0.171909	-	Transcriptome	ENSG00000173898.12_SPTBN2
1370	Factor1	0.414558	0.171859	+	Transcriptome	ENSG00000272143.1_FGF14-AS2
1371	Factor1	0.414531	0.171836	+	Transcriptome	ENSG00000145936.8_KCNMB1
1372	Factor1	0.414433	0.171755	+	Transcriptome	ENSG00000170962.12_PDGFD
1373	Factor1	0.414345	0.171682	+	Transcriptome	ENSG00000211972.2_IGHV3-66
1374	Factor1	0.414314	0.171656	+	Transcriptome	ENSG00000268027.5_AC243960.1
1375	Factor1	0.414286	0.171633	+	Transcriptome	ENSG00000175084.11_DES
1376	Factor1	0.414209	0.171569	+	Transcriptome	ENSG00000211675.2_IGLC1
1377	Factor1	0.414145	0.171516	+	Transcriptome	ENSG00000125845.6_BMP2
1378	Factor1	0.414084	0.171465	+	Transcriptome	ENSG00000268388.5_FENDRR
1379	Factor1	0.413821	0.171248	+	Transcriptome	ENSG00000118503.14_TNFAIP3
1380	Factor1	0.413287	0.170806	+	Transcriptome	ENSG00000154553.14_PDLIM3
1381	Factor1	0.413278	0.170799	+	Transcriptome	ENSG00000166147.13_FBN1
1382	Factor1	-0.413189	0.170725	-	Transcriptome	ENSG00000021300.13_PLEKHB1
1383	Factor1	0.41306	0.170619	+	Transcriptome	ENSG00000274276.4_CBSL
1384	Factor1	-0.412908	0.170493	-	Transcriptome	ENSG00000125657.4_TNFSF9
1385	Factor1	0.41257	0.170214	+	Transcriptome	ENSG00000281490.1_CICP14
1386	Factor1	0.412462	0.170125	+	Transcriptome	ENSG00000162946.22_DISC1
1387	Factor1	0.412458	0.170121	+	Transcriptome	ENSG00000100490.9_CDKL1
1388	Factor1	0.412278	0.169973	+	Transcriptome	ENSG00000138600.9_SPPL2A
1389	Factor1	0.412171	0.169885	+	Transcriptome	ENSG00000007312.12_CD79B
1390	Factor1	0.412145	0.169863	+	Transcriptome	ENSG00000101342.9_TLDC2
1391	Factor1	0.41206	0.169793	+	Transcriptome	ENSG00000224557.7_HLA-DPB2
1392	Factor1	-0.412047	0.169783	-	Transcriptome	ENSG00000167600.13_CYP2S1
1393	Factor1	0.411778	0.169561	+	Transcriptome	ENSG00000161638.10_ITGA5
1394	Factor1	0.411692	0.169491	+	Transcriptome	ENSG00000211943.2_IGHV3-15
1395	Factor1	0.411493	0.169326	+	Transcriptome	ENSG00000171724.2_VAT1L
1396	Factor1	0.411416	0.169263	+	Transcriptome	ENSG00000078295.16_ADCY2
1397	Factor1	0.411389	0.169241	+	Transcriptome	ENSG00000177374.12_HIC1
1398	Factor1	0.411356	0.169214	+	Transcriptome	ENSG00000082146.12_STRADB
1399	Factor1	0.411297	0.169165	+	Transcriptome	ENSG00000165457.13_FOLR2
1400	Factor1	-0.411025	0.168941	-	Transcriptome	ENSG00000161921.14_CXCL16
1401	Factor1	0.410822	0.168775	+	Transcriptome	ENSG00000141756.18_FKBP10
1402	Factor1	0.410524	0.16853	+	Transcriptome	ENSG00000089163.4_SIRT4
1403	Factor1	0.410485	0.168498	+	Transcriptome	ENSG00000118523.5_CTGF
1404	Factor1	0.410475	0.16849	+	Transcriptome	ENSG00000189058.8_APOD
1405	Factor1	0.410347	0.168385	+	Transcriptome	ENSG00000259207.7_ITGB3
1406	Factor1	0.410282	0.168332	+	Transcriptome	ENSG00000177409.11_SAMD9L
1407	Factor1	-0.410098	0.168181	-	Transcriptome	ENSG00000111344.11_RASAL1
1408	Factor1	0.409987	0.168089	+	Transcriptome	ENSG00000211611.2_IGKV6-21
1409	Factor1	0.40985	0.167977	+	Transcriptome	ENSG00000211937.3_IGHV2-5
1410	Factor1	0.40968	0.167838	+	Transcriptome	ENSG00000142552.7_RCN3
1411	Factor1	0.409585	0.16776	+	Transcriptome	ENSG00000170476.15_MZB1
1412	Factor1	0.409581	0.167756	+	Transcriptome	ENSG00000211650.2_IGLV5-45
1413	Factor1	0.40955	0.167731	+	Transcriptome	ENSG00000050165.17_DKK3
1414	Factor1	0.40947	0.167665	+	Transcriptome	ENSG00000163395.16_IGFN1
1415	Factor1	0.409255	0.167489	+	Transcriptome	ENSG00000255833.1_TIFAB
1416	Factor1	0.40925	0.167485	+	Transcriptome	ENSG00000143375.14_CGN
1417	Factor1	0.409197	0.167442	+	Transcriptome	ENSG00000147168.12_IL2RG
1418	Factor1	0.408999	0.16728	+	Transcriptome	ENSG00000176919.12_C8G
1419	Factor1	0.408854	0.167162	+	Transcriptome	ENSG00000125910.5_S1PR4
1420	Factor1	0.408765	0.167089	+	Transcriptome	ENSG00000177575.12_CD163
1421	Factor1	0.408719	0.167051	+	Transcriptome	ENSG00000139278.9_GLIPR1
1422	Factor1	0.408717	0.16705	+	Transcriptome	ENSG00000117152.13_RGS4
1423	Factor1	0.408716	0.167049	+	Transcriptome	ENSG00000179674.3_ARL14
1424	Factor1	0.408712	0.167046	+	Transcriptome	ENSG00000187288.10_CIDEC
1425	Factor1	0.408649	0.166994	+	Transcriptome	ENSG00000101916.11_TLR8
1426	Factor1	0.408417	0.166805	+	Transcriptome	ENSG00000105419.17_MEIS3
1427	Factor1	0.408412	0.166801	+	Transcriptome	ENSG00000125730.16_C3
1428	Factor1	-0.408366	0.166763	-	Transcriptome	ENSG00000094755.16_GABRP
1429	Factor1	0.408225	0.166647	+	Transcriptome	ENSG00000182013.17_PNMA8A
1430	Factor1	-0.408154	0.166589	-	Transcriptome	ENSG00000134762.16_DSC3
1431	Factor1	0.408086	0.166534	+	Transcriptome	ENSG00000009790.14_TRAF3IP3
1432	Factor1	0.408071	0.166522	+	Transcriptome	ENSG00000122591.11_FAM126A
1433	Factor1	0.407478	0.166038	+	Transcriptome	ENSG00000145703.15_IQGAP2
1434	Factor1	0.407445	0.166011	+	Transcriptome	ENSG00000010810.17_FYN
1435	Factor1	0.407331	0.165919	+	Transcriptome	ENSG00000108352.12_RAPGEFL1
1436	Factor1	0.407174	0.165791	+	Transcriptome	ENSG00000197614.10_MFAP5
1437	Factor1	0.407111	0.16574	+	Transcriptome	ENSG00000011600.11_TYROBP
1438	Factor1	0.406968	0.165623	+	Transcriptome	ENSG00000172197.10_MBOAT1
1439	Factor1	0.406908	0.165574	+	Transcriptome	ENSG00000136052.9_SLC41A2
1440	Factor1	0.406606	0.165329	+	Transcriptome	ENSG00000178726.6_THBD
1441	Factor1	0.406512	0.165252	+	Transcriptome	ENSG00000169439.11_SDC2
1442	Factor1	0.406401	0.165162	+	Transcriptome	ENSG00000189223.14_PAX8-AS1
1443	Factor1	0.406293	0.165074	+	Transcriptome	ENSG00000188452.13_CERKL
1444	Factor1	0.406293	0.165074	+	Transcriptome	ENSG00000211950.2_IGHV1-24
1445	Factor1	-0.406165	0.16497	-	Transcriptome	ENSG00000137563.11_GGH
1446	Factor1	0.406158	0.164964	+	Transcriptome	ENSG00000162433.14_AK4
1447	Factor1	0.405778	0.164656	+	Transcriptome	ENSG00000182103.4_FAM181B
1448	Factor1	-0.40514	0.164138	-	Transcriptome	ENSG00000112796.9_ENPP5
1449	Factor1	0.404779	0.163846	+	Transcriptome	ENSG00000129538.13_RNASE1
1450	Factor1	-0.404742	0.163816	-	Transcriptome	ENSG00000245694.9_CRNDE
1451	Factor1	0.404718	0.163797	+	Transcriptome	ENSG00000134138.19_MEIS2
1452	Factor1	0.404436	0.163569	+	Transcriptome	ENSG00000167578.17_RAB4B
1453	Factor1	0.4044	0.16354	+	Transcriptome	ENSG00000158406.4_HIST1H4H
1454	Factor1	0.404311	0.163468	+	Transcriptome	ENSG00000106688.11_SLC1A1
1455	Factor1	-0.404271	0.163435	-	Transcriptome	ENSG00000104290.10_FZD3
1456	Factor1	0.404263	0.163429	+	Transcriptome	ENSG00000128016.5_ZFP36
1457	Factor1	0.404044	0.163252	+	Transcriptome	ENSG00000046653.14_GPM6B
1458	Factor1	-0.404036	0.163245	-	Transcriptome	ENSG00000285292.1_AC021097.2
1459	Factor1	0.403982	0.163201	+	Transcriptome	ENSG00000168405.17_CMAHP
1460	Factor1	0.403982	0.163201	+	Transcriptome	ENSG00000140368.12_PSTPIP1
1461	Factor1	-0.403751	0.163015	-	Transcriptome	ENSG00000279865.1_AC006511.3
1462	Factor1	0.403669	0.162948	+	Transcriptome	ENSG00000172638.12_EFEMP2
1463	Factor1	-0.403651	0.162934	-	Transcriptome	ENSG00000264885.1_AC026271.3
1464	Factor1	0.403582	0.162878	+	Transcriptome	ENSG00000083454.21_P2RX5
1465	Factor1	0.403487	0.162802	+	Transcriptome	ENSG00000211934.3_IGHV1-2
1466	Factor1	0.403428	0.162754	+	Transcriptome	ENSG00000127084.18_FGD3
1467	Factor1	-0.402977	0.16239	-	Transcriptome	ENSG00000160183.14_TMPRSS3
1468	Factor1	0.402941	0.162361	+	Transcriptome	ENSG00000240583.11_AQP1
1469	Factor1	0.40286	0.162296	+	Transcriptome	ENSG00000108821.13_COL1A1
1470	Factor1	0.402797	0.162246	+	Transcriptome	ENSG00000115414.18_FN1
1471	Factor1	0.402693	0.162161	+	Transcriptome	ENSG00000259275.2_AC087477.2
1472	Factor1	0.402637	0.162117	+	Transcriptome	ENSG00000124212.5_PTGIS
1473	Factor1	0.402452	0.161967	+	Transcriptome	ENSG00000164236.11_ANKRD33B
1474	Factor1	-0.402402	0.161928	-	Transcriptome	ENSG00000183018.8_SPNS2
1475	Factor1	0.402393	0.16192	+	Transcriptome	ENSG00000197520.10_FAM177B
1476	Factor1	0.402368	0.1619	+	Transcriptome	ENSG00000282608.1_ADORA3
1477	Factor1	-0.402239	0.161796	-	Transcriptome	ENSG00000138100.13_TRIM54
1478	Factor1	-0.402231	0.161789	-	Transcriptome	ENSG00000148734.7_NPFFR1
1479	Factor1	0.402163	0.161735	+	Transcriptome	ENSG00000164099.3_PRSS12
1480	Factor1	0.401843	0.161478	+	Transcriptome	ENSG00000134853.11_PDGFRA
1481	Factor1	0.401808	0.16145	+	Transcriptome	ENSG00000104723.20_TUSC3
1482	Factor1	0.401764	0.161414	+	Transcriptome	ENSG00000106333.12_PCOLCE
1483	Factor1	0.401269	0.161017	+	Transcriptome	ENSG00000106483.11_SFRP4
1484	Factor1	-0.401261	0.161011	-	Transcriptome	ENSG00000152766.5_ANKRD22
1485	Factor1	0.401258	0.161008	+	Transcriptome	ENSG00000167634.12_NLRP7
1486	Factor1	0.401071	0.160858	+	Transcriptome	ENSG00000135709.12_KIAA0513
1487	Factor1	-0.401056	0.160846	-	Transcriptome	ENSG00000179348.11_GATA2
1488	Factor1	0.400979	0.160784	+	Transcriptome	ENSG00000233355.6_CHRM3-AS2
1489	Factor1	0.400912	0.16073	+	Transcriptome	ENSG00000089041.16_P2RX7
1490	Factor1	0.400894	0.160716	+	Transcriptome	ENSG00000173068.17_BNC2
1491	Factor1	0.400872	0.160698	+	Transcriptome	ENSG00000116016.13_EPAS1
1492	Factor1	0.400788	0.160631	+	Transcriptome	ENSG00000103449.11_SALL1
1493	Factor1	0.400635	0.160508	+	Transcriptome	ENSG00000173585.15_CCR9
1494	Factor1	-0.400581	0.160465	-	Transcriptome	ENSG00000080561.13_MID2
1495	Factor1	0.399869	0.159895	+	Transcriptome	ENSG00000132386.10_SERPINF1
1496	Factor1	0.399741	0.159793	+	Transcriptome	ENSG00000000938.12_FGR
1497	Factor1	0.399733	0.159787	+	Transcriptome	ENSG00000224650.2_IGHV3-74
1498	Factor1	-0.399702	0.159762	-	Transcriptome	ENSG00000171224.8_FAM241B
1499	Factor1	0.399606	0.159685	+	Transcriptome	ENSG00000149557.13_FEZ1
1500	Factor1	0.399425	0.159541	+	Transcriptome	ENSG00000197256.10_KANK2
1501	Factor1	0.399389	0.159512	+	Transcriptome	ENSG00000214189.9_ZNF788P
1502	Factor1	0.399381	0.159505	+	Transcriptome	ENSG00000152213.3_ARL11
1503	Factor1	-0.399369	0.159496	-	Transcriptome	ENSG00000214290.8_COLCA2
1504	Factor1	-0.399326	0.159461	-	Transcriptome	ENSG00000153292.15_ADGRF1
1505	Factor1	0.399298	0.159439	+	Transcriptome	ENSG00000163823.3_CCR1
1506	Factor1	0.399288	0.159431	+	Transcriptome	ENSG00000112619.7_PRPH2
1507	Factor1	-0.399262	0.15941	-	Transcriptome	ENSG00000101311.15_FERMT1
1508	Factor1	0.39894	0.159153	+	Transcriptome	ENSG00000230630.5_DNM3OS
1509	Factor1	-0.398481	0.158787	-	Transcriptome	ENSG00000142765.17_SYTL1
1510	Factor1	0.398426	0.158743	+	Transcriptome	ENSG00000184922.13_FMNL1
1511	Factor1	0.398398	0.158721	+	Transcriptome	ENSG00000117280.12_RAB29
1512	Factor1	-0.398264	0.158614	-	Transcriptome	ENSG00000188763.4_FZD9
1513	Factor1	0.398151	0.158524	+	Transcriptome	ENSG00000107242.17_PIP5K1B
1514	Factor1	-0.398109	0.158491	-	Transcriptome	ENSG00000232803.1_SLCO4A1-AS1
1515	Factor1	0.398049	0.158443	+	Transcriptome	ENSG00000153094.22_BCL2L11
1516	Factor1	-0.397984	0.158392	-	Transcriptome	ENSG00000001617.11_SEMA3F
1517	Factor1	-0.397958	0.15837	-	Transcriptome	ENSG00000197905.8_TEAD4
1518	Factor1	0.397883	0.158311	+	Transcriptome	ENSG00000102032.12_RENBP
1519	Factor1	0.397795	0.15824	+	Transcriptome	ENSG00000083799.17_CYLD
1520	Factor1	0.397624	0.158105	+	Transcriptome	ENSG00000025039.14_RRAGD
1521	Factor1	0.397503	0.158008	+	Transcriptome	ENSG00000073417.14_PDE8A
1522	Factor1	0.39744	0.157958	+	Transcriptome	ENSG00000102349.17_KLF8
1523	Factor1	-0.397372	0.157905	-	Transcriptome	ENSG00000172164.14_SNTB1
1524	Factor1	0.397351	0.157888	+	Transcriptome	ENSG00000047346.12_FAM214A
1525	Factor1	0.397264	0.157818	+	Transcriptome	ENSG00000065882.15_TBC1D1
1526	Factor1	0.397172	0.157746	+	Transcriptome	ENSG00000106211.8_HSPB1
1527	Factor1	0.397161	0.157737	+	Transcriptome	ENSG00000197128.11_ZNF772
1528	Factor1	0.396795	0.157446	+	Transcriptome	ENSG00000136867.10_SLC31A2
1529	Factor1	0.396683	0.157358	+	Transcriptome	ENSG00000143297.18_FCRL5
1530	Factor1	-0.396534	0.157239	-	Transcriptome	ENSG00000166415.14_WDR72
1531	Factor1	-0.396436	0.157161	-	Transcriptome	ENSG00000244300.2_GATA2-AS1
1532	Factor1	0.396369	0.157109	+	Transcriptome	ENSG00000163563.7_MNDA
1533	Factor1	0.39634	0.157085	+	Transcriptome	ENSG00000157510.13_AFAP1L1
1534	Factor1	0.396177	0.156956	+	Transcriptome	ENSG00000211899.10_IGHM
1535	Factor1	-0.396169	0.15695	-	Transcriptome	ENSG00000285219.1_AL591485.1
1536	Factor1	0.396033	0.156842	+	Transcriptome	ENSG00000105501.12_SIGLEC5
1537	Factor1	0.395925	0.156756	+	Transcriptome	ENSG00000146112.11_PPP1R18
1538	Factor1	0.395797	0.156656	+	Transcriptome	ENSG00000104332.11_SFRP1
1539	Factor1	0.395614	0.156511	+	Transcriptome	ENSG00000141052.17_MYOCD
1540	Factor1	0.395508	0.156427	+	Transcriptome	ENSG00000242539.2_AC007620.2
1541	Factor1	0.395485	0.156408	+	Transcriptome	ENSG00000159164.9_SV2A
1542	Factor1	0.395429	0.156364	+	Transcriptome	ENSG00000152953.12_STK32B
1543	Factor1	0.395268	0.156237	+	Transcriptome	ENSG00000106991.13_ENG
1544	Factor1	0.395262	0.156232	+	Transcriptome	ENSG00000186818.12_LILRB4
1545	Factor1	0.395239	0.156214	+	Transcriptome	ENSG00000134954.14_ETS1
1546	Factor1	0.395214	0.156194	+	Transcriptome	ENSG00000254122.2_PCDHGB7
1547	Factor1	0.395135	0.156132	+	Transcriptome	ENSG00000160685.13_ZBTB7B
1548	Factor1	0.394944	0.15598	+	Transcriptome	ENSG00000067840.12_PDZD4
1549	Factor1	0.394832	0.155892	+	Transcriptome	ENSG00000128849.10_CGNL1
1550	Factor1	-0.3948	0.155867	-	Transcriptome	ENSG00000261373.1_VPS9D1-AS1
1551	Factor1	0.394787	0.155857	+	Transcriptome	ENSG00000147119.3_CHST7
1552	Factor1	-0.394742	0.155822	-	Transcriptome	ENSG00000102359.6_SRPX2
1553	Factor1	-0.394705	0.155792	-	Transcriptome	ENSG00000254290.1_AC124067.4
1554	Factor1	0.394389	0.155543	+	Transcriptome	ENSG00000174804.3_FZD4
1555	Factor1	0.394222	0.155411	+	Transcriptome	ENSG00000001460.17_STPG1
1556	Factor1	0.39394	0.155189	+	Transcriptome	ENSG00000113088.5_GZMK
1557	Factor1	-0.393873	0.155136	-	Transcriptome	ENSG00000109610.5_SOD3
1558	Factor1	0.393821	0.155095	+	Transcriptome	ENSG00000211652.2_IGLV7-43
1559	Factor1	0.393637	0.15495	+	Transcriptome	ENSG00000168539.3_CHRM1
1560	Factor1	0.393543	0.154876	+	Transcriptome	ENSG00000155099.7_PIP4P2
1561	Factor1	0.393476	0.154823	+	Transcriptome	ENSG00000137819.13_PAQR5
1562	Factor1	0.393385	0.154751	+	Transcriptome	ENSG00000152049.6_KCNE4
1563	Factor1	0.393362	0.154733	+	Transcriptome	ENSG00000243955.5_GSTA1
1564	Factor1	0.393361	0.154733	+	Transcriptome	ENSG00000164128.6_NPY1R
1565	Factor1	0.393305	0.154689	+	Transcriptome	ENSG00000188171.15_ZNF626
1566	Factor1	0.393153	0.154569	+	Transcriptome	ENSG00000105371.9_ICAM4
1567	Factor1	0.393128	0.154549	+	Transcriptome	ENSG00000135702.14_CHST5
1568	Factor1	-0.393119	0.154543	-	Transcriptome	ENSG00000137747.15_TMPRSS13
1569	Factor1	0.39269	0.154206	+	Transcriptome	ENSG00000213988.10_ZNF90
1570	Factor1	0.392665	0.154186	+	Transcriptome	ENSG00000241978.9_AKAP2
1571	Factor1	0.392661	0.154183	+	Transcriptome	ENSG00000251546.1_IGKV1D-39
1572	Factor1	-0.392483	0.154043	-	Transcriptome	ENSG00000204764.13_RANBP17
1573	Factor1	0.39243	0.154001	+	Transcriptome	ENSG00000172889.15_EGFL7
1574	Factor1	0.392141	0.153775	+	Transcriptome	ENSG00000197535.14_MYO5A
1575	Factor1	0.392032	0.153689	+	Transcriptome	ENSG00000135736.5_CCDC102A
1576	Factor1	0.391996	0.153661	+	Transcriptome	ENSG00000197375.12_SLC22A5
1577	Factor1	0.391981	0.153649	+	Transcriptome	ENSG00000102882.11_MAPK3
1578	Factor1	0.391936	0.153614	+	Transcriptome	ENSG00000128274.16_A4GALT
1579	Factor1	0.391895	0.153582	+	Transcriptome	ENSG00000170542.5_SERPINB9
1580	Factor1	0.391874	0.153565	+	Transcriptome	ENSG00000119138.4_KLF9
1581	Factor1	0.39171	0.153437	+	Transcriptome	ENSG00000151090.18_THRB
1582	Factor1	0.391563	0.153321	+	Transcriptome	ENSG00000159314.11_ARHGAP27
1583	Factor1	0.39148	0.153257	+	Transcriptome	ENSG00000114450.9_GNB4
1584	Factor1	0.391376	0.153175	+	Transcriptome	ENSG00000173818.16_ENDOV
1585	Factor1	0.391272	0.153094	+	Transcriptome	ENSG00000086619.13_ERO1B
1586	Factor1	-0.391205	0.153042	-	Transcriptome	ENSG00000090447.11_TFAP4
1587	Factor1	0.391102	0.15296	+	Transcriptome	ENSG00000071246.10_VASH1
1588	Factor1	-0.390908	0.152809	-	Transcriptome	ENSG00000262152.6_LINC00514
1589	Factor1	0.390879	0.152786	+	Transcriptome	ENSG00000189129.13_PLAC9
1590	Factor1	0.390834	0.152751	+	Transcriptome	ENSG00000189184.11_PCDH18
1591	Factor1	0.390799	0.152724	+	Transcriptome	ENSG00000162894.11_FCMR
1592	Factor1	0.390669	0.152622	+	Transcriptome	ENSG00000134460.17_IL2RA
1593	Factor1	0.390604	0.152571	+	Transcriptome	ENSG00000137496.17_IL18BP
1594	Factor1	0.39058	0.152553	+	Transcriptome	ENSG00000100292.16_HMOX1
1595	Factor1	-0.390445	0.152447	-	Transcriptome	ENSG00000162981.13_FAM84A
1596	Factor1	0.390106	0.152183	+	Transcriptome	ENSG00000164929.16_BAALC
1597	Factor1	0.390101	0.152179	+	Transcriptome	ENSG00000183741.11_CBX6
1598	Factor1	0.390008	0.152106	+	Transcriptome	ENSG00000068831.18_RASGRP2
1599	Factor1	0.389696	0.151863	+	Transcriptome	ENSG00000163728.10_TTC14
1600	Factor1	0.38948	0.151695	+	Transcriptome	ENSG00000175745.12_NR2F1
1601	Factor1	0.389415	0.151644	+	Transcriptome	ENSG00000186105.7_LRRC70
1602	Factor1	0.389381	0.151617	+	Transcriptome	ENSG00000171298.12_GAA
1603	Factor1	0.38935	0.151593	+	Transcriptome	ENSG00000166086.12_JAM3
1604	Factor1	0.38917	0.151453	+	Transcriptome	ENSG00000180543.4_TSPYL5
1605	Factor1	0.389147	0.151435	+	Transcriptome	ENSG00000173210.19_ABLIM3
1606	Factor1	-0.389106	0.151403	-	Transcriptome	ENSG00000271380.1_AL451085.2
1607	Factor1	0.38892	0.151259	+	Transcriptome	ENSG00000248144.5_ADH1C
1608	Factor1	0.388905	0.151247	+	Transcriptome	ENSG00000138131.3_LOXL4
1609	Factor1	0.388903	0.151246	+	Transcriptome	ENSG00000133026.12_MYH10
1610	Factor1	0.388847	0.151202	+	Transcriptome	ENSG00000174992.7_ZG16
1611	Factor1	0.388827	0.151187	+	Transcriptome	ENSG00000113140.10_SPARC
1612	Factor1	0.388773	0.151144	+	Transcriptome	ENSG00000187193.8_MT1X
1613	Factor1	0.388689	0.151079	+	Transcriptome	ENSG00000284606.1_AC105233.5
1614	Factor1	0.388616	0.151022	+	Transcriptome	ENSG00000147614.3_ATP6V0D2
1615	Factor1	0.388584	0.150998	+	Transcriptome	ENSG00000267120.3_AD000671.2
1616	Factor1	0.388466	0.150906	+	Transcriptome	ENSG00000265148.5_TSPOAP1-AS1
1617	Factor1	-0.388394	0.15085	-	Transcriptome	ENSG00000228158.2_TLE1P1
1618	Factor1	0.388385	0.150843	+	Transcriptome	ENSG00000198795.10_ZNF521
1619	Factor1	0.388047	0.15058	+	Transcriptome	ENSG00000154736.5_ADAMTS5
1620	Factor1	0.387919	0.150482	+	Transcriptome	ENSG00000177465.4_ACOT4
1621	Factor1	0.387918	0.150481	+	Transcriptome	ENSG00000153993.13_SEMA3D
1622	Factor1	0.387899	0.150465	+	Transcriptome	ENSG00000137193.13_PIM1
1623	Factor1	0.387847	0.150425	+	Transcriptome	ENSG00000157445.14_CACNA2D3
1624	Factor1	0.38783	0.150412	+	Transcriptome	ENSG00000183508.4_TENT5C
1625	Factor1	0.387577	0.150216	+	Transcriptome	ENSG00000172817.3_CYP7B1
1626	Factor1	-0.387562	0.150205	-	Transcriptome	ENSG00000102048.15_ASB9
1627	Factor1	0.387186	0.149913	+	Transcriptome	ENSG00000132965.9_ALOX5AP
1628	Factor1	0.387173	0.149903	+	Transcriptome	ENSG00000175344.17_CHRNA7
1629	Factor1	0.387102	0.149848	+	Transcriptome	ENSG00000112769.18_LAMA4
1630	Factor1	0.386873	0.149671	+	Transcriptome	ENSG00000227507.2_LTB
1631	Factor1	0.386816	0.149627	+	Transcriptome	ENSG00000100365.14_NCF4
1632	Factor1	0.386784	0.149602	+	Transcriptome	ENSG00000205436.7_EXOC3L4
1633	Factor1	0.38672	0.149552	+	Transcriptome	ENSG00000172215.5_CXCR6
1634	Factor1	0.38671	0.149545	+	Transcriptome	ENSG00000167081.16_PBX3
1635	Factor1	0.386627	0.149481	+	Transcriptome	ENSG00000137462.7_TLR2
1636	Factor1	0.386478	0.149365	+	Transcriptome	ENSG00000270550.1_IGHV3-30
1637	Factor1	0.386434	0.149332	+	Transcriptome	ENSG00000144837.8_PLA1A
1638	Factor1	0.386403	0.149308	+	Transcriptome	ENSG00000143816.7_WNT9A
1639	Factor1	-0.386237	0.149179	-	Transcriptome	ENSG00000214756.7_CSKMT
1640	Factor1	0.386127	0.149094	+	Transcriptome	ENSG00000119900.8_OGFRL1
1641	Factor1	0.386082	0.149059	+	Transcriptome	ENSG00000131016.16_AKAP12
1642	Factor1	-0.386079	0.149057	-	Transcriptome	ENSG00000103316.10_CRYM
1643	Factor1	0.385795	0.148838	+	Transcriptome	ENSG00000215246.5_AC116351.1
1644	Factor1	0.385546	0.148646	+	Transcriptome	ENSG00000184005.10_ST6GALNAC3
1645	Factor1	0.385497	0.148608	+	Transcriptome	ENSG00000211592.8_IGKC
1646	Factor1	0.385449	0.148571	+	Transcriptome	ENSG00000164659.14_KIAA1324L
1647	Factor1	0.38542	0.148548	+	Transcriptome	ENSG00000280385.1_AP000648.3
1648	Factor1	0.385346	0.148492	+	Transcriptome	ENSG00000176903.4_PNMA1
1649	Factor1	0.385266	0.14843	+	Transcriptome	ENSG00000163586.9_FABP1
1650	Factor1	0.38526	0.148426	+	Transcriptome	ENSG00000269743.2_SLC25A53
1651	Factor1	0.385051	0.148265	+	Transcriptome	ENSG00000187601.4_MAGEH1
1652	Factor1	0.384625	0.147936	+	Transcriptome	ENSG00000197646.7_PDCD1LG2
1653	Factor1	-0.38442	0.147779	-	Transcriptome	ENSG00000163739.4_CXCL1
1654	Factor1	0.384385	0.147751	+	Transcriptome	ENSG00000127220.5_ABHD8
1655	Factor1	0.384378	0.147746	+	Transcriptome	ENSG00000123570.3_RAB9B
1656	Factor1	0.38435	0.147725	+	Transcriptome	ENSG00000146859.6_TMEM140
1657	Factor1	0.384187	0.1476	+	Transcriptome	ENSG00000198673.10_FAM19A2
1658	Factor1	0.384064	0.147505	+	Transcriptome	ENSG00000099139.13_PCSK5
1659	Factor1	0.384063	0.147504	+	Transcriptome	ENSG00000175489.9_LRRC25
1660	Factor1	0.384035	0.147483	+	Transcriptome	ENSG00000259120.2_SMIM6
1661	Factor1	0.383963	0.147428	+	Transcriptome	ENSG00000065413.19_ANKRD44
1662	Factor1	-0.383837	0.147331	-	Transcriptome	ENSG00000135480.15_KRT7
1663	Factor1	0.383753	0.147266	+	Transcriptome	ENSG00000185633.10_NDUFA4L2
1664	Factor1	0.383712	0.147235	+	Transcriptome	ENSG00000128604.19_IRF5
1665	Factor1	0.383513	0.147083	+	Transcriptome	ENSG00000123560.13_PLP1
1666	Factor1	0.383488	0.147063	+	Transcriptome	ENSG00000154146.12_NRGN
1667	Factor1	0.383171	0.14682	+	Transcriptome	ENSG00000254709.7_IGLL5
1668	Factor1	0.382959	0.146658	+	Transcriptome	ENSG00000130052.13_STARD8
1669	Factor1	0.382657	0.146426	+	Transcriptome	ENSG00000103175.10_WFDC1
1670	Factor1	0.38261	0.14639	+	Transcriptome	ENSG00000144476.5_ACKR3
1671	Factor1	-0.382589	0.146374	-	Transcriptome	ENSG00000197506.7_SLC28A3
1672	Factor1	0.382439	0.146259	+	Transcriptome	ENSG00000175906.4_ARL4D
1673	Factor1	0.382419	0.146244	+	Transcriptome	ENSG00000213658.11_LAT
1674	Factor1	0.38239	0.146222	+	Transcriptome	ENSG00000148180.19_GSN
1675	Factor1	-0.382243	0.146109	-	Transcriptome	ENSG00000141101.12_NOB1
1676	Factor1	0.382044	0.145957	+	Transcriptome	ENSG00000135838.13_NPL
1677	Factor1	0.382007	0.14593	+	Transcriptome	ENSG00000177943.13_MAMDC4
1678	Factor1	0.381842	0.145803	+	Transcriptome	ENSG00000186074.18_CD300LF
1679	Factor1	0.381823	0.145789	+	Transcriptome	ENSG00000120279.6_MYCT1
1680	Factor1	0.381815	0.145783	+	Transcriptome	ENSG00000134955.11_SLC37A2
1681	Factor1	0.381782	0.145757	+	Transcriptome	ENSG00000183853.17_KIRREL1
1682	Factor1	-0.381735	0.145721	-	Transcriptome	ENSG00000158352.15_SHROOM4
1683	Factor1	0.381716	0.145707	+	Transcriptome	ENSG00000118257.16_NRP2
1684	Factor1	0.381669	0.145671	+	Transcriptome	ENSG00000112303.13_VNN2
1685	Factor1	0.38166	0.145664	+	Transcriptome	ENSG00000082641.15_NFE2L1
1686	Factor1	0.381643	0.145651	+	Transcriptome	ENSG00000198832.10_SELENOM
1687	Factor1	-0.381578	0.145601	-	Transcriptome	ENSG00000139055.6_ERP27
1688	Factor1	0.38119	0.145306	+	Transcriptome	ENSG00000212747.4_RTL8B
1689	Factor1	0.381038	0.14519	+	Transcriptome	ENSG00000161381.13_PLXDC1
1690	Factor1	0.381023	0.145178	+	Transcriptome	ENSG00000205358.3_MT1H
1691	Factor1	0.381008	0.145167	+	Transcriptome	ENSG00000164270.17_HTR4
1692	Factor1	-0.380824	0.145027	-	Transcriptome	ENSG00000256525.6_POLG2
1693	Factor1	0.380725	0.144952	+	Transcriptome	ENSG00000004468.12_CD38
1694	Factor1	-0.380491	0.144773	-	Transcriptome	ENSG00000116017.10_ARID3A
1695	Factor1	0.380476	0.144762	+	Transcriptome	ENSG00000020633.18_RUNX3
1696	Factor1	0.380438	0.144733	+	Transcriptome	ENSG00000237988.5_OR2I1P
1697	Factor1	0.380342	0.14466	+	Transcriptome	ENSG00000176273.14_SLC35G1
1698	Factor1	0.380314	0.144639	+	Transcriptome	ENSG00000243244.6_STON1
1699	Factor1	0.380221	0.144568	+	Transcriptome	ENSG00000007306.14_CEACAM7
1700	Factor1	0.380184	0.14454	+	Transcriptome	ENSG00000125144.13_MT1G
1701	Factor1	0.380172	0.144531	+	Transcriptome	ENSG00000039560.13_RAI14
1702	Factor1	0.380049	0.144437	+	Transcriptome	ENSG00000182575.7_NXPH3
1703	Factor1	0.380028	0.144421	+	Transcriptome	ENSG00000110811.19_P3H3
1704	Factor1	0.380023	0.144417	+	Transcriptome	ENSG00000137491.14_SLCO2B1
1705	Factor1	0.379946	0.144359	+	Transcriptome	ENSG00000127863.15_TNFRSF19
1706	Factor1	0.379844	0.144281	+	Transcriptome	ENSG00000065357.19_DGKA
1707	Factor1	0.379777	0.14423	+	Transcriptome	ENSG00000214226.8_C17orf67
1708	Factor1	0.379746	0.144207	+	Transcriptome	ENSG00000169313.9_P2RY12
1709	Factor1	0.3797	0.144172	+	Transcriptome	ENSG00000204642.13_HLA-F
1710	Factor1	-0.379661	0.144142	-	Transcriptome	ENSG00000196711.8_ALKAL1
1711	Factor1	-0.379644	0.14413	-	Transcriptome	ENSG00000183971.7_NPW
1712	Factor1	-0.379641	0.144127	-	Transcriptome	ENSG00000089723.9_OTUB2
1713	Factor1	0.379489	0.144012	+	Transcriptome	ENSG00000101336.13_HCK
1714	Factor1	0.379201	0.143794	+	Transcriptome	ENSG00000100092.22_SH3BP1
1715	Factor1	0.37903	0.143664	+	Transcriptome	ENSG00000172594.12_SMPDL3A
1716	Factor1	0.378899	0.143565	+	Transcriptome	ENSG00000064225.12_ST3GAL6
1717	Factor1	0.378863	0.143537	+	Transcriptome	ENSG00000157554.18_ERG
1718	Factor1	-0.378729	0.143435	-	Transcriptome	ENSG00000135960.9_EDAR
1719	Factor1	0.378651	0.143377	+	Transcriptome	ENSG00000104756.15_KCTD9
1720	Factor1	0.37863	0.143361	+	Transcriptome	ENSG00000121858.10_TNFSF10
1721	Factor1	0.3786	0.143338	+	Transcriptome	ENSG00000135637.13_CCDC142
1722	Factor1	-0.378333	0.143135	-	Transcriptome	ENSG00000137821.11_LRRC49
1723	Factor1	0.378261	0.143082	+	Transcriptome	ENSG00000261371.5_PECAM1
1724	Factor1	0.378063	0.142931	+	Transcriptome	ENSG00000070610.14_GBA2
1725	Factor1	0.378057	0.142927	+	Transcriptome	ENSG00000187800.13_PEAR1
1726	Factor1	-0.377954	0.142849	-	Transcriptome	ENSG00000168772.10_CXXC4
1727	Factor1	0.377948	0.142845	+	Transcriptome	ENSG00000112576.12_CCND3
1728	Factor1	0.377799	0.142732	+	Transcriptome	ENSG00000170442.11_KRT86
1729	Factor1	-0.377612	0.142591	-	Transcriptome	ENSG00000121957.13_GPSM2
1730	Factor1	0.377586	0.142571	+	Transcriptome	ENSG00000213654.9_GPSM3
1731	Factor1	0.377504	0.142509	+	Transcriptome	ENSG00000188042.7_ARL4C
1732	Factor1	-0.377466	0.142481	-	Transcriptome	ENSG00000078401.6_EDN1
1733	Factor1	0.377458	0.142475	+	Transcriptome	ENSG00000135094.10_SDS
1734	Factor1	0.377454	0.142471	+	Transcriptome	ENSG00000144369.12_FAM171B
1735	Factor1	-0.37731	0.142363	-	Transcriptome	ENSG00000124766.6_SOX4
1736	Factor1	0.377202	0.142282	+	Transcriptome	ENSG00000152377.13_SPOCK1
1737	Factor1	0.377175	0.142261	+	Transcriptome	ENSG00000117600.12_PLPPR4
1738	Factor1	0.37717	0.142257	+	Transcriptome	ENSG00000148926.9_ADM
1739	Factor1	0.376997	0.142127	+	Transcriptome	ENSG00000117569.18_PTBP2
1740	Factor1	0.376868	0.14203	+	Transcriptome	ENSG00000127954.12_STEAP4
1741	Factor1	0.376862	0.142025	+	Transcriptome	ENSG00000163932.13_PRKCD
1742	Factor1	0.376487	0.141742	+	Transcriptome	ENSG00000154127.9_UBASH3B
1743	Factor1	0.376339	0.141631	+	Transcriptome	ENSG00000188095.5_MESP2
1744	Factor1	0.376289	0.141594	+	Transcriptome	ENSG00000169242.11_EFNA1
1745	Factor1	0.376288	0.141592	+	Transcriptome	ENSG00000035720.7_STAP1
1746	Factor1	-0.376187	0.141517	-	Transcriptome	ENSG00000135245.9_HILPDA
1747	Factor1	0.376173	0.141506	+	Transcriptome	ENSG00000103184.11_SEC14L5
1748	Factor1	0.376131	0.141475	+	Transcriptome	ENSG00000076513.16_ANKRD13A
1749	Factor1	0.376002	0.141378	+	Transcriptome	ENSG00000196664.4_TLR7
1750	Factor1	0.375766	0.1412	+	Transcriptome	ENSG00000173237.4_C11orf86
1751	Factor1	-0.375499	0.141	-	Transcriptome	ENSG00000273151.1_AC073957.3
1752	Factor1	-0.375254	0.140815	-	Transcriptome	ENSG00000004838.13_ZMYND10
1753	Factor1	0.375086	0.14069	+	Transcriptome	ENSG00000261534.1_AL596244.1
1754	Factor1	0.375081	0.140685	+	Transcriptome	ENSG00000110328.5_GALNT18
1755	Factor1	0.37493	0.140572	+	Transcriptome	ENSG00000178878.12_APOLD1
1756	Factor1	0.374905	0.140554	+	Transcriptome	ENSG00000156869.13_FRRS1
1757	Factor1	0.374795	0.140471	+	Transcriptome	ENSG00000046889.18_PREX2
1758	Factor1	0.374647	0.14036	+	Transcriptome	ENSG00000240859.2_AC093627.4
1759	Factor1	0.37452	0.140265	+	Transcriptome	ENSG00000139187.9_KLRG1
1760	Factor1	-0.374518	0.140264	-	Transcriptome	ENSG00000226287.8_TMEM191A
1761	Factor1	0.374319	0.140115	+	Transcriptome	ENSG00000113721.13_PDGFRB
1762	Factor1	-0.37413	0.139973	-	Transcriptome	ENSG00000270182.1_AC004080.4
1763	Factor1	0.374073	0.139931	+	Transcriptome	ENSG00000105329.9_TGFB1
1764	Factor1	0.374047	0.139911	+	Transcriptome	ENSG00000134352.19_IL6ST
1765	Factor1	0.37404	0.139906	+	Transcriptome	ENSG00000148842.17_CNNM2
1766	Factor1	-0.373908	0.139808	-	Transcriptome	ENSG00000182557.7_SPNS3
1767	Factor1	0.37379	0.139719	+	Transcriptome	ENSG00000135643.4_KCNMB4
1768	Factor1	-0.3737	0.139652	-	Transcriptome	ENSG00000196155.12_PLEKHG4
1769	Factor1	0.373667	0.139627	+	Transcriptome	ENSG00000211949.3_IGHV3-23
1770	Factor1	0.373615	0.139588	+	Transcriptome	ENSG00000160951.3_PTGER1
1771	Factor1	0.37352	0.139517	+	Transcriptome	ENSG00000122121.10_XPNPEP2
1772	Factor1	-0.373455	0.139468	-	Transcriptome	ENSG00000203288.3_TDRKH-AS1
1773	Factor1	0.373436	0.139454	+	Transcriptome	ENSG00000151062.14_CACNA2D4
1774	Factor1	0.373402	0.139429	+	Transcriptome	ENSG00000142694.6_EVA1B
1775	Factor1	0.373306	0.139358	+	Transcriptome	ENSG00000173376.13_NDNF
1776	Factor1	-0.373301	0.139354	-	Transcriptome	ENSG00000091409.14_ITGA6
1777	Factor1	0.373265	0.139327	+	Transcriptome	ENSG00000211644.3_IGLV1-51
1778	Factor1	0.373105	0.139208	+	Transcriptome	ENSG00000168658.18_VWA3B
1779	Factor1	0.373007	0.139134	+	Transcriptome	ENSG00000181541.5_MAB21L2
1780	Factor1	0.37294	0.139085	+	Transcriptome	ENSG00000106511.5_MEOX2
1781	Factor1	-0.372853	0.139019	-	Transcriptome	ENSG00000164379.6_FOXQ1
1782	Factor1	0.372723	0.138923	+	Transcriptome	ENSG00000145945.6_FAM50B
1783	Factor1	0.372606	0.138835	+	Transcriptome	ENSG00000168298.6_HIST1H1E
1784	Factor1	0.37231	0.138615	+	Transcriptome	ENSG00000169379.15_ARL13B
1785	Factor1	0.372265	0.138581	+	Transcriptome	ENSG00000278991.1_AC090181.3
1786	Factor1	-0.37216	0.138503	-	Transcriptome	ENSG00000280594.1_BTG3-AS1
1787	Factor1	0.372115	0.138469	+	Transcriptome	ENSG00000150593.17_PDCD4
1788	Factor1	-0.372108	0.138464	-	Transcriptome	ENSG00000171877.20_FRMD5
1789	Factor1	0.371993	0.138379	+	Transcriptome	ENSG00000204482.10_LST1
1790	Factor1	0.371922	0.138326	+	Transcriptome	ENSG00000268895.5_A1BG-AS1
1791	Factor1	0.371871	0.138288	+	Transcriptome	ENSG00000184515.10_BEX5
1792	Factor1	0.371822	0.138252	+	Transcriptome	ENSG00000154265.15_ABCA5
1793	Factor1	0.371751	0.138199	+	Transcriptome	ENSG00000131089.15_ARHGEF9
1794	Factor1	0.371609	0.138093	+	Transcriptome	ENSG00000225698.3_IGHV3-72
1795	Factor1	0.371394	0.137933	+	Transcriptome	ENSG00000159403.16_C1R
1796	Factor1	0.37135	0.137901	+	Transcriptome	ENSG00000125245.12_GPR18
1797	Factor1	0.371124	0.137733	+	Transcriptome	ENSG00000132182.11_NUP210
1798	Factor1	0.370793	0.137488	+	Transcriptome	ENSG00000213316.9_LTC4S
1799	Factor1	0.370619	0.137358	+	Transcriptome	ENSG00000173175.14_ADCY5
1800	Factor1	0.370507	0.137275	+	Transcriptome	ENSG00000006638.11_TBXA2R
1801	Factor1	0.37023	0.13707	+	Transcriptome	ENSG00000113319.12_RASGRF2
1802	Factor1	0.370133	0.136999	+	Transcriptome	ENSG00000198286.9_CARD11
1803	Factor1	0.370106	0.136979	+	Transcriptome	ENSG00000145431.10_PDGFC
1804	Factor1	0.369992	0.136894	+	Transcriptome	ENSG00000165716.10_FAM69B
1805	Factor1	0.369953	0.136865	+	Transcriptome	ENSG00000204613.10_TRIM10
1806	Factor1	0.369824	0.13677	+	Transcriptome	ENSG00000132465.10_JCHAIN
1807	Factor1	0.369824	0.13677	+	Transcriptome	ENSG00000211786.3_TRAV8-2
1808	Factor1	0.369793	0.136747	+	Transcriptome	ENSG00000103942.12_HOMER2
1809	Factor1	0.36979	0.136745	+	Transcriptome	ENSG00000211938.2_IGHV3-7
1810	Factor1	-0.369772	0.136731	-	Transcriptome	ENSG00000164761.8_TNFRSF11B
1811	Factor1	0.369752	0.136717	+	Transcriptome	ENSG00000171503.11_ETFDH
1812	Factor1	0.369708	0.136684	+	Transcriptome	ENSG00000140931.19_CMTM3
1813	Factor1	-0.369521	0.136546	-	Transcriptome	ENSG00000101333.16_PLCB4
1814	Factor1	0.369518	0.136544	+	Transcriptome	ENSG00000171385.9_KCND3
1815	Factor1	0.369505	0.136534	+	Transcriptome	ENSG00000028277.21_POU2F2
1816	Factor1	0.369358	0.136426	+	Transcriptome	ENSG00000136250.11_AOAH
1817	Factor1	0.3692	0.136308	+	Transcriptome	ENSG00000196620.9_UGT2B15
1818	Factor1	-0.369198	0.136307	-	Transcriptome	ENSG00000109205.16_ODAM
1819	Factor1	0.368953	0.136126	+	Transcriptome	ENSG00000121406.8_ZNF549
1820	Factor1	0.368861	0.136059	+	Transcriptome	ENSG00000103196.11_CRISPLD2
1821	Factor1	0.368782	0.136	+	Transcriptome	ENSG00000162458.12_FBLIM1
1822	Factor1	0.368776	0.135995	+	Transcriptome	ENSG00000278828.1_HIST1H3H
1823	Factor1	0.368718	0.135953	+	Transcriptome	ENSG00000138435.15_CHRNA1
1824	Factor1	0.368707	0.135945	+	Transcriptome	ENSG00000178473.6_UCN3
1825	Factor1	0.368671	0.135918	+	Transcriptome	ENSG00000180573.9_HIST1H2AC
1826	Factor1	-0.36857	0.135844	-	Transcriptome	ENSG00000165188.13_RNF183
1827	Factor1	0.368564	0.13584	+	Transcriptome	ENSG00000211896.7_IGHG1
1828	Factor1	0.368504	0.135795	+	Transcriptome	ENSG00000154114.12_TBCEL
1829	Factor1	0.368388	0.13571	+	Transcriptome	ENSG00000170954.11_ZNF415
1830	Factor1	0.368221	0.135587	+	Transcriptome	ENSG00000205795.4_CYS1
1831	Factor1	0.368125	0.135516	+	Transcriptome	ENSG00000168309.17_FAM107A
1832	Factor1	0.36811	0.135505	+	Transcriptome	ENSG00000211664.3_IGLV2-18
1833	Factor1	-0.367892	0.135345	-	Transcriptome	ENSG00000215022.7_AL008729.1
1834	Factor1	-0.367881	0.135336	-	Transcriptome	ENSG00000160862.12_AZGP1
1835	Factor1	-0.367832	0.135301	-	Transcriptome	ENSG00000283549.1_AC007161.3
1836	Factor1	0.367823	0.135294	+	Transcriptome	ENSG00000203710.11_CR1
1837	Factor1	0.367496	0.135053	+	Transcriptome	ENSG00000100234.11_TIMP3
1838	Factor1	-0.367372	0.134962	-	Transcriptome	ENSG00000231345.3_BEND3P1
1839	Factor1	0.367353	0.134948	+	Transcriptome	ENSG00000075213.10_SEMA3A
1840	Factor1	0.367231	0.134858	+	Transcriptome	ENSG00000166173.10_LARP6
1841	Factor1	0.367174	0.134817	+	Transcriptome	ENSG00000060140.8_STYK1
1842	Factor1	0.367073	0.134742	+	Transcriptome	ENSG00000211685.3_IGLC7
1843	Factor1	0.36706	0.134733	+	Transcriptome	ENSG00000125351.11_UPF3B
1844	Factor1	0.367045	0.134722	+	Transcriptome	ENSG00000137757.10_CASP5
1845	Factor1	0.367027	0.134709	+	Transcriptome	ENSG00000060762.18_MPC1
1846	Factor1	0.367012	0.134698	+	Transcriptome	ENSG00000167157.10_PRRX2
1847	Factor1	-0.366909	0.134622	-	Transcriptome	ENSG00000228412.8_AL022068.1
1848	Factor1	0.366888	0.134607	+	Transcriptome	ENSG00000180447.6_GAS1
1849	Factor1	-0.366844	0.134574	-	Transcriptome	ENSG00000149243.15_KLHL35
1850	Factor1	-0.366751	0.134506	-	Transcriptome	ENSG00000235505.7_CASP17P
1851	Factor1	0.366706	0.134473	+	Transcriptome	ENSG00000281103.1_TRG-AS1
1852	Factor1	-0.366669	0.134446	-	Transcriptome	ENSG00000272913.1_AC009237.14
1853	Factor1	0.366615	0.134407	+	Transcriptome	ENSG00000153721.18_CNKSR3
1854	Factor1	0.366438	0.134277	+	Transcriptome	ENSG00000171016.12_PYGO1
1855	Factor1	0.366349	0.134212	+	Transcriptome	ENSG00000225062.1_CATIP-AS1
1856	Factor1	0.366338	0.134203	+	Transcriptome	ENSG00000211648.2_IGLV1-47
1857	Factor1	0.366313	0.134185	+	Transcriptome	ENSG00000197540.7_GZMM
1858	Factor1	-0.366239	0.134131	-	Transcriptome	ENSG00000180869.4_LINC01555
1859	Factor1	0.366193	0.134097	+	Transcriptome	ENSG00000120594.16_PLXDC2
1860	Factor1	0.366149	0.134065	+	Transcriptome	ENSG00000151715.7_TMEM45B
1861	Factor1	-0.366115	0.134041	-	Transcriptome	ENSG00000163597.14_SNHG16
1862	Factor1	0.366104	0.134032	+	Transcriptome	ENSG00000134755.15_DSC2
1863	Factor1	0.3661	0.134029	+	Transcriptome	ENSG00000175505.10_CLCF1
1864	Factor1	0.365984	0.133945	+	Transcriptome	ENSG00000143226.13_FCGR2A
1865	Factor1	0.365898	0.133881	+	Transcriptome	ENSG00000100985.7_MMP9
1866	Factor1	0.365762	0.133782	+	Transcriptome	ENSG00000152689.17_RASGRP3
1867	Factor1	-0.365506	0.133594	-	Transcriptome	ENSG00000059377.16_TBXAS1
1868	Factor1	0.365372	0.133497	+	Transcriptome	ENSG00000214063.10_TSPAN4
1869	Factor1	0.365365	0.133491	+	Transcriptome	ENSG00000164303.10_ENPP6
1870	Factor1	0.365336	0.133471	+	Transcriptome	ENSG00000244116.3_IGKV2-28
1871	Factor1	-0.365315	0.133455	-	Transcriptome	ENSG00000088992.17_TESC
1872	Factor1	0.365275	0.133426	+	Transcriptome	ENSG00000154277.12_UCHL1
1873	Factor1	-0.36526	0.133415	-	Transcriptome	ENSG00000129451.11_KLK10
1874	Factor1	0.365258	0.133413	+	Transcriptome	ENSG00000196700.8_ZNF512B
1875	Factor1	0.365019	0.133239	+	Transcriptome	ENSG00000173597.8_SULT1B1
1876	Factor1	0.364984	0.133213	+	Transcriptome	ENSG00000067082.14_KLF6
1877	Factor1	0.364912	0.13316	+	Transcriptome	ENSG00000135916.15_ITM2C
1878	Factor1	0.364911	0.13316	+	Transcriptome	ENSG00000213626.12_LBH
1879	Factor1	0.364897	0.13315	+	Transcriptome	ENSG00000150337.13_FCGR1A
1880	Factor1	0.364878	0.133136	+	Transcriptome	ENSG00000074755.14_ZZEF1
1881	Factor1	0.364737	0.133033	+	Transcriptome	ENSG00000103319.11_EEF2K
1882	Factor1	-0.364698	0.133005	-	Transcriptome	ENSG00000162174.12_ASRGL1
1883	Factor1	0.364533	0.132884	+	Transcriptome	ENSG00000100739.10_BDKRB1
1884	Factor1	0.36445	0.132823	+	Transcriptome	ENSG00000169203.16_NPIPB12
1885	Factor1	-0.364351	0.132751	-	Transcriptome	ENSG00000183779.6_ZNF703
1886	Factor1	-0.364234	0.132667	-	Transcriptome	ENSG00000174307.6_PHLDA3
1887	Factor1	0.364058	0.132538	+	Transcriptome	ENSG00000186198.3_SLC51B
1888	Factor1	0.363929	0.132445	+	Transcriptome	ENSG00000090020.10_SLC9A1
1889	Factor1	-0.363921	0.132438	-	Transcriptome	ENSG00000124731.12_TREM1
1890	Factor1	0.363763	0.132324	+	Transcriptome	ENSG00000185686.17_PRAME
1891	Factor1	0.363688	0.132269	+	Transcriptome	ENSG00000122679.8_RAMP3
1892	Factor1	0.363653	0.132244	+	Transcriptome	ENSG00000240671.4_IGKV1-8
1893	Factor1	0.363596	0.132202	+	Transcriptome	ENSG00000268225.2_AC010487.1
1894	Factor1	0.363499	0.132131	+	Transcriptome	ENSG00000178226.10_PRSS36
1895	Factor1	-0.363338	0.132015	-	Transcriptome	ENSG00000171425.9_ZNF581
1896	Factor1	0.363255	0.131954	+	Transcriptome	ENSG00000221923.8_ZNF880
1897	Factor1	0.363228	0.131934	+	Transcriptome	ENSG00000138356.13_AOX1
1898	Factor1	-0.363109	0.131848	-	Transcriptome	ENSG00000187024.14_PTRH1
1899	Factor1	-0.362715	0.131562	-	Transcriptome	ENSG00000123561.14_SERPINA7
1900	Factor1	0.362602	0.131481	+	Transcriptome	ENSG00000204525.16_HLA-C
1901	Factor1	0.362378	0.131318	+	Transcriptome	ENSG00000114654.7_EFCC1
1902	Factor1	0.362099	0.131116	+	Transcriptome	ENSG00000101844.17_ATG4A
1903	Factor1	0.36209	0.131109	+	Transcriptome	ENSG00000185483.11_ROR1
1904	Factor1	-0.362081	0.131103	-	Transcriptome	ENSG00000180817.11_PPA1
1905	Factor1	-0.362062	0.131089	-	Transcriptome	ENSG00000131389.17_SLC6A6
1906	Factor1	-0.36186	0.130943	-	Transcriptome	ENSG00000105327.17_BBC3
1907	Factor1	-0.361842	0.13093	-	Transcriptome	ENSG00000111907.20_TPD52L1
1908	Factor1	-0.36153	0.130704	-	Transcriptome	ENSG00000188910.7_GJB3
1909	Factor1	0.361423	0.130626	+	Transcriptome	ENSG00000187091.13_PLCD1
1910	Factor1	0.36142	0.130624	+	Transcriptome	ENSG00000137414.5_FAM8A1
1911	Factor1	-0.361145	0.130426	-	Transcriptome	ENSG00000078399.17_HOXA9
1912	Factor1	0.361112	0.130402	+	Transcriptome	ENSG00000105339.10_DENND3
1913	Factor1	0.361093	0.130388	+	Transcriptome	ENSG00000147443.12_DOK2
1914	Factor1	0.360667	0.130081	+	Transcriptome	ENSG00000148908.14_RGS10
1915	Factor1	-0.360667	0.130081	-	Transcriptome	ENSG00000157399.14_ARSE
1916	Factor1	0.360365	0.129863	+	Transcriptome	ENSG00000140379.7_BCL2A1
1917	Factor1	0.360295	0.129813	+	Transcriptome	ENSG00000187242.5_KRT12
1918	Factor1	-0.360258	0.129786	-	Transcriptome	ENSG00000186231.16_KLHL32
1919	Factor1	0.360107	0.129677	+	Transcriptome	ENSG00000184014.7_DENND5A
1920	Factor1	0.360077	0.129656	+	Transcriptome	ENSG00000173083.14_HPSE
1921	Factor1	0.359692	0.129378	+	Transcriptome	ENSG00000171227.6_TMEM37
1922	Factor1	0.359452	0.129206	+	Transcriptome	ENSG00000224373.3_IGHV4-59
1923	Factor1	-0.359413	0.129178	-	Transcriptome	ENSG00000158234.12_FAIM
1924	Factor1	0.359405	0.129172	+	Transcriptome	ENSG00000225205.5_AC078883.1
1925	Factor1	0.359259	0.129067	+	Transcriptome	ENSG00000077782.20_FGFR1
1926	Factor1	0.359242	0.129055	+	Transcriptome	ENSG00000006555.10_TTC22
1927	Factor1	0.359185	0.129014	+	Transcriptome	ENSG00000105245.9_NUMBL
1928	Factor1	0.359132	0.128976	+	Transcriptome	ENSG00000133800.8_LYVE1
1929	Factor1	0.359109	0.128959	+	Transcriptome	ENSG00000175764.14_TTLL11
1930	Factor1	0.359084	0.128941	+	Transcriptome	ENSG00000233041.8_PHGR1
1931	Factor1	-0.358925	0.128827	-	Transcriptome	ENSG00000214944.9_ARHGEF28
1932	Factor1	0.358877	0.128793	+	Transcriptome	ENSG00000140832.9_MARVELD3
1933	Factor1	0.358766	0.128713	+	Transcriptome	ENSG00000167977.8_KCTD5
1934	Factor1	0.358728	0.128686	+	Transcriptome	ENSG00000170458.13_CD14
1935	Factor1	0.358695	0.128662	+	Transcriptome	ENSG00000052795.12_FNIP2
1936	Factor1	0.358592	0.128588	+	Transcriptome	ENSG00000131845.14_ZNF304
1937	Factor1	0.358579	0.128579	+	Transcriptome	ENSG00000232807.2_AL137186.2
1938	Factor1	0.358429	0.128471	+	Transcriptome	ENSG00000114948.12_ADAM23
1939	Factor1	0.358313	0.128389	+	Transcriptome	ENSG00000174469.21_CNTNAP2
1940	Factor1	-0.358233	0.128331	-	Transcriptome	ENSG00000064545.14_TMEM161A
1941	Factor1	0.358195	0.128304	+	Transcriptome	ENSG00000144218.18_AFF3
1942	Factor1	0.35807	0.128214	+	Transcriptome	ENSG00000042980.12_ADAM28
1943	Factor1	0.35805	0.1282	+	Transcriptome	ENSG00000152527.13_PLEKHH2
1944	Factor1	0.35791	0.1281	+	Transcriptome	ENSG00000156113.22_KCNMA1
1945	Factor1	0.357783	0.128009	+	Transcriptome	ENSG00000211673.2_IGLV3-1
1946	Factor1	0.357772	0.128001	+	Transcriptome	ENSG00000088543.14_C3orf18
1947	Factor1	0.35768	0.127935	+	Transcriptome	ENSG00000166743.9_ACSM1
1948	Factor1	0.357673	0.12793	+	Transcriptome	ENSG00000161533.11_ACOX1
1949	Factor1	0.3575	0.127806	+	Transcriptome	ENSG00000160219.11_GAB3
1950	Factor1	0.357483	0.127794	+	Transcriptome	ENSG00000139597.17_N4BP2L1
1951	Factor1	0.35746	0.127778	+	Transcriptome	ENSG00000280143.1_AP000892.3
1952	Factor1	0.357421	0.12775	+	Transcriptome	ENSG00000136040.8_PLXNC1
1953	Factor1	0.357417	0.127747	+	Transcriptome	ENSG00000156127.6_BATF
1954	Factor1	0.357404	0.127738	+	Transcriptome	ENSG00000181826.9_RELL1
1955	Factor1	0.357323	0.12768	+	Transcriptome	ENSG00000232677.6_LINC00665
1956	Factor1	0.357233	0.127615	+	Transcriptome	ENSG00000132563.15_REEP2
1957	Factor1	-0.357195	0.127588	-	Transcriptome	ENSG00000285458.1_AC093827.5
1958	Factor1	0.357167	0.127568	+	Transcriptome	ENSG00000187546.13_AGMO
1959	Factor1	-0.357134	0.127545	-	Transcriptome	ENSG00000133216.16_EPHB2
1960	Factor1	0.35713	0.127542	+	Transcriptome	ENSG00000168140.4_VASN
1961	Factor1	0.35707	0.127499	+	Transcriptome	ENSG00000163508.12_EOMES
1962	Factor1	0.356974	0.127431	+	Transcriptome	ENSG00000241839.9_PLEKHO2
1963	Factor1	0.356872	0.127358	+	Transcriptome	ENSG00000263961.7_RHEX
1964	Factor1	-0.356858	0.127348	-	Transcriptome	ENSG00000124920.13_MYRF
1965	Factor1	0.356716	0.127246	+	Transcriptome	ENSG00000117682.16_DHDDS
1966	Factor1	0.356711	0.127243	+	Transcriptome	ENSG00000018625.14_ATP1A2
1967	Factor1	-0.356559	0.127135	-	Transcriptome	ENSG00000157193.16_LRP8
1968	Factor1	-0.35633	0.126971	-	Transcriptome	ENSG00000164690.7_SHH
1969	Factor1	0.356212	0.126887	+	Transcriptome	ENSG00000211962.2_IGHV1-46
1970	Factor1	-0.356094	0.126803	-	Transcriptome	ENSG00000069020.18_MAST4
1971	Factor1	0.355697	0.12652	+	Transcriptome	ENSG00000136457.9_CHAD
1972	Factor1	0.35561	0.126458	+	Transcriptome	ENSG00000211638.2_IGLV8-61
1973	Factor1	0.355601	0.126452	+	Transcriptome	ENSG00000172116.21_CD8B
1974	Factor1	0.355433	0.126332	+	Transcriptome	ENSG00000130812.10_ANGPTL6
1975	Factor1	0.355312	0.126246	+	Transcriptome	ENSG00000148343.18_MIGA2
1976	Factor1	0.355238	0.126194	+	Transcriptome	ENSG00000261087.1_AP003469.4
1977	Factor1	0.355234	0.126191	+	Transcriptome	ENSG00000120899.17_PTK2B
1978	Factor1	0.355204	0.12617	+	Transcriptome	ENSG00000117215.14_PLA2G2D
1979	Factor1	0.355185	0.126156	+	Transcriptome	ENSG00000057657.16_PRDM1
1980	Factor1	0.355154	0.126134	+	Transcriptome	ENSG00000259319.1_AF111167.2
1981	Factor1	-0.355029	0.126046	-	Transcriptome	ENSG00000235280.2_MCF2L-AS1
1982	Factor1	0.354894	0.12595	+	Transcriptome	ENSG00000275832.4_ARHGAP23
1983	Factor1	0.354632	0.125764	+	Transcriptome	ENSG00000244405.7_ETV5
1984	Factor1	-0.354574	0.125723	-	Transcriptome	ENSG00000007952.17_NOX1
1985	Factor1	0.354503	0.125673	+	Transcriptome	ENSG00000254535.3_PABPC4L
1986	Factor1	0.354501	0.125671	+	Transcriptome	ENSG00000101213.6_PTK6
1987	Factor1	0.354438	0.125626	+	Transcriptome	ENSG00000172738.11_TMEM217
1988	Factor1	0.354386	0.125589	+	Transcriptome	ENSG00000153446.15_C16orf89
1989	Factor1	-0.354251	0.125493	-	Transcriptome	ENSG00000150750.7_C11orf53
1990	Factor1	0.354233	0.125481	+	Transcriptome	ENSG00000196557.12_CACNA1H
1991	Factor1	0.354233	0.125481	+	Transcriptome	ENSG00000107731.12_UNC5B
1992	Factor1	0.354151	0.125423	+	Transcriptome	ENSG00000227268.3_KLLN
1993	Factor1	-0.354086	0.125377	-	Transcriptome	ENSG00000074219.13_TEAD2
1994	Factor1	-0.353976	0.125299	-	Transcriptome	ENSG00000177119.15_ANO6
1995	Factor1	0.35388	0.125231	+	Transcriptome	ENSG00000243064.8_ABCC13
1996	Factor1	-0.353843	0.125205	-	Transcriptome	ENSG00000107281.9_NPDC1
1997	Factor1	0.353792	0.125169	+	Transcriptome	ENSG00000153317.14_ASAP1
1998	Factor1	0.353744	0.125135	+	Transcriptome	ENSG00000103187.7_COTL1
1999	Factor1	0.35374	0.125132	+	Transcriptome	ENSG00000110852.4_CLEC2B
[truncated: 35,634 more rows]
